# Supplementary material for: Inhibition of mammalian mtDNA transcription acts paradoxically to reverse diet-induced hepatosteatosis and obesity
Source: Nat Metab. 2024 Apr 30;6(6):1024–35. doi: 10.1038/s42255-024-01038-3 (PMC11199148; doi:10.1038/s42255-024-01038-3)
Supplement: Supplementary file 2 — Table with TaqMan probes used in manuscript. [file 42255_2024_1038_MOESM2_ESM.xlsx]

## Sheet: Sheet1
REAGENT or RESOURCE	SOURCE	IDENTIFIER
Taqman Assays
12S rRNA	Thermo Fisher Scientific	Mm04260177_s1
16S rRNA	Thermo Fisher Scientific	Mm04260181_s1
18s rRNA	Thermo Fisher Scientific	Mm03928990_g1
ND1	Thermo Fisher Scientific	Mm04225274_g1
COX2	Thermo Fisher Scientific	Mm03294838_g1
Cytb	Thermo Fisher Scientific	Mm04225271_g1
