# Supplementary material for: Inhibition of mammalian mtDNA transcription acts paradoxically to reverse diet-induced hepatosteatosis and obesity
Source: Nat Metab. 2024 Apr 30;6(6):1024–35. doi: 10.1038/s42255-024-01038-3 (PMC11199148; doi:10.1038/s42255-024-01038-3)
Supplement: Supplementary file 3 — Statistical source data. [file 42255_2024_1038_MOESM3_ESM.xlsx]

## Sheet: Fig1b
body weight (g)		Chow Vehicle																						Chow IMT																						HFD Vehicle
treatment	week	no.1	no.2	no.3	no.4	no.5	no.6	no.7	no.8	no.9	no.10	no.11	no.12	no.13	no.14	no.15	no.16	no.17	no.18	no.19	no.20	no.21	no.22	no.1	no.2	no.3	no.4	no.5	no.6	no.7	no.8	no.9	no.10	no.11	no.12	no.13	no.14	no.15	no.16	no.17	no.18	no.19	no.20	no.21	no.22	no.1	no.2	no.3	no.4
chow diet or high-fat diet	0	18.69	18.63	17.5	19.15	22.96	21.31	20.57	21.82	20.94	20.88	19.73	19.21	18.98	17.89	17.63	15.98	18.78	20.81	19.92	21	18.92	18.79	16.13	18.58	18.22	20.83	21.04	20.48	21	22.78	20.38	22.76	17.21	19.25	20.84	17.84	18.23	19.44	16.98	16.92	21	19.4	18.68	20.19	18.22	18.53	20.59	21.15
	1	22.84	20.82	21.92	24.09	23.84	22.28	22.29	23.23	22.44	22.31	20.81	20.19	20.05	19.5	18.76	16.45	19.41	21.08	22.1	22.04	19.81	19.26	20.54	21.77	23.32	22.53	23.48	22.04	23.1	24.46	21.17	23.84	17.75	21.39	22.5	19.29	20.42	21.24	19	17.95	22.78	21.5	19.11	21.02	22.43	22.77	22.65	23.93
	2	24.44	21.95	22.89	24.9	25.5	24.15	23.43	25.05	24.3	23.53	21.61	21.62	21.29	21.12	20.53	17.82	20.53	22.54	22.99	22.93	21.32	20.69	21.9	23.55	25.06	23.88	24.84	23.18	24.75	26.12	22.34	25.18	19.52	22.34	24.19	21.18	21.73	22.83	20.39	20.01	24.13	23.09	20.84	22.55	24.78	24.81	25.89	27.03
	3	25.38	22.52	23.9	25.63	26.41	24.88	24.31	25.19	25	24.62	22.94	23.19	22.93	22.75	22.25	19.18	21.44	23.99	23.89	23.93	22.85	22.21	24.28	25.48	26.67	25.7	26.34	23.47	25.93	27.17	23.13	25.74	21.48	23.26	25.91	23.07	23.02	24.59	22.32	22.07	25.81	24.69	22.57	24.08	27.43	27.56	28.34	30.42
	4	26.79	23.82	24.98	26.83	27.85	26.1	25.38	26.9	26.55	25.54	23.21	24.84	24.17	24.25	24	20.39	22.82	25.55	24.82	24.84	24.35	23.51	25.69	27.14	27.94	26.88	27.42	26.1	27.04	27.83	23.96	26.93	23.28	24.13	27.44	24.96	24.49	26.17	23.92	24.13	26.84	26.19	24.3	25.61	29.91	30.34	30.85	34.02
	5	28.18	26.54	26.92	28.58	28.91	27.3	26.42	28.51	27.48	26.62	24.87	26.72	25.21	25.64	25.74	21.89	23.87	26.9	25.78	25.69	25.87	24.69	28.05	29.2	30.02	27.49	28.57	26.84	27.92	28.64	25.53	27.95	25.82	25.13	29	26.85	25.21	27.89	25.81	26.19	28.34	27.72	26.03	27.14	32.91	35.09	32.43	36.76
	6	28.46	26.63	27.97	29.51	30.78	30.06	27.79	30.13	28.31	27.91	25.84	27.62	26.75	27.32	27.32	23.12	25	28.33	26.52	26.73	27.39	26.31	28.73	30.29	31.35	28.81	29.85	28.04	30.25	30.01	27.49	29.43	26.99	26.12	30.73	28.74	27.02	29.46	27.39	28.25	29.81	29.23	27.76	28.67	34.08	36.39	35.45	39.66
	7	29.7	27.81	28.54	30.63	30.25	31.12	27.75	30.46	28.07	28.45	26.9	29.09	28.09	28.65	29.23	24.53	26.1	29.81	27.49	27.64	28.89	27.76	29.13	31.13	32.49	30.16	31.51	28.64	32.03	31.26	27.83	31.43	28.81	27	32.38	30.63	28.33	31.1	28.97	30.31	30.9	30.81	29.49	30.2	35.62	36.3	38.62	43.24
	8	31.06	29.74	29.4	32.51	28.16	28.47	30.31	28.6	31.23	33.08	28.7	31.55	30.38	30.56	31.07	26.09	27.51	32.14	28.63	28.78	29.97	28.28	29.3	32.1	32.84	30.16	30.02	29	32.44	30.95	28.11	31.15	27.93	28.07	35.15	32.51	31.16	33.82	30.8	32.81	33.37	32.43	30.25	32.29	36.36	37.29	39.2	43.12
vehicle or IMT	1	31.73	29.43	28.42	29.87	29.6	31.18	27.5	31.81	28.53	28.81	27.43	30.34	29.3	29.55	30.47	25.4	27.52	31.44	28.73	27.91	29.36	27.95	28.81	32.44	32.86	29.42	29.54	28.58	31.86	29.9	27.23	30.2	27.06	26.28	33.97	33.24	28.55	31.52	29.7	31.45	31.94	31.45	27.66	30.88	37.55	38.33	38.08	41.87
	2	30.49	29.02	29.62	31.5	30.14	31.6	27.98	31.46	29.03	28.83	27.65	31.12	29.96	29.07	30.09	24.75	27.24	31.06	28.16	29.01	30.34	29	28.73	32.34	32.62	29.76	29.18	28.45	32.22	30.33	27.64	31.55	28	26.69	34.71	32.02	28.64	31.42	30.25	31.84	32.37	31.78	29.51	31.01	37.38	38.68	39.41	44.11
	3	30.36	27.76	29.61	31.11	30.08	31.15	28.69	32.08	28.75	28.32	29.29	32.6	31.39	30.75	31.82	26.01	28.27	32.44	29.98	28.75	30.77	30.08	28.08	32.09	31.75	28.82	28.74	28.16	31.07	30.74	27.42	30.7	27.34	27.54	35.11	32.12	28.77	32.01	30.58	32.66	32.16	32.15	29.78	30.76	37.04	38.79	39.15	44.15
	4	31.52	28.19	29.73	32.1	30.57	32.67	28.51	33.35	29.89	29.38	28.76	32.89	30.47	31.02	32.12	27.47	29.01	31.98	29.89	29.31	31.02	30.89	27.33	30.52	31.14	29.3	29.57	27.64	31.2	28.54	27	29.46	27.28	28.01	32.04	31.81	27.93	31.21	30.03	31.89	31.28	30.98	29.89	30.12	37	39.12	41.2	45.12
	Normally distributed based on Kolmogorow-Smirnow-Test with Lillifors correction
	two-way ANOVA with Tukey’s test for multiple comparisons
[truncated: 40 more columns]

## Sheet: Fig1c
MRI_fat_lean mass	Chow Vehicle																	Chow IMT																	HFD Vehicle
	no.1	no.2	no.3	no.4	no.5	no.6	no.7	no.8	no.9	no.10	no.11	no.12	no.13	no.14	no.15	no.16	no.17	no.1	no.2	no.3	no.4	no.5	no.6	no.7	no.8	no.9	no.10	no.11	no.12	no.13	no.14	no.15	no.16	no.17	no.1	no.2	no.3	no.4	no.5	no.6	no.7	no.8	no.9	no.10	no.11	no.12	no.13	no.14	no.15
Fat	4.71	5.45	6.1	3.16	8.27	10.71	3.87	3.25	4.09	5.5	6.4	5.79	3.04	6.98	5.05	7.01	8.17	5.16	4.18	3.98	6.22	5.43	6.18	6.91	6.07	3.75	4.11	2.92	4.76	5.66	4.98	5.03	3.48	7.25	9.94	14.4	16.47	15.52	9.7	14.97	13.63	11.48	14.54	16.6	20.25	15.34	14.55	16.14	18.79
Lean	22.81	23.06	24.58	23.84	24.5	23.94	25.51	26.84	24.82	24.9	24.79	22.49	26.22	24.53	24.32	24.74	24.85	26.01	24.43	24.95	25.75	23.87	24.98	24.28	25.05	24.18	24.61	24.81	24.42	22.14	22.76	23.51	23	23.21	21.47	24.01	22.84	22.31	25.6	22.15	22.55	25.58	25.3	23.79	26.17	25.27	23.24	24.98	21.84
	Normally distributed based on Kolmogorow-Smirnow-Test with Lillifors correction
	two-way ANOVA with Tukey’s test for multiple comparisons
[truncated: 19 more columns]

## Sheet: Fig1d
food intake
	chow vehicle dark	chow vehicle light	chow imt dark	chow imt light	hfd vehicle dark	hfd vehicle light	hfd imt dark	hfd imt light
1	7.7274	4.1976	9.063	3.1482	10.0084	4.08721	8.12201	5.1352
2	6.7098	3.2118	8.1408	3.3708	12.9952	2.8296	7.75519	3.7728
3	9.0312	2.8302	7.1868	4.134	8.54119	3.7204	7.9124	2.7772
4	11.13	6.1374	7.88638	3.7524	10.48	4.29679	10.3228	5.1876
5	9.858	4.5156	9.9216	4.07037	10.2704	3.24879	9.90359	2.46281
6	10.9392	4.5792	8.9676	3.8796	6.49761	2.93441	5.50199	1.8864
7	8.2362	4.3884	9.1266	3.5616	17.6064	8.01719	11.1612	3.45839
8	5.5332	2.7348	8.586	3.6252	9.22241	6.23559	12.576	8.3316
9	8.2998	3.9432	7.40939	2.6394			10.0084	1.8864
10	5.8512	1.113	8.23617	2.7984			16.244	7.1788
							8.0696	2.5676
	Normally distributed based on Kolmogorow-Smirnow-Test with Lillifors correction
	two-way ANOVA with Tukey’s test for multiple comparisons

## Sheet: Fig1e
fecal lipid	Chow Vehicle	Chow IMT	HFD Vehicle	HFD IMT
	3.45222	8.25673	11.5408	2.36864
	3.2152	4.00709	8.14828	11.697
	8.19517	6.43453	11.8411	9.52584
	3.96893	7.16047	10.5111	13.1713
	8.79021	7.76234	11.4676	7.6469
	8.56315	5.0838	7.53654	13.8701
	4.76862	10.585	7.24778	10.2204
	7.10657	8.50393	14.4225	14.2306
	8.28525	10.8706	12.0599	8.78932
	Normally distributed based on Kolmogorow-Smirnow-Test with Lillifors correction
	two-way ANOVA with Tukey’s test for multiple comparisons

## Sheet: fig1f
fecal energy loss (KJ/day)
	Chow Vehicle	Chow IMT	HFD Vehicle	HFD IMT
	15.8056	16.9921	2.63276	3.32598
	16.801	18.6514	2.7033	3.11254
	16.4807	13.7375	3.04487	3.11505
	13.5647	14.0686	3.65614	2.93218
	15.2001	18.1904	3.11509	3.10923
	15.165	14.6773
	22.562	14.5993
	11.1968	10.8551
	16.5809	18.8354
	Normally distributed based on Kolmogorow-Smirnow-Test with Lillifors correction
	two-way ANOVA with Tukey’s test for multiple comparisons

## Sheet: fig1g
	RER average
	cv dark	cv light	cv fasting	cv refeeding	cimt dark	cimt light	cimt fasting	cimt refeeding	hv dark	hv light	hv fasting	hv refeeding	himt dark	himt light	himt fasting	himt refeeding
	1.01283	0.951102	0.787911	1.00201	1.01829	0.922039	0.774692	0.973488	0.882699	0.85265	0.788992	0.887378	0.827645	0.828087	0.757897	0.854041
	1.01934	0.928044	0.779858	0.993483	1.00797	0.920162	0.77828	0.978627	0.851929	0.828848	0.788481	0.881982	0.831303	0.814661	0.768871	0.809636
	0.964585	0.974078	0.784671	0.998512	0.993436	0.936721	0.775891	0.965591	0.864591	0.839261	0.778014	0.896815	0.824	0.814395	0.762	0.807
	1.06402	0.968855	0.779816	1.01909	0.980394	0.921955	0.772627	0.949708	0.874138	0.848029	0.7702	0.855937	0.849059	0.82918	0.763403	0.848117
	0.986538	0.918287	0.777828	0.928429	1.0472	0.935844	0.786421	0.950316	0.843739	0.821957	0.775673	0.869963	0.843817	0.800964	0.752789	0.804181
	1.00389	0.907625	0.79463	1.01678	1.0357	0.93706	0.796272	0.996599	0.829847	0.813812	0.772706	0.852563	0.829594	0.811883	0.758579	0.83048
	1.08834	1.01702	0.80767	1.03754	1.06526	0.94544	0.78793	0.952541	0.866152	0.84967	0.797259	0.899626	0.830174	0.806591	0.754121	0.820711
	1.07108	0.981674	0.800667	1.01274	1.02039	0.928464	0.786777	0.975418	0.856942	0.843459	0.771486	0.871999	0.837184	0.798053	0.759189	0.81162
	1.07486	0.965447	0.794488	0.989642	0.96089	0.870496	0.791125	0.97287					0.81163	0.794514	0.760129	0.809661
	1.03172	0.956903	0.789726	0.999803	0.996695	0.906277	0.791351	1.00971					0.83686	0.820502	0.769888	0.852214
	Normally distributed based on Kolmogorow-Smirnow-Test with Lillifors correction
	two-way ANOVA with Tukey’s test for multiple comparisons
