# Supplementary material for: Inhibition of mammalian mtDNA transcription acts paradoxically to reverse diet-induced hepatosteatosis and obesity
Source: Nat Metab. 2024 Apr 30;6(6):1024–35. doi: 10.1038/s42255-024-01038-3 (PMC11199148; doi:10.1038/s42255-024-01038-3)
Supplement: Supplementary file 4 — Statistical source data. [file 42255_2024_1038_MOESM4_ESM.xlsx]

## Sheet: Fig2b
Liver triglycerides
	Chow Vehicle	Chow IMT	HFD Vehicle	HFD IMT
1	2.0124	3.79263	23.3916	12.4118
2	2.98825	6.28299	37.7232	12.5825
3	5.33288	5.05859	43.3767	13.3115
4	3.42663	9.95879	27.9624	10.2515
5	14.1038	2.84197	11.6616	14.8251
6	13.8964	4.46303	15.4304	8.82312
7	10.6492	8.78265	16.3983	10.8889
8	0.930209	7.01553	13.1736	9.03778
9	9.97233	3.29102	7.51254	13.6734
10	7.41486	6.96742	14.0599	4.59986
11	7.1377	3.90602	5.20769	18.3338
12	7.46436	7.07228	12.0403	10.088
	Normally distributed based on D'Agostino & Pearson test
	two-way ANOVA with Tukey’s test for multiple comparisons.

## Sheet: Fig2c
Liver weight (g)	Chow Vehicle	Chow IMT	HFD Vehicle	HFD IMT
	1.34	1.192	1.5716	1.3193
	1.1381	1.2258	1.5869	1.1894
	1.3505	1.2857	1.4489	1.3585
	1.3125	1.1818	1.73	1.114
	1.4468	1.074	1.6427	1.2645
	1.2058	1.4434	1.4736	1.05
	1.2469	1.3453	1.4407	1.08
	1.25	1.3372	1.4325	1.4552
	1.025	1.31	1.99	1.2305
	1.24	1.654	1.86	1.319
	1.412	1.36	1.56	1.313
	1.154	1.425	1.4106	1.45
	1.4901	1.393	1.5229	1.391
	1.0114	1.205	1.372	1.3961
	1.4178	1.2277	1.548	1.2807
	1.314	1.411	1.8001	1.2835
	1.327	1.4955	1.7197	1.1175
	1.315	1.491	1.6067	1.657
	1.31	1.546	1.7164	1.238
	1.38	1.1736	1.5489	1.088
	1.3	1.22	1.725	1.166
	1.722	1.469	1.823	1.1003
	1.462	1.085	1.3925	1.1486
	1.455	1.285	1.3875	1.1023
	1.4054	1.3876	1.2735	1.1623
	1.2972	1.3477	1.4139	1.3066
	1.2799	1.277	1.6298	1.2632
	1.1629	1.1951	1.2981	1.3849
	1.2485	1.3508	1.5585	1.2155
	1.311	1.324	1.5684	1.2567
	Normally distributed based on Kolmogorow-Smirnow-Test with Lillifors correction
	two-way ANOVA with Tukey’s test for multiple comparisons.

## Sheet: Fig2d
	Chow Vehicle								Chow IMT								HFD Vehicle								HFD IMT
DG(14:0_22:6)	1.25868	0.677193	0.768747	1.87905	0.456171	1.82418	0.34759	0.788389	0.428214	1.22909	0.602212	0.893512	0.794879	0.275684	0.484362	0.917656	2.29521	4.55728	2.84047	1.80457	2.42123	4.51844	2.20974	2.99784	0.937065	1.55924	0.471376	0.639345	0.643653	0.365177	0.487676
DG(16:0_16:0)	1.6005	0.585576	0.611449	1.81348	0.662449	1.37193	0.526874	0.827751	0.426925	2.15288	0.621557	1.0863	0.582386	0.570053	0.414541	0.785506	2.28897	5.42821	3.7871	1.26354	1.92444	6.70667	2.55117	3.42314	1.23733	1.42975	0.396272	0.57114	0.772168	0.451613	1.04697
DG(16:0_18:1)	1.15498	0.564772	0.623254	2.57768	0.730498	1.08501	0.447211	0.816605	0.32836	3.13721	0.669599	1.63389	0.813461	0.390796	0.491388	1.05935	4.34095	12.0062	9.70979	2.98062	4.26348	14.8841	4.1724	6.98499	1.66916	1.87483	0.308376	0.764913	0.835309	0.642789	1.36763
DG(16:0_18:2)	1.49845	0.5785	0.578184	2.18251	0.471797	1.36618	0.410118	0.914265	0.424079	1.58161	0.472219	1.01887	0.718481	0.4431	0.39284	0.864667	2.08095	4.3549	2.55446	1.18787	2.0518	5.46443	1.9585	2.89636	0.857532	0.934928	0.232628	0.454064	0.591463	0.363779	0.689185
DG(16:0_20:1)	1.04686	0.735442	0.658803	1.98302	0.863651	0.960278	0.690434	1.06151	0.637132	3.65858	0.874576	2.06657	1.43676	0.516723	0.878269	1.46001	3.422	8.56133	7.24362	2.35503	3.73083	11.4253	6.97259	10.7868	2.89283	3.4582	0.846646	1.6534	1.76012	1.91493	2.94675
DG(16:0_20:4)	1.83602	0.596477	0.452012	2.10189	0.514593	1.33733	0.535954	0.625728	0.466493	0.96275	0.384544	0.516696	0.361673	0.503068	0.348725	0.835912	1.64621	2.57721	2.52049	0.904388	1.42802	3.21821	1.7045	2.03121	1.69377	1.6979	0.463299	0.88118	0.625848	0.483607	0.94451
DG(16:0_22:6)	1.80528	0.676602	0.5888	1.88406	0.631265	1.42051	0.371369	0.622122	0.504779	1.43774	0.653274	0.962715	0.479137	0.3702	0.379962	0.670333	3.30869	8.12751	5.55012	1.35109	2.71619	6.81445	3.66024	5.50069	2.26541	2.31124	0.533131	0.957758	0.712634	0.418883	0.692798
DG(16:1_18:2)	1.25317	0.614637	0.704195	2.32801	0.465906	1.41795	0.46322	0.752904	0.545547	1.36774	0.507927	1.00149	1.35786	0.414122	0.474683	0.832673	1.22685	2.61458	2.02213	0.952658	1.30877	3.5351	1.56327	2.54125	0.492666	0.662476	0.207637	0.341345	0.384752	0.288006	0.40044
DG(18:0_20:4)	1.33583	0.998201	0.676201	2.09338	0.502394	1.23438	0.503095	0.656519	0.589036	0.932858	0.464048	0.871672	0.803641	1.29555	0.465095	0.984243	1.73267	2.84613	2.35581	1.27317	1.49182	2.98146	1.49689	1.82321	1.69179	1.40128	0.559507	0.943689	0.838717	0.558001	0.943139
DG(18:1_14:0)	1.13869	0.539489	0.734286	2.59354	0.649556	1.25063	0.47674	0.617062	0.232466	2.0194	0.475217	0.998693	0.767455	0.253798	0.329096	0.625185	1.18613	2.38044	2.92822	0.982162	1.52359	4.37736	1.65827	2.34932	0.292995	0.504557	0.134665	0.278761	0.324486	0.184183	0.510562
DG(18:1_18:1)	1.12673	0.737562	0.770171	2.47222	0.783088	1.0423	0.418374	0.649549	0.595956	3.2377	0.68245	2.19422	2.43449	0.466113	0.50795	1.10417	3.2515	8.97894	9.84475	2.95243	3.82357	14.6325	5.50809	8.75102	1.92429	2.57051	0.627429	1.27365	1.26274	1.1346	1.98766
DG(18:1_18:2)	1.37014	0.798222	0.736741	2.04659	0.561898	1.33909	0.443898	0.703413	0.80897	1.69395	0.58635	1.35753	2.0161	0.677577	0.476672	0.973259	1.94752	3.52083	2.83532	1.3821	1.95232	5.41217	2.21951	3.53113	1.32462	1.56245	0.528541	0.848431	1.02786	0.656664	0.983083
DG(18:1_20:4)	1.69167	0.72594	0.690966	1.98144	0.554297	1.32851	0.359927	0.667245	0.570796	1.99888	0.648864	0.921221	0.701633	0.383848	0.351649	0.752405	3.80442	7.4571	5.09021	1.5185	2.88434	8.71666	3.33595	6.01163	2.40788	2.91074	0.572061	1.03136	0.89883	0.592808	1.08672
DG(18:1_22:3)	1.43062	0.868461	0.672117	3.0552	0.837866	0.63844	0.191635	0.305658	0.860862	2.94887	0.48208	1.70132	1.95474	0.596309	0.331306	0.204373	1.12855	10.8608	25.6515	6.01075	5.25215	23.3702	6.62456	1.63946	0.586473	3.29132	0.760897	2.09537	1.71799	1.08866	1.57242
DG(18:1_22:4)	1.54316	0.723612	0.643092	2.41047	0.588908	1.23837	0.293699	0.558687	0.791401	1.8352	0.590433	1.14938	1.56278	0.689086	0.269146	0.579669	5.23255	9.0205	13.049	3.96979	4.69745	12.8482	5.63211	7.72012	3.84142	3.94593	0.987815	2.15183	2.05425	1.38376	2.89977
DG(18:1_22:6)	1.52044	0.642518	0.631515	1.96886	0.627253	1.65248	0.445601	0.511335	0.578956	1.075	0.520245	0.87953	1.26888	0.625085	0.36064	0.750427	2.40102	4.7355	4.30883	1.41736	2.11421	4.92599	2.08074	2.75061	2.13989	2.43119	0.743661	1.14669	1.00673	0.562656	0.884299
DG(18:2_18:2)	1.51102	0.789502	0.806513	1.84956	0.439049	1.51892	0.391101	0.694333	1.31754	1.20357	0.547104	0.979037	1.91378	0.976219	0.464512	0.84031	1.06694	1.64678	1.33875	0.833008	1.07781	2.8958	0.823674	1.50021	0.753915	1.1271	0.53069	0.611612	0.829575	0.398158	0.500957
DG(18:2_20:4)	1.47287	0.653932	0.560899	2.02385	0.499893	1.82953	0.428717	0.53031	0.852201	0.881522	0.410948	0.709595	1.13652	0.789092	0.365759	0.788523	1.71022	2.54471	2.69647	1.49694	1.71734	4.15951	1.47689	2.29894	1.32944	1.54197	0.564707	0.902765	1.00949	0.511105	0.907894
DG(18:2_22:6)	0.884471	0.66711	0.680994	1.89179	0.382522	1.75452	0.610627	1.12797	1.00556	0.676095	0.403127	0.81172	2.93254	1.33376	0.405138	1.07195	1.88778	2.80566	2.62857	1.76885	1.95484	4.6402	2.05435	3.64183	1.61765	1.43384	0.825277	0.72083	1.37004	0.903916	0.863482
DG(20:1_18:2)	1.07557	0.686381	0.810122	2.1451	0.618623	1.16786	0.598147	0.898209	0.638089	2.6512	0.712671	1.84966	2.08901	0.453626	0.497798	1.01731	2.26378	6.06711	7.82854	2.0355	2.56502	8.65981	4.45351	7.70876	1.38169	1.84859	0.476733	1.17245	1.1382	1.13654	1.68842
DG(20:1_22:6)	1.5671	0.721301	0.662943	2.1076	0.766666	1.23257	0.442803	0.499018	0.544864	1.80922	0.609313	1.16128	1.13783	0.374203	0.284015	0.690288	3.83609	7.80059	6.06227	1.56317	2.74822	4.34932	3.0949	3.62762	2.6345	2.31363	0.595583	1.46516	0.906341	0.536542	0.811937
DG(22:5_18:2)	1.33103	0.627038	0.833115	1.96431	0.254959	1.87424	0.352225	0.763085	1.46246	0.697338	0.316468	0.726863	3.05994	1.12511	0.291369	0.573071	1.90225	2.9684	2.93383	1.2401	1.98012	7.45228	1.70099	3.59747	1.66472	2.24872	0.996499	1.08635	2.21145	0.786279	1.16635
TG(16:0_12:0_14:0)	1.19855	1.24348	0.656722	0.662888	0.567018	1.87679	0.653902	1.14065	0.653327	1.04391	0.688717	0.965578	0.928967	0.4545	0.998432	1.12309	12.3069	15.0209	2.9472	5.30066	4.1715	5.4613	2.86397	7.84288	0.840891	1.52273	0.418994	0.593932	0.709067	0.643931	1.1002
TG(16:0_14:0_14:0)	1.49621	1.30986	0.72029	0.819155	0.727052	1.37093	0.678167	0.878325	0.695478	1.51662	0.726624	0.95282	1.10305	0.54656	1.25479	0.975435	12.5143	14.8786	2.60431	5.4066	4.27375	7.58146	4.38948	9.66745	0.761234	1.38201	0.683152	0.717975	0.848822	0.595576	0.938272
TG(16:0_14:0_16:0)	1.7331	0.985657	0.811219	0.956112	0.93172	1.17423	0.535978	0.871979	0.392796	1.57799	0.60956	0.777528	1.13077	0.502432	1.26778	0.909565	8.32566	15.9138	2.27898	4.86508	3.87391	7.08771	4.64671	9.92792	0.854944	1.04101	0.743496	0.441409	0.83972	0.341288	0.91281
TG(16:0_14:0_16:1)	1.69858	1.11627	0.74488	1.52965	0.739309	1.00075	0.394076	0.77648	0.202468	1.66752	0.404536	0.884009	0.827163	0.367288	0.913072	0.740665	11.1002	15.8312	2.66713	6.18497	5.19706	10.2714	7.67775	15.7215	0.473049	0.789008	0.343338	0.285913	0.30806	0.162572	0.674591
TG(16:0_14:0_18:1)	1.5475	1.05826	0.847101	1.25591	0.895434	0.923122	0.568654	0.904017	0.258624	1.9755	0.591949	1.0833	0.812212	0.36529	0.948543	1.04173	11.1829	19.6733	3.60968	6.62809	5.27912	11.3148	10.1985	22.4245	0.854743	1.32148	0.373259	0.409578	0.422097	0.249504	0.982478
TG(16:0_14:0_18:2)	1.38491	1.15249	0.884029	1.52332	0.77742	0.882247	0.531777	0.863807	0.224339	1.8144	0.451835	0.911772	0.645002	0.330442	0.847966	1.01493	9.9233	15.9403	2.73737	6.26909	4.68787	9.2671	7.42122	16.7849	0.535521	0.820961	0.212086	0.224936	0.246317	0.155036	0.592005
TG(16:0_16:0_16:0)	1.79104	1.13679	0.871202	0.460689	0.943203	1.14688	0.589608	1.06059	0.414565	1.04858	0.640473	0.495892	0.856658	0.433135	1.3252	0.976906	5.72418	17.1737	1.31631	2.47504	1.76064	2.14842	2.50194	3.86246	1.22289	0.731155	0.617856	0.205824	1.01213	0.550699	0.676874
TG(16:0_16:0_18:1)	1.39764	1.02806	0.810662	1.00026	0.78268	0.855925	0.830993	1.29378	0.421451	1.67844	0.647229	0.969086	0.628429	0.406684	1.35771	1.49842	15.9925	27.28	4.70207	8.26607	6.47586	14.3841	17.6783	44.3097	2.02098	2.86736	0.55418	0.860431	0.772544	0.858661	2.61846
TG(16:0_16:0_24:0)	1.19476	1.33854	1.02735	0.769834	0.813951	0.813308	0.869181	1.17308	0.754721	1.62042	0.68879	0.586251	0.760432	0.576701	1.02082	1.22992	10.2603	18.4663	2.41888	4.04297	3.05965	6.93674	3.9295	9.96737	1.49304	1.83147	0.492714	0.506549	0.961562	0.857155	0.96862
TG(16:0_16:1_18:1)	1.3578	1.026	0.778271	1.07898	0.755801	0.868038	0.882056	1.25305	0.408735	1.78591	0.566967	0.854982	0.711354	0.479994	1.24446	1.50351	11.9821	21.9516	3.18311	5.81748	4.98569	10.3744	13.1567	32.6576	1.2622	1.86111	0.37673	0.547919	0.602387	0.454753	1.38882
TG(16:0_16:1_18:2)	1.38583	1.07298	0.850783	1.20363	0.681662	0.919629	0.692447	1.19304	0.368381	1.49979	0.486643	0.803116	0.615686	0.421522	0.966462	1.32007	11.6488	19.39	2.58599	5.77465	4.80056	9.44252	7.68106	19.8007	0.868805	1.22784	0.222719	0.308294	0.340148	0.256383	0.753871
TG(16:0_18:1_18:1)	1.01094	1.0056	0.766729	0.912487	0.700342	0.628904	1.32515	1.64985	0.548247	1.55861	0.594161	0.835428	0.707989	0.463178	1.98164	2.57617	14.2927	23.5651	3.08533	6.79218	5.25126	10.3421	17.9602	51.085	1.70859	2.41483	0.461873	0.650114	0.695175	1.20334	2.90041
TG(16:0_18:1_18:2)	1.13392	0.954634	0.747896	0.893838	0.675916	0.777886	1.18022	1.63569	0.677063	1.46301	0.559706	0.706841	0.712477	0.561188	1.61088	2.16425	13.705	23.652	2.7912	5.30994	4.94442	10.3573	14.6806	38.2314	1.52005	2.32882	0.479086	0.68202	0.847993	0.927141	2.31531
TG(16:0_18:1_18:3)	1.31434	1.13529	0.791663	1.031	0.669067	0.840325	0.828737	1.38958	0.611058	1.35664	0.499643	0.769744	0.670842	0.652007	1.26167	1.64907	14.2055	22.8698	2.42602	6.47448	5.3614	11.862	8.58679	24.3451	1.54116	2.14257	0.405414	0.569393	0.70115	0.524791	1.45928
TG(16:0_18:1_20:1)	1.13092	1.22076	1.01879	1.09656	0.908377	0.630856	0.843303	1.15044	0.446928	1.84522	0.718707	1.23747	0.904162	0.354603	1.31888	1.64546	17.2711	29.1414	4.22987	8.36777	7.69935	14.1422	15.7367	38.3355	2.41921	3.38718	0.542964	0.952048	0.883373	0.796383	2.55339
TG(16:0_18:1_20:4)	1.43024	1.17511	0.720801	1.16259	0.569828	0.95684	0.685054	1.29954	0.629586	1.09174	0.451122	0.724779	0.588502	0.755372	1.3272	1.42808	11.3862	19.427	1.46079	11.9551	4.33563	19.5178	8.07369	19.9346	1.30766	1.49541	0.445719	0.59531	0.72107	0.505789	1.21508
TG(16:0_18:1_22:1)	0.854931	1.03286	1.14286	1.21724	1.07834	0.496418	0.90538	1.27197	0.355131	1.18364	0.811076	1.75753	0.873799	0.175656	1.01722	1.74923	16.1752	18.3457	5.22343	10.0871	8.00518	9.60185	11.1761	26.6663	2.5448	3.55126	0.456281	1.07826	0.826614	0.693078	2.00491
TG(16:0_18:1_22:6)	1.57731	0.965402	0.602222	1.23796	0.545065	1.00934	0.723576	1.33912	0.603944	1.04685	0.364445	0.602199	0.435291	0.670682	0.783364	1.37524	23.6553	39.168	4.42775	8.54053	7.85716	16.4449	12.7573	34.7501	3.93598	4.61185	0.525308	0.969443	1.01415	0.971446	2.52675
TG(16:0_18:1_24:0)	0.920098	1.42349	1.33893	0.533259	1.1781	0.536212	0.880849	1.18906	0.572349	0.844232	0.836602	1.31694	0.73003	0.363661	0.789683	1.2551	7.01171	7.2344	1.78427	3.71017	3.24355	3.67745	2.3725	4.2945	1.01287	1.75754	0.390187	0.561083	1.03256	0.486324	1.04101
TG(16:0_18:1_24:1)	0.877195	1.22825	1.12776	0.966903	1.00213	0.537149	0.845973	1.41464	0.514037	0.844601	0.77785	1.70153	0.663853	0.282244	0.907783	1.60027	9.99345	9.03369	2.96663	6.08118	4.24514	3.99181	5.29215	10.6604	1.55512	2.54492	0.37929	0.84299	0.875017	0.502505	1.29749
TG(16:0_18:2_18:3)	1.70932	1.13344	0.706605	1.30446	0.477757	0.932819	0.58211	1.15349	0.530093	1.03321	0.340013	0.693006	0.511201	0.627742	0.956797	1.23031	13.6426	18.8112	1.96128	5.79867	5.02263	11.1735	5.98588	15.8113	1.32451	1.66092	0.2559	0.333944	0.42338	0.255736	0.890469
TG(16:0_18:3_22:6)	1.79476	0.931013	0.465995	1.69539	0.316978	1.10372	0.36474	1.32741	0.445182	0.804817	0.315141	0.504538	0.218084	0.241454	0.352808	0.709983	16.9884	37.5876	3.85015	8.0176	6.6306	10.147	12.1831	0.198306	2.95459	3.09314	0.16171	0.361114	0.00453061	0.318802	0.746439
TG(16:0_20:4_22:6)	0.135869	1.183	0.73965	1.77381	0.448188	1.50012	0.672244	1.54713	0.917157	0.910405	0.283569	0.539305	0.420117	1.07923	0.850117	1.55205	18.4938	28.1476	1.65369	6.62806	5.493	11.4422	3.45717	10.4441	3.37979	3.4362	0.321673	0.516435	0.603253	0.243198	1.1969
TG(16:0_22:6_22:6)	0.190801	1.13254	0.551303	2.16891	0.351835	1.5641	0.675664	1.36484	0.945679	0.812046	0.200926	0.483143	0.369907	1.03315	0.637965	1.72379	5.85808	51.5246	3.88794	11.0716	9.30694	20.8876	10.8144	28.9703	7.6005	6.07413	0.591708	0.909361	0.964508	0.72766	2.00967
TG(16:0e_16:0_18:1)	1.18043	1.51238	1.05434	0.969615	0.655041	0.678061	0.66731	1.28282	0.701746	0.513507	0.740919	1.07973	0.768723	0.992413	1.01225	1.38262	1.09347	1.10736	0.86619	1.72454	1.23681	1.49396	1.43219	2.1194	0.710766	1.31048	0.393403	0.438768	0.410099	0.355745	0.644895
TG(16:0e_16:0_22:4)	1.24647	1.51247	0.89875	0.90684	0.644486	0.67213	0.746392	1.37246	0.83792	0.702454	0.60394	0.846116	0.662382	1.30837	0.904353	1.21301	0.437005	0.293258	0.652204	1.03406	0.456732	0.585822	0.970057	1.48378	0.553795	1.00419	0.274395	0.500666	0.517635	0.471843	0.686956
TG(16:0e_18:1_22:4)	1.37549	1.44393	0.881219	1.01831	0.671096	0.61949	0.74379	1.24667	0.799035	0.65135	0.612735	1.01215	0.699733	1.34825	0.852981	1.29952	1.14919	1.46078	1.22637	1.52597	0.89128	1.45207	1.44853	3.66819	0.794097	1.47741	0.323035	0.728284	0.587056	0.566594	0.85076
TG(16:1_12:0_18:2)	2.79596	0.85267	0.460747	1.90151	0.264337	0.978234	0.186702	0.559833	0.143687	0.692263	0.161416	0.323707	0.403628	0.487068	0.546651	0.474758	2.89236	8.4126	0.883994	2.89143	2.82381	4.06698	3.33796	4.16786	0.202597	0.476266	0.300469	0.224364	0.221767	0.0700716	0.225547
TG(16:1_14:0_16:1)	2.26283	0.94627	0.677088	1.80057	0.442341	0.912619	0.291532	0.666744	0.185164	1.05623	0.250784	0.548207	0.501737	0.441354	0.62084	0.60335	7.57446	11.3668	1.70981	5.19051	3.59138	6.89511	4.92064	10.0194	0.401616	0.664656	0.217581	0.17897	0.179026	0.0793597	0.380987
TG(16:1_14:0_18:2)	1.77957	1.04511	0.778028	1.79755	0.492533	0.880985	0.415269	0.810952	0.219027	1.21492	0.314805	0.634472	0.494374	0.425987	0.724863	0.75485	7.85821	11.8654	1.5933	4.75805	3.59075	6.56859	4.5992	10.1876	0.390188	0.548447	0.158331	0.137491	0.155209	0.0730701	0.344023
TG(16:1_14:1_18:2)	2.56166	0.838476	0.455449	1.94645	0.242698	1.00913	0.223733	0.722408	0.226358	0.638493	0.159706	0.33277	0.269766	0.504807	0.521126	0.616565	8.18757	11.5277	1.18094	4.09784	3.18753	5.90497	3.76075	8.41546	0.489752	0.568646	0.13236	0.113104	0.133352	0.0608826	0.31104
TG(16:1_14:2_18:2)	3.17431	0.682697	0.301045	1.92878	0.168183	1.07973	0.144541	0.520714	0.22626	0.450278	0.1135	0.214199	0.172234	0.596135	0.296109	0.433413	8.23526	12.3973	1.07972	4.27629	2.91572	5.16407	2.61813	5.6242	0.594213	0.579942	0.107902	0.102136	0.152796	0.0489584	0.261418
TG(16:1_16:1_18:2)	1.58744	1.10575	0.835	1.56785	0.536432	0.881545	0.510248	0.975743	0.319194	1.25375	0.372789	0.69753	0.525633	0.478579	0.825535	0.963987	9.69438	14.5836	1.69562	4.88993	3.90103	8.05516	4.99156	12.7637	0.679512	0.861297	0.163999	0.195307	0.209775	0.124999	0.469923
TG(16:1_16:1_18:3)	2.20759	1.01278	0.562332	1.78042	0.293637	0.969355	0.321559	0.852328	0.278152	0.753799	0.193099	0.438427	0.287675	0.433482	0.606987	0.771951	14.7186	20.9826	1.9785	5.6769	5.04049	9.74776	5.6384	14.4313	1.03794	1.18486	0.115008	0.146012	0.161036	0.109445	0.536635
TG(16:1_18:2_18:3)	2.68051	0.856833	0.36297	1.45382	0.249039	1.13512	0.313344	0.948354	0.242883	0.509405	0.121926	0.2888	0.157879	0.28051	0.362977	0.778905	13.227	13.1759	0.919594	5.08196	4.19297	12.0864	3.51785	11.0303	1.00614	1.18687	0.0915077	0.161779	0.215272	0.131799	0.552233
TG(16:1_18:3_20:4)	1.84026	0.963879	0.585876	1.84824	0.366425	0.915129	0.420524	1.05967	0.352383	0.881116	0.222096	0.484841	0.292705	0.398818	0.444909	0.937117	21.7335	32.4484	3.35461	4.01776	6.44291	12.395	6.28933	19.3934	2.61182	2.11037	0.151841	0.263653	0.23441	0.217428	0.869934
TG(16:1_18:3_20:5)	3.44248	0.779215	0.360296	1.90602	0.204156	0.0123692	0.202362	1.0931	0.32893	0.619433	0.179594	0.311147	0.155562	0.306745	0.236701	0.0137157	81.6814	173,4707246*	13.9653	13.5137	19.6919	33.0329	21.7582	50.1443	15.2187	11.7768	0.436196	0.948485	0.489018	0.415415	2.10514
TG(18:0_16:0_16:0)	1.89204	1.28737	0.902935	0.368425	0.84376	0.862106	0.720192	1.12317	0.512899	0.895843	0.735429	0.361323	0.826687	0.563972	1.34353	1.24054	5.98508	18.8895	1.37378	2.15047	2.04343	2.50554	4.63458	3.8885	1.77396	0.928344	0.806945	0.150283	1.71694	1.05444	0.697772
TG(18:0_16:0_18:0)	1.43081	1.08031	1.01984	0.526368	1.02448	0.790165	0.853042	1.27499	0.602989	0.866467	0.766901	0.435174	0.998908	0.58343	1.24882	1.57785	7.81403	15.9895	2.24212	2.57233	2.1086	6.62441	4.96319	8.23426	2.03959	1.11432	0.756836	0.288023	1.91821	1.56216	0.873824
TG(18:0_16:0_18:1)	1.37324	1.23169	0.962591	0.862623	0.927215	0.685121	0.780794	1.17672	0.445521	1.76464	0.803416	1.29725	0.921698	0.415923	1.43713	1.62485	24.6132	37.0845	4.84383	8.52397	10.3369	24.4556	18.6126	46.4128	3.83737	5.42939	1.02086	1.22838	1.45363	1.04814	3.82145
TG(18:0_18:0_18:0)	1.11677	1.27899	1.04198	0.824792	0.91832	0.832234	0.766177	1.22073	0.93306	1.62047	0.80388	0.708111	0.817694	0.615889	1.0737	1.40035	12.0141	23.9091	2.72606	4.73108	3.65268	7.33839	4.4211	9.92307	1.80842	1.81801	0.676384	0.607457	1.44156	1.12411	0.854722
TG(18:0_18:1_20:0)	0.761656	1.28884	1.24837	0.554606	1.19537	0.44852	0.98624	1.51639	0.479193	1.08066	0.826977	1.86645	0.751084	0.197696	1.02624	1.91112	17.6146	13.5078	3.36586	7.3082	6.38324	6.21639	6.70123	12.541	2.71035	4.1808	0.651186	1.05418	1.63806	0.795869	2.27749
TG(18:0_20:4_22:5)	1.55624	0.706651	0.447404	1.27107	0.563458	1.38919	0.79447	1.27151	0.559369	1.0072	0.364066	0.55404	0.327014	0.633735	0.620082	1.08652	13.0827	23.9478	3.12906	6.27999	4.30972	9.18678	9.35465	27.0504	2.76994	3.52154	0.387044	0.982752	0.922522	1.15534	2.21311
TG(18:0_20:4_22:6)	1.86117	0.856175	0.500628	1.54411	0.482442	0.805416	0.655513	1.29455	0.310736	0.968738	0.322957	0.559659	0.36323	0.396992	0.601797	1.29504	38.4253	74.2945	8.99936	9.10555	11.7544	24.1596	20.3604	52.0937	8.59457	8.5293	0.88177	1.72557	1.06795	1.22218	3.38411
TG(18:0e_16:0_18:1)	1.31079	1.49734	0.849016	0.799403	0.604103	0.739453	0.670831	1.52906	0.618149	0.331784	0.617143	1.07435	0.609367	0.975068	0.809322	1.27142	1.57135	0.94865	1.67053	2.93733	1.51899	1.85304	1.63512	2.599	0.932147	1.97698	0.509066	0.827386	1.16835	0.731113	0.880163
TG(18:0e_16:0_22:4)	1.36196	1.24478	0.795955	0.902495	0.643606	0.776843	0.733521	1.54083	0.557144	0.368717	0.592593	0.929842	0.673812	1.63943	1.0172	1.47533	1.26611	0.120982	1.63259	2.29889	1.34653	1.18015	1.89326	3.49074	1.17485	2.05367	0.493333	0.963337	0.966879	0.936351	1.35462
TG(18:0e_18:1_18:2)	1.12136	1.2483	0.876715	0.917282	0.608433	0.7637	0.867823	1.59639	0.713795	0.527965	0.612371	0.991218	0.646598	0.992405	0.976363	1.36682	0.543741	0.480262	0.704271	1.34722	0.997558	1.07593	1.4021	2.10917	0.389665	0.854192	0.269159	0.45471	0.55315	0.42416	0.708213
TG(18:0e_18:1_20:1)	1.41119	1.21265	0.675912	0.659294	0.423472	0.727113	1.11149	1.77888	0.515258	0.194304	0.55256	1.0328	0.466877	0.706122	0.784461	1.77185	0.804321	0.481253	1.00846	1.9586	0.918583	1.7715	1.18565	2.05748	0.654696	1.23027	0.399778	0.541242	1.14179	0.658691	1.07251
TG(18:0e_18:1_22:4)	1.31673	1.3939	0.875876	0.917933	0.643868	0.707859	0.695784	1.44805	0.656546	0.271098	0.52579	0.706389	0.326871	1.67944	1.0012	1.43241	1.90035	0.539193	1.70971	1.90117	1.55777	1.50588	1.91865	3.10465	1.22196	2.06092	0.426841	1.1307	1.03541	0.894635	1.24466
TG(18:0e_18:1_22:6)	1.50756	1.29468	0.778282	0.876296	0.52795	0.660333	0.817784	1.53711	0.661927	0.603326	0.513389	0.723808	0.494985	1.07356	0.879036	1.27962	2.46321	1.63865	1.27104	1.31203	1.10382	1.58445	1.78624	4.1496	1.35091	1.43067	0.471634	0.724768	0.904844	0.81739	1.14802
TG(18:1_12:0_12:0)	1.55341	1.4318	0.769504	1.28649	0.685888	1.31131	0.337942	0.623654	0.671259	1.42578	0.644207	0.907759	1.04951	0.518835	0.567247	0.530943	19.2457	24.9159	3.57299	8.07664	4.65859	7.90274	3.35798	6.28987	1.09264	1.81654	0.600784	0.72072	0.734209	0.268036	0.589336
TG(18:1_14:0_22:6)	1.81408	0.793967	0.620113	1.51601	0.537597	0.896147	0.516467	1.30561	0.304642	1.12841	0.326369	0.542442	0.329257	0.361398	0.476775	0.728588	22.8274	43.3425	6.28768	8.60934	8.33936	18.5604	13.0798	33.0815	3.30469	3.0526	0.243831	0.538102	0.419297	0.382873	1.51146
TG(18:1_18:1_18:1)	1.19214	1.05423	0.729836	1.19797	0.650036	0.788373	1.0678	1.31962	0.55559	1.42153	0.613533	0.808298	0.657485	0.485741	1.58598	1.86769	10.0054	20.9891	2.83656	5.42815	4.02221	8.37423	14.3299	39.1003	1.55804	2.32066	0.586414	0.829348	0.72444	1.10722	2.1826
TG(18:1_18:1_18:2)	1.32932	0.922711	0.705546	1.02391	0.587755	0.921406	1.01242	1.49692	0.599007	1.14171	0.498054	0.606718	0.631061	0.583365	1.42443	1.76151	10.6183	20.443	2.23367	4.06488	1.92768	6.89879	11.852	29.528	1.43034	2.05489	0.577704	0.737474	0.765216	0.939437	0.987226
TG(18:1_18:1_22:5)	1.64794	0.857516	0.5685	1.32013	0.510036	1.07776	0.68744	1.33068	0.608414	1.04801	0.425889	0.60794	0.410067	0.689328	0.691728	1.118	12.5525	24.1272	3.47318	6.24438	4.637	9.52721	9.80337	26.4655	2.40025	3.01772	0.38913	0.803148	0.847932	0.872959	1.83865
TG(18:1_18:1_22:6)	1.57808	0.960906	0.571167	1.26512	0.47162	1.08797	0.666946	1.39819	0.660135	1.04197	0.36897	0.61829	0.384932	0.720767	0.733441	1.25498	13.8444	24.4844	2.66596	5.59863	4.89843	9.71197	7.8932	23.9955	2.47914	3.04371	0.338679	0.682603	0.809088	0.809658	1.59648
TG(18:1_18:1_24:0)	1.12786	1.45544	1.15355	0.79615	0.894838	0.682549	0.750043	1.13957	0.622616	0.603921	0.742333	1.20619	0.677303	0.566461	0.763439	1.10345	4.50865	5.34339	1.57613	3.06785	2.30728	2.93213	1.90739	3.53336	0.788516	1.58829	0.309332	0.531114	0.712781	0.38355	0.749763
TG(18:1_18:2_18:2)	1.36771	1.30414	0.80268	1.1181	0.503545	0.882504	0.661321	1.36001	0.77917	1.17674	0.426647	0.801026	0.571693	0.959511	1.45069	1.54238	11.4249	17.9416	1.64314	3.14818	2.19484	5.15869	3.73846	34.5079	0.729144	0.977065	0.380107	0.336634	0.884281	0.362046	2.42087
TG(18:1_18:2_18:3)	1.50189	1.10057	0.732626	1.21492	0.476549	1.04569	0.582615	1.34513	0.817484	0.961931	0.401889	0.740502	0.54346	0.999339	1.45978	1.46945	4.99006	11.179	1.23866	1.92729	2.48272	5.95129	3.91394	9.00093	1.01412	1.05872	0.378813	0.347801	0.586113	0.311434	0.911248
TG(18:1_18:2_20:2)	1.41608	0.913414	0.679002	1.19862	0.612922	0.942561	0.851045	1.38635	0.533919	1.11012	0.469304	0.684085	0.506817	0.56423	0.900853	1.34633	24.664	44.4955	6.33764	9.9842	8.01533	14.5944	16.7807	41.3448	3.42464	4.59356	0.574469	1.07234	1.02913	1.19537	3.01452
TG(18:1_18:2_20:3)	1.47951	1.10081	0.684483	1.2239	0.515147	0.943849	0.718037	1.33426	0.590702	1.12285	0.457457	0.384267	0.49781	0.640939	0.866231	1.31903	24.0234	36.5352	4.42508	8.17771	7.65092	17.1573	12.2043	29.7874	3.17084	3.91357	0.508715	0.891678	0.967514	0.916939	2.29632
TG(18:1_18:2_24:1)	1.26369	1.03353	0.827792	1.34292	0.684789	0.813057	0.759609	1.27461	0.55479	0.56291	0.532271	0.901259	0.53334	0.5403	0.819868	1.20477	5.15313	6.11841	2.04877	3.90362	2.45912	2.82764	3.91398	8.65817	0.831633	1.23879	0.246395	0.516847	0.434643	0.379802	0.746847
TG(18:1_20:3_22:1)	1.32722	0.92792	0.705604	1.26217	0.684773	0.803823	1.02227	1.26622	0.402089	0.628475	0.455363	0.701184	0.411965	0.56021	0.679978	1.28209	8.78225	11.73	3.84771	6.20446	4.76575	5.24785	6.60993	13.5822	1.92196	2.54914	0.37218	0.840019	0.713022	0.665703	1.42762
TG(18:1_22:1_22:1)	1.30558	1.38189	1.12292	1.09302	0.853413	0.943577	0.532176	0.767419	0.830129	1.60287	0.763362	0.966091	0.785239	0.660096	0.600928	0.794878	9.83533	17.6287	2.74027	5.48239	3.58373	7.6037	1.92252	4.59843	1.38124	2.14839	0.447242	0.66346	0.870405	0.349469	0.665653
TG(18:1_22:1_22:3)	1.53019	1.06292	0.771618	1.20389	0.903647	0.915955	0.794495	0.817283	0.572777	0.705164	0.517182	0.754205	0.540791	0.910724	0.610607	0.986864	6.38712	8.55096	2.13154	4.16723	2.67194	3.25315	2.37468	5.66521	0.988622	1.43652	0.373336	0.663169	0.672305	0.397021	0.625791
TG(18:1_22:1_22:4)	1.7813	0.866447	0.590387	1.3065	0.531735	1.00898	0.628503	1.28615	0.39132	0.393598	0.42427	0.545489	0.356795	0.80652	0.559007	1.20449	4.9425	7.16724	2.93409	4.76213	3.09303	2.87434	4.51341	9.6448	1.3848	1.83683	0.265669	0.705829	0.557747	0.604735	1.1564
TG(18:1_22:2_22:4)	2.08665	0.73838	0.495484	1.363	0.464808	1.09371	0.603848	1.15412	0.495738	0.577562	0.387587	0.536596	0.258679	0.702369	0.447042	0.765229	5.55213	11.331	3.49097	5.16536	2.37252	4.26177	5.66491	13.548	1.35122	2.02531	0.225461	0.65076	0.477895	0.578571	1.0704
TG(18:1_22:3_22:4)	1.82536	0.725944	0.454182	1.32653	0.470168	1.36797	0.632149	1.19769	0.497185	0.755658	0.335814	0.465843	0.286265	0.938453	0.483074	0.722451	3.92464	10.0432	2.14564	3.49967	1.73699	2.98783	4.52902	13.1307	1.25109	1.62503	0.261969	0.6764	0.512086	0.696473	1.29427
TG(18:1_22:4_22:4)	2.39254	0.70193	0.417681	1.29992	0.430165	1.30487	0.546148	0.906751	0.704682	0.687242	0.351602	0.480301	0.245058	1.20231	0.654933	0.879617	3.61031	8.43533	2.05092	2.33617	1.50897	2.64631	3.87498	18.8547	1.36054	1.6651	0.276163	0.622162	0.622977	0.814047	1.52951
TG(18:1_22:4_22:6)	1.69833	0.72783	0.413883	1.40406	0.479157	1.23279	0.60917	1.43478	0.514168	0.856149	0.306804	0.506006	0.315994	0.787216	0.57766	1.17285	16.3016	36.7296	6.00351	8.29091	5.4672	12.1541	12.9297	35.2363	4.73574	4.9069	0.646688	1.21393	1.16128	1.523	3.22348
TG(18:1e_16:0_18:1)	1.21052	1.41956	0.967318	1.03546	0.602708	0.74443	0.700265	1.31974	0.758804	0.508302	0.692896	1.12111	0.684285	0.928214	0.935015	1.28176	0.819828	0.96696	0.950827	1.53565	1.16076	1.37551	1.48184	2.47767	0.547554	1.21604	0.308584	0.451727	0.442313	0.362635	0.592873
TG(18:1e_18:1_22:4)	1.33174	1.47511	0.818896	0.895183	0.588242	0.670055	0.816833	1.40394	0.798639	0.600902	0.544201	0.876746	0.644249	1.39333	0.972231	1.23362	0.900514	0.822161	0.798071	1.05318	0.708108	1.1774	1.63162	3.77329	0.665618	1.16675	0.312792	0.632034	0.624006	0.651116	0.827793
TG(18:2_18:2_20:4)	2.11448	0.893559	0.485604	1.27109	0.378961	1.13406	0.601667	1.12058	0.87028	0.748704	0.25145	0.489344	0.355735	1.13937	0.757432	1.30772	18.3968	21.9555	1.80123	6.89847	5.96353	11.0154	5.42983	18.301	2.22811	3.2249	0.35535	0.581616	0.738261	0.599608	1.60663
TG(18:2_22:6_22:6)	2.11938	1.10228	0.48114	1.72532	0.313211	1.14661	0.411247	0.700815	0.896921	0.696674	0.153546	0.402622	0.31025	0.814076	0.261068	0.82799	20.4701	45.8291	2.50066	8.24339	6.32143	11.8594	5.09373	13.7772	9.43241	6.27601	0.665124	1.00979	0.763265	0.499827	0.951622
TG(18:3_18:2_18:2)	1.75063	1.17478	0.69263	1.33112	0.300304	0.921438	0.54305	1.28605	0.954136	0.644317	0.269511	0.607613	0.419515	1.24201	1.44975	1.58939	4.51996	7.07272	0.384087	2.63435	2.73914	6.19759	2.91355	6.39292	0.647044	0.938867	0.224241	0.224921	0.273583	0.137057	0.412659
TG(18:3_18:2_18:3)	0.161074	1.70493	0.987457	1.93075	0.360685	1.20354	0.424618	1.22695	0.0243037	0.97366	0.366188	0.738915	0.460381	1.63952	1.16787	1.35216	0.956328	6.11945	0.381003	2.78413	2.20933	4.65088	1.5652	3.15693	0.633812	0.6335	0.217327	0.173531	0.206922	0.0613111	0.240807
TG(18:3_18:2_20:4)	1.8878	1.19192	0.534571	1.57708	0.265299	0.962466	0.437419	1.14345	0.785193	0.600643	0.198454	0.459809	0.264734	0.887568	0.714636	1.26295	13.8741	16.0863	0.587651	5.47395	4.17831	9.59801	2.72481	10.3398	1.68306	1.65814	0.167781	0.225877	0.317353	0.17608	0.606156
TG(18:3_18:2_20:5)	1.84557	0.849747	0.576903	1.88113	0.343982	1.22145	0.380599	0.900611	0.476753	0.791665	0.214443	0.487892	0.289881	0.651091	0.361987	0.792683	15.6604	25.7143	1.88256	6.2203	5.40122	10.8763	3.42278	9.86219	2.31442	2.10637	0.179683	0.321091	0.344979	0.176324	0.576307
TG(18:3_18:2_22:6)	2.09133	1.28663	0.623712	1.63566	0.289825	0.905421	0.34701	0.820411	0.989527	0.797332	0.25345	0.47723	0.291646	0.969365	0.36938	0.81966	10.5179	16.5957	0.737918	4.92423	3.26195	7.38059	1.65973	5.62938	1.82906	1.76618	0.204235	0.264902	0.317811	0.14087	0.317786
TG(20:0_16:0_18:1)	0.937238	1.05837	1.18079	0.879431	1.18807	0.532748	0.915715	1.30763	0.423214	1.36339	0.886947	1.85116	1.00929	0.29168	1.1983	1.86626	25.7126	24.3452	5.6984	11.4093	12.0031	15.0352	13.6914	30.5958	3.88693	4.62439	0.927884	1.44261	1.71759	1.07271	3.55066
TG(20:0_18:1_20:4)	2.05002	0.754936	0.538483	1.11147	0.479497	1.15052	0.924902	0.990172	0.419842	0.727342	0.398216	0.56526	0.344813	0.742669	0.589745	0.913259	10.9567	18.4624	4.02963	6.22506	3.89724	7.31431	7.87082	18.8876	3.8928	2.97401	0.390784	0.807649	0.688173	1.3277	2.95608
TG(20:0e_16:0_18:1)	1.37934	1.23968	0.615614	0.539563	0.462294	0.737547	1.0129	2.01307	0.494177	0.148765	0.525806	0.845088	0.318958	0.781052	0.718703	1.44085	0.999678	0.443096	1.11079	2.59007	0.952749	1.43986	1.19295	1.769	0.91032	1.55235	0.43464	0.564612	1.54958	0.826509	1.30323
TG(20:0e_18:1_18:2)	1.32322	1.32288	0.834975	0.88663	0.508016	0.779504	0.868235	1.47654	0.634575	0.334633	0.576264	1.18013	0.569941	0.740888	0.774784	1.35842	1.06482	0.523126	0.844646	1.74831	1.08809	1.39126	1.09907	1.853	0.619434	1.18061	0.284806	0.521684	0.776773	0.467515	0.688274
TG(20:1_18:1_18:1)	1.11179	1.15947	0.883308	1.40902	0.799525	0.678577	0.837545	1.12075	0.402538	1.48652	0.639307	1.14049	0.817283	0.296955	1.1507	1.45493	11.1642	22.7614	3.70541	7.20861	5.52719	9.48778	11.6312	29.8143	1.77184	2.44427	0.30013	0.774993	0.700831	0.713924	1.60553
TG(20:1_18:1_18:2)	1.32727	1.05007	0.733157	1.23774	0.64695	0.745219	0.938764	1.32083	0.599576	1.23834	0.591605	0.743901	0.541954	0.458152	1.13671	1.4585	11.7443	21.5293	3.64072	6.35852	3.97249	8.09824	10.845	27.7522	2.10659	2.71658	0.48952	0.853797	0.689606	0.926998	1.96318
TG(20:1_18:1_20:1)	0.928202	0.975672	0.988938	1.60566	0.88066	0.602999	0.816747	1.20112	0.381205	0.906608	0.709091	1.43003	0.751634	0.230398	0.912447	1.50988	8.18495	11.4844	3.8364	6.84984	4.45405	5.46787	7.39581	19.2037	1.23405	1.86959	0.266465	0.702096	0.533302	0.504425	1.08813
TG(20:1_18:1_20:2)	1.23799	1.10929	0.806261	1.24099	0.717942	0.74621	0.883707	1.25761	0.468749	1.10748	0.566556	0.938076	0.588979	0.352176	0.901793	1.2928	9.27848	16.1709	3.08724	5.70718	4.39636	6.54086	7.97486	18.335	1.62977	2.12872	0.281741	0.721687	0.671546	0.640489	1.30489
TG(20:1_18:1_20:4)	1.59029	0.857348	0.608277	1.39076	0.569256	1.05571	0.654544	1.27382	0.475206	0.96334	0.424168	0.680068	0.440636	0.636294	0.674341	1.03349	16.99	33.5165	6.74366	9.7164	6.50375	11.6327	13.539	35.249	3.02945	4.23354	0.478387	1.04118	0.908088	1.05002	2.5453
TG(20:1_18:1_22:1)	1.07962	1.20956	0.941664	1.26132	0.782783	0.675116	0.74031	1.30962	0.588292	0.646225	0.648211	1.33733	0.578086	0.46095	0.834741	1.38364	5.19732	5.67287	1.96052	4.27148	2.26029	2.57414	3.33232	6.91275	0.799241	1.40052	0.241907	0.490308	0.518778	0.340211	0.723248
TG(20:1_18:1_22:4)	1.76521	0.834196	0.584125	1.43972	0.523301	0.969098	0.673627	1.21073	0.493448	0.689171	0.435986	0.6131	0.331703	0.618443	0.582022	0.981037	10.6941	19.5561	4.8611	6.94512	4.13499	7.12904	8.67611	20.5701	2.59412	3.38419	0.394889	0.926214	0.755043	0.915739	1.74156
TG(20:1_18:1_22:5)	1.67186	0.84382	0.527111	1.43048	0.484945	1.22486	0.613957	1.20296	0.484726	0.816103	0.410552	0.628581	0.375644	0.776775	0.557101	0.858423	8.45966	20.0006	3.84786	5.92848	3.45353	6.19289	8.1985	24.1102	1.97095	2.74696	0.319332	0.904227	0.66121	0.845164	1.72273
TG(20:1_18:1_24:0)	1.30737	1.50976	1.03212	0.662462	1.0018	0.776377	0.711122	0.99899	0.722282	0.868315	0.729927	0.998122	0.767793	0.428083	0.810146	1.11138	6.67776	10.777	1.542	3.50409	2.66006	4.86131	2.10804	4.34598	1.0686	1.84106	0.347664	0.508814	0.805327	0.462809	0.891695
TG(20:1e_16:0_18:1)	1.29558	1.44982	0.831388	0.827753	0.545811	0.75891	0.780906	1.50983	0.60773	0.34159	0.605426	1.12231	0.576449	0.76411	0.755969	1.27241	1.17946	0.856342	1.20429	2.37549	1.2948	1.75219	1.33354	2.17776	0.778701	1.40246	0.36896	0.651655	1.03887	0.56264	0.728277
TG(20:2_18:2_22:4)	1.65705	0.808014	0.370852	1.39437	0.461034	1.4081	0.756445	1.14414	0.733682	0.819419	0.362603	0.430228	0.340442	0.792377	0.546572	0.829388	9.35744	23.4543	4.52779	5.08124	3.72997	6.86279	13.2125	30.4541	2.08111	3.17761	0.411595	1.01959	0.856584	1.18142	2.59626
TG(20:3_18:2_18:2)	0.617198	1.07648	0.714014	1.44705	0.572264	1.10003	0.816658	1.65631	0.710755	1.12291	0.376946	0.670322	0.47663	0.716628	0.784709	1.50167	27.9393	50.7086	5.27438	9.3975	9.49956	20.555	12.4791	36.1576	5.58651	5.56891	0.639835	1.03795	1.08267	0.811781	2.43747
TG(20:3_18:2_20:4)	0.719741	0.199108	0.658605	1.89943	0.334803	1.51194	0.680931	1.99545	0.17181	0.907205	0.418768	0.77887	0.440073	1.41274	1.17089	1.86767	8.7728	80.5679	8.1196	11.3693	13.6111	30.569	20.256	45.7631	1.47165	9.14886	0.878884	1.43741	1.49579	1.35719	3.67936
TG(20:3_18:2_22:6)	1.3344	0.882694	0.585566	1.52126	0.433884	1.35989	0.544691	1.33762	0.495626	1.4312	0.311806	0.581368	0.27948	0.972766	0.636869	1.35329	51.5282	90.4877	9.36915	9.88102	15.0169	32.7594	19.2561	69.7227	10.6046	9.96347	0.715156	1.40719	1.36613	1.05288	3.70546
TG(20:4_22:6_22:6)	1.67927	0.782978	0.40475	1.5861	0.47072	1.41671	0.589519	1.06996	0.981045	1.03308	0.188971	0.518269	0.439662	0.899298	0.504871	1.78096	48.6195	99.6261	9.90096	18.0014	18.8275	44.0103	18.3259	42.7867	24.6318	14.6013	1.7985	3.63878	2.68991	1.69552	4.30446
TG(20:5_18:2_22:6)	0.0695764	0.039324	0.923775	2.42807	0.546769	1.71257	0.829638	1.45028	0.0165108	1.35735	0.278959	0.852684	0.475875	1.0441	0.693405	1.58822	32.6856	58.2164	2.88322	12.8213	10.1657	23.2734	7.41095	19.3255	8.42977	5.56411	0.57705	1.00594	0.964349	0.525825	1.16666
TG(22:1_18:2_22:1)	1.47853	1.30256	0.912454	1.15701	0.704589	0.724581	0.604961	1.11532	0.765913	1.1154	0.621249	0.966841	0.59706	0.574411	0.756075	0.893968	8.93306	14.1735	2.11971	4.04502	2.19381	4.17456	2.54137	5.9393	1.22053	1.88337	0.380491	0.518915	0.591495	0.399435	0.631115
TG(22:4_20:4_22:6)	1.67204	0.589658	0.354199	1.46796	0.33333	1.57426	0.565256	1.4433	0.664582	0.743546	0.194492	0.440445	0.248883	0.9859	0.552668	1.68989	37.8911	85.7567	11.8977	18.7135	12.6405	30.0424	25.214	66.4665	12.608	11.8282	1.1775	2.31666	1.84287	2.72485	7.62651
TG(26:0_16:0_18:1)	1.31744	1.46528	1.02467	0.549064	0.982322	0.720325	0.776622	1.16429	0.716627	0.852016	0.714564	0.922578	0.737021	0.513594	0.886958	1.18257	7.58522	9.91111	1.52196	3.13064	2.64655	4.69587	2.30719	4.77392	1.23186	1.92042	0.439419	0.555353	1.06198	0.633867	1.06745

## Sheet: Fig2e
serum ALT	Chow Vehicle	Chow IMT	HFD Vehicle	HFD IMT
1	9.22771	12.4503	13.1601	9.88075
2	8.16298	9.35548	13.9977	13.9551
3	8.81601	15.8575	13.004	12.5071
4	6.89949	12.6491	12.0386	14.9915
5	9.09994	10.7042	15.9001	11.8541
6	9.61102	13.8274	18.569	9.29869
7	7.60931	11.7831	14.5372	5.25554
8	8.36173	9.6678	21.9495	7.9046
9	5.70699	5.954	11.3032	8.74787
10	7.4787	6.1414	11.1755	10.7581
11	5.36627	17.385	9.73594	14.6167
12	8.03237	7.6661	14.6167	16.3543
13	8.8586	6.46508	15.5026	6.74617
14	3.07496	8.58603	11.7547	8.4753
15	8.66269	7.54685	10.4003	7.80239
16	6.98467	5.98808	18.7479	10.7581
17	8.03237	4.39523	11.6695	7.75128
18	11.3458	10.2981	16.7888	9.7615
	Normally distributed based on Kolmogorow-Smirnow-Test with Lillifors correction
	two-way ANOVA with Tukey’s test for multiple comparisons.

## Sheet: Fig2f
AST level	Chow Vehicle	Chow IMT	HFD Vehicle	HFD IMT
	43.0952	55.4762	76.6667	55.2381
	36.9048	46.1905	73.8095	55.4762
	55	47.1429	62.6191	64.7619
	32.1429	34.2857	66.1905	62.2857
	35.7143	39.7619	65.2381	60
	49.0476	52.3809	86.9048	62.3809
	42.1429	51.1905	57.3375	43.8095
	49.7619	65	60.0464	56.8266
	36.2229	39.8452	72.0588	48.6997
	34.1331	46.935	63.8235	47.5697
	42.0588	33.9938	54.6858	49.8297
	33.2817	38.1115	62.5387	59.0867
	31.6563	36.0836	60.3715	52.1517
	38.6532	24.4582	64.6594	73.6532
	48.452	57.7864	65	86.3158
	52.4303	35.7276	60.0619	63.5913
	51.0836	37.0124	70.387	61.7771
	31.2693	45.774	87.9102	50.2786
	Mann–Whitney test

## Sheet: Fig2g
Serum albumin	Chow Vehicle	Chow IMT	HFD Vehicle	HFD IMT
	3.75676	3.79279	3.62462	2.98799
	3.72673	3.43243	3.81682	3.45646
	3.49249	3.25225	3.43243	3.75075
	2.81381	3.56456	3.67267	3.07207
	3.23423	3.63063	2.63363	2.24925
	4.06907	2.97598	3.33634	2.54955
	4.32132	3.5045	3.97898	2.72372
	4.37538	3.39039	3.98498	3.10811
	4.03901	2.68085	2.37234	3.36637
	4.59574	2.53191	3.34397	2.78378
	5.15957	3.04255	3.40426	3.94294
	3.25532	4.22695	3.12057	4.00709
	2.93617	4.3156	4.93972	3.54255
	4.15957	3.82979	3.59929	3.62057
	4.99291	3.96454	3.2305	3.6383
	4.92908	4.71277	3.78723	3.79433
	4.15603	4.34397	4.77305	4.48582
	5.12766	3.66667	3.74823	5.18794
	Normally distributed based on Kolmogorow-Smirnow-Test with Lillifors correction
	two-way ANOVA with Tukey’s test for multiple comparisons.

## Sheet: Fig2h
Liver mtRNA transcripts
	Chow vehicle			Chow IMT			HFD Vehicle			HFD IMT
	Nd1	Cox1	Cytb	Nd1	Cox1	Cytb	Nd1	Cox1	Cytb	Nd1	Cox1	Cytb
1	1.09222	0.946808	1.11341	0.183673	0.114706	0.172116	0.572629	0.531729	1.0677	0.11099	0.0622132	0.12933
2	0.805413	0.803912	0.897533	0.175816	0.100124	0.179895	0.630579	0.583249	1.15036	0.135545	0.083599	0.187675
3	0.95078	0.844739	0.968518	0.165994	0.0933199	0.128358	0.722907	0.636714	1.23788	0.163047	0.0855432	0.21004
4	0.976318	1.15386	0.654431	0.134563	0.0942919	0.132247	0.78184	0.719341	1.17272	0.0717014	0.0456878	0.0379239
5	1.08633	1.11109	1.22912	0.10215	0.0456878	0.0700134	0.86631	0.909869	0.628176	0.158136	0.0806828	0.125441
6	0.926316	1.16529	1.03807	0.166516	0.0868187	0.0815785	0.705227	0.665876	1.3215	0.140456	0.0884595	0.0923788
7	0.68608	0.628647	0.613695	0.369459	0.233446	0.238334	0.798148	0.866495	0.852805	0.223255	0.170453	0.161322
8	1.18843	0.954132	1.02756	0.275467	0.169777	0.173098	1.56476	1.17087	1.24896	0.37359	0.267539	0.266954
9	1.3583	1.66227	1.7215	0.223955	0.14287	0.143885	1.85233	1.93004	1.88894	0.212613	0.189184	0.165764
10	1.07213	0.952596	0.9569	0.239933	0.125351	0.136921	1.64238	1.54963	1.65306	0.35431	0.369026	0.308725
11	1.37097	1.1335	0.0118839	0.261192	0.139123	0.12478	0.621041	0.561888	0.453368	0.623954	0.16846	0.476063
12	1.31172	1.13065	0.111884	0.159453	0.177889	0.219735	1.86237	1.40271	2.31165	0.359731	0.264273	0.453278
13	1.65003	1.14539	1.79274	0.229881	0.213881	0.34753	2.41731	1.67407	0.376037	0.299333	0.204523	0.30146
14	0.583283	0.589147	1.02128	0.171944	0.18127	0.276209	0.859487	0.978093	1.53232	0.264059	0.193136	0.276747
15	0.376614	0.878244	1.4181	0.132975	0.176237	0.24455	1.0373	0.20285	0.649088	0.300941	0.2112	0.282639
16	0.859378	0.942051	0.53167	0.166578	0.206044	0.336166	2.18434	1.52689	1.04581	0.144019	0.101277	0.138357
17	0.681161	0.828271	1.20444	0.0651031	0.0797182	0.131478	2.17171	1.04753	1.33458	0.344043	0.19838	0.270726
18	1.02454	1.1294	1.68727	0.106017	0.148397	0.252902	2.07625	1.14581	2.74046	0.27616	0.250157	0.370495
	Mann–Whitney test
	chow vehicle -- chow IMT											HFD vehicle -- HFD IMT

## Sheet: Fig2i
IMT Conc.
	Chow IMT								HFD IMT
Plasma	32.44	17.78	29.33	68.22	33.11				26.67	32.67	17.93	27.78	43.78
Liver	12.29	16.09	15.24	21.78	18.4	23.38	25.96		23.33	19.91	24.93	19.82	28.76	26.89	36.18	30.76
Heart	4.96	2.56	2.77	1.85	4.97	4.43	3	6.07	1.6	2.35	2.75	2.61	2.82	2.75	4.17	3.55
Skeletal muscle	1.18	0.96	1.43	2.19	1.48	2.49	0.96	0.9	1.16	1.59	1.07	1.22	2.08	1.61	2.96	1.52
eWAT	1.08	0.53	1.08	0.6	1.92	2.21	1.06	1.37	1.01	0.89	0.67	0.67	0.77	0.65	1.83	1.32
BAT	3	3.2	2.99						5.24	4.4	3.45
