# Supplementary material for: Inhibition of mammalian mtDNA transcription acts paradoxically to reverse diet-induced hepatosteatosis and obesity
Source: Nat Metab. 2024 Apr 30;6(6):1024–35. doi: 10.1038/s42255-024-01038-3 (PMC11199148; doi:10.1038/s42255-024-01038-3)
Supplement: Supplementary file 5 — Statistical source data. [file 42255_2024_1038_MOESM5_ESM.xlsx]

## Sheet: Fig3a
palmitoylcarnitine respiration, JO2 (natO/min/mg prot)
	state 3	state 4	uncoupled
Chow Vehicle	39.661	23.8772	194.086
	69.3676	12.3909	179.963
	38.0307	20.7538	160.782
	92.3161	21.2658	167.66
	122.71	24.9891	200.977
Chow IMT	39.7166	17.4691	177.744
	75.3662	14.3881	181.49
	29.0972	16.1126	149.463
	71.3927	13.6457	140.699
	115.107	21.8811	185.092
HFD Vehicle	65.8825	14.561	188.369
	48.1691	27.806	235.738
	121.34	31.0105	159.258
	111.353	22.9926	173.137
	74.7049	17.3621	170.54
	61.8281	19.9143	172.134
	113.194	21.8482	235.045
HFD IMT	74.7623	12.7484	180.606
	52.0288	14.6509	143.567
	47.1904	18.4042	107.361
	56.5441	22.8441	178.487
	55.7606	11.8248	103.929
	59.3405	17.8381	154.629
	47.6941	19.7932	140.682
	46.8703	15.1737	97.232
	Normally distributed based on D'Agostino & Pearson test
	two-way ANOVA with Tukey’s test for multiple comparisons.

## Sheet: Fig3b
succinate respiration, JO2 (natO/min/mg prot)
	state 3	state 4	uncoupled
Chow Vehicle	365.013	52.405	421.757
	265.077	35.8997	319.387
	251.831	36.1546	372.648
	283.086	45.7027	327.893
	277.601	38.5102	320.639
Chow IMT	120.587	21.9323	290.533
	106.372	24.5268	304.633
	66.8693	11.7722	237.021
	105.265	15.1107	274.346
	76.4197	9.93862	304.183
HFD Vehicle	289.855	44.64	337.68
	304.838	29.1521	375.93
	282.43	40.7621	351.596
	365.842	51.0497	423.231
	211.163	41.0304	278.39
	241.123	36.9871	291.362
	350.901	43.7035	376.899
HFD IMT	59.9165	16.7006	317.587
	56.2042	27.1529	217.418
	82.2703	19.9433	289.616
	80.1744	15.9509	293.643
	74.1192	16.8736	315.446
	32.6743	8.886	310.281
	59.0042	13.997	288.935
	35.3599	4.14408	227.551
	Normally distributed based on D'Agostino & Pearson test
	two-way ANOVA with Tukey’s test for multiple comparisons.

## Sheet: Fig3c
pyruvate/malate/glutamate (PGM) respiration, JO2 (natO/min/mg prot)
	state 3	state 4	uncoupled
Chow Vehicle	91.9614	19.4152	108.604
	120.449	22.5211	144.024
	78.5567	17.8361	75.0072
	110.806	15.1372	116.218
	91.3758	1.24866	88.1932
Chow IMT	41.2925	17.7552	69.0545
	75.3662	14.3881	181.49
	62.2455	17.9396	90.6644
	67.9313	10.0595	81.0306
	28.8326	6.51447	82.7764
HFD Vehicle	80.898	12.9982	109.108
	64.6378	19.0636	117.837
	90.7341	21.0657	92.4366
	106.297	20.0217	121.211
	36.1754	10.4575	78.7454
	28.8806	7.86696	74.7886
	121.937	19.2086	125.334
HFD IMT	34.6834	12.3984	45.054
	38.867	10.4654	69.5414
	35.8572	18.499	58.1272
	44.6457	19.7911	70.9749
	23.8088	1.38081	83.9614
	35.5097	10.8761	57.1066
	33.887	7.79616	56.1146
	15.9034	5.8416	41.7792
	Data was not normally distributed.
	Two Mann-Whitney tests were performed. One was for group Chow Vehicle vs Chow IMT, the other was for group HFD Vehicle vs HFD IMT

## Sheet: Fig3d
malate/glutamate (GM) respiration, JO2 (natO/min/mg prot)
	state 3	state 4	uncoupled
Chow Vehicle	67.9488	20.8468	69.9002
	87.3319	15.3566	61.4345
	63.581	12.3641	55.2924
	80.2658	11.9914	66.0004
	99.6539	11.9676	67.8266
Chow IMT	22.9728	15.2152	31.9472
	79.7573	14.9249	89.8606
	24.161	4.11144	65.7144
	43.078	6.17391	68.999
	56.7642	7.91134	79.1451
HFD Vehicle	52.5928	13.7721	69.9584
	64.7086	4.58232	86.7722
	111.954	20.8586	96.1762
	108.068	21.9752	72.7356
	124.712	11.4185	70.6728
HFD IMT	33.9362	14.5006	52.4188
	43.8742	7.44312	43.2766
	42.8522	23.6803	56.0998
	51.1111	26.6798	75.4654
	27.525	10.8815	71.7671
	Normally distributed based on D'Agostino & Pearson test
	two-way ANOVA with Tukey’s test for multiple comparisons.

## Sheet: Fig3e-f, Fig4a, EDFig6, EDFig7
PG.Qvalue	PG.MolecularWeight	PG.ProteinGroups	PG.ProteinAccessions	PG.Genes	PG.ProteinDescriptions	PG.UniProtIds	PG.ProteinNames	[1] 20210507_EXPL3_FyHa_SA_Mito_T_CIMT_820.raw.PG.NrOfModifiedSequencesIdentified	[2] 20210507_EXPL3_FyHa_SA_Mito_T_CIMT_821.raw.PG.NrOfModifiedSequencesIdentified	[3] 20210507_EXPL3_FyHa_SA_Mito_T_CIMT_822.raw.PG.NrOfModifiedSequencesIdentified	[4] 20210507_EXPL3_FyHa_SA_Mito_T_CV_828.raw.PG.NrOfModifiedSequencesIdentified	[5] 20210507_EXPL3_FyHa_SA_Mito_T_CV_829.raw.PG.NrOfModifiedSequencesIdentified	[6] 20210507_EXPL3_FyHa_SA_Mito_T_CV_830.raw.PG.NrOfModifiedSequencesIdentified	[7] 20210507_EXPL3_FyHa_SA_Mito_T_HIMT_357.raw.PG.NrOfModifiedSequencesIdentified	[8] 20210507_EXPL3_FyHa_SA_Mito_T_HIMT_358.raw.PG.NrOfModifiedSequencesIdentified	[9] 20210507_EXPL3_FyHa_SA_Mito_T_HIMT_360.raw.PG.NrOfModifiedSequencesIdentified	[10] 20210507_EXPL3_FyHa_SA_Mito_T_HV_361.raw.PG.NrOfModifiedSequencesIdentified	[11] 20210507_EXPL3_FyHa_SA_Mito_T_HV_362.raw.PG.NrOfModifiedSequencesIdentified	[12] 20210507_EXPL3_FyHa_SA_Mito_T_HV_364.raw.PG.NrOfModifiedSequencesIdentified	[1] 20210507_EXPL3_FyHa_SA_Mito_T_CIMT_820.raw.PG.Quantity	[2] 20210507_EXPL3_FyHa_SA_Mito_T_CIMT_821.raw.PG.Quantity	[3] 20210507_EXPL3_FyHa_SA_Mito_T_CIMT_822.raw.PG.Quantity	[4] 20210507_EXPL3_FyHa_SA_Mito_T_CV_828.raw.PG.Quantity	[5] 20210507_EXPL3_FyHa_SA_Mito_T_CV_829.raw.PG.Quantity	[6] 20210507_EXPL3_FyHa_SA_Mito_T_CV_830.raw.PG.Quantity	[7] 20210507_EXPL3_FyHa_SA_Mito_T_HIMT_357.raw.PG.Quantity	[8] 20210507_EXPL3_FyHa_SA_Mito_T_HIMT_358.raw.PG.Quantity	[9] 20210507_EXPL3_FyHa_SA_Mito_T_HIMT_360.raw.PG.Quantity	[10] 20210507_EXPL3_FyHa_SA_Mito_T_HV_361.raw.PG.Quantity	[11] 20210507_EXPL3_FyHa_SA_Mito_T_HV_362.raw.PG.Quantity	[12] 20210507_EXPL3_FyHa_SA_Mito_T_HV_364.raw.PG.Quantity
3.01079e-22	17309.82;17163.62;17091.55	A0A023T778;P61327;Q9CQL1	A0A023T778;P61327;Q9CQL1	Magohb;Magoh;Magohb	Mago nashi protein;Protein mago nashi homolog;Protein mago nashi homolog 2	A0A023T778;P61327;Q9CQL1	A0A023T778_MOUSE;MGN_MOUSE;MGN2_MOUSE	3	4	4	3	3	4	4	4	3	3	3	3	110723544921875	116547060546875	108810009765625	123143154296875	100362568359375	144490712890625	130571064453125	12580625	1198206640625	13642271484375	11963634765625	143475068359375
5.61085e-19	99227.29;105108.7;105108.7-3;105108.7-4;105108.7-5	A0A067XG53;O70589;O70589-3;O70589-4;O70589-5	A0A067XG53;O70589;O70589-3;O70589-4;O70589-5	Cask	Peripheral plasma membrane protein CASK (Fragment);Peripheral plasma membrane protein CASK;Isoform 3 of Peripheral plasma membrane protein CASK;Isoform 4 of Peripheral plasma membrane protein CASK;Isoform 5 of Peripheral plasma membrane protein CASK	A0A067XG53;O70589;O70589-3;O70589-4;O70589-5	A0A067XG53_MOUSE;CSKP_MOUSE;CSKP_MOUSE;CSKP_MOUSE;CSKP_MOUSE	12	11	12	12	12	12	12	12	12	12	11	12	38011	32250869140625	3068047265625	32369669921875	375348671875	32421474609375	32259876953125	3702613671875	329880390625	3342966015625	32609212890625	306562734375
5.30017e+08	13057.78;13232.12;14385.54;12985.84	A0A075B5K0;A0A140T8P9;P01637;P01638	A0A075B5K0;A0A140T8P9;P01637;P01638	Igkv14-126;Igkv14-111;;	Immunoglobulin kappa variable 14-126 (Fragment);Immunoglobulin kappa variable 14-111 (Fragment);Ig kappa chain V-V region T1;Ig kappa chain V-V region L6 (Fragment)	A0A075B5K0;A0A140T8P9;P01637;P01638	A0A075B5K0_MOUSE;A0A140T8P9_MOUSE;KV5A5_MOUSE;KV5A6_MOUSE	1	1	1	1	1	1	1	1	1	1	1	1	9064037109375	109233388671875	119511181640625	112033466796875	25691666015625	2252868359375	849923046875	1050608203125	322509448242188	88721298828125	1501091796875	151157998046875
7.71733e-17	13030.94;12996.76;13078.99;13067.84;13117.03;13116.99;13167.03;13118.01;12272.85	A0A075B5K8;A0A075B5N0;A0A0B4J1I0;A0A0G2JDE5;A0A140T8M0;A0A140T8M9;A0A140T8N1;F6XWB2;P01631	A0A075B5K8;A0A075B5N0;A0A0B4J1I0;A0A0G2JDE5;A0A140T8M0;A0A140T8M9;A0A140T8N1;F6XWB2;P01631	Igkv1-99;Igkv1-35;Igkv1-110;Igkv1-35;Igkv1-117;Igkv1-122;Igkv1-88;Igkv1-99;	Immunoglobulin kappa variable 1-99;Immunoglobulin kappa variable 1-35;Immunoglobulin kappa variable 1-110 (Fragment);Immunoglobulin kappa variable 1-35 (Fragment);Immunoglobulin kappa variable 1-117 (Fragment);Immunoglobulin kappa chain variable 1-122 (Fragment);Immunoglobulin kappa chain variable 1-88 (Fragment);Immunoglobulin kappa variable 1-99 (Fragment);Ig kappa chain V-II region 26-10	A0A075B5K8;A0A075B5N0;A0A0B4J1I0;A0A0G2JDE5;A0A140T8M0;A0A140T8M9;A0A140T8N1;F6XWB2;P01631	A0A075B5K8_MOUSE;A0A075B5N0_MOUSE;A0A0B4J1I0_MOUSE;A0A0G2JDE5_MOUSE;A0A140T8M0_MOUSE;A0A140T8M9_MOUSE;A0A140T8N1_MOUSE;F6XWB2_MOUSE;KV2A7_MOUSE	1	1	1	1	1	1	1	1	1	1	1	1	517198984375	5545926171875	4287791796875	507526484375	5608036328125	8369353125	379056875	33261.25	21202630859375	3722009765625	584293984375	3500034375
1.35163e-23	10345.4	A0A075B5M7	A0A075B5M7	Igkv5-39	Immunoglobulin kappa variable 5-39	A0A075B5M7	A0A075B5M7_MOUSE	2	2	2	2	2	2	2	2	1	2	2	2	329373681640625	8518998046875	154597668457031	247631005859375	329208056640625	3211515234375	341494765625	45668505859375	640433935546875	3762055078125	603119921875	102247451171875
1.07463e-26	NaN;NaN	A0A075B5P3;A0A0A6YVP0	A0A075B5P3;A0A0A6YVP0	Ighg2b	Immunoglobulin heavy constant gamma 2B (Fragment)	A0A075B5P3;A0A0A6YVP0	A0A075B5P3_MOUSE;A0A0A6YVP0_MOUSE	9	9	9	9	9	9	9	9	8	9	9	9	6440077734375	67348796875	5685951171875	6784278125	1044819375	7983896875	857521796875	4006760546875	4289011328125	470325390625	199979296875	659010546875
2.06681e-27	NaN;NaN	A0A075B5P4;A0A0A6YWR2	A0A075B5P4;A0A0A6YWR2	Ighg1	Ig gamma-1 chain C region secreted form (Fragment)	A0A075B5P4;A0A0A6YWR2	A0A075B5P4_MOUSE;A0A0A6YWR2_MOUSE	7	7	7	7	7	7	7	7	6	7	7	7	740886171875	8950765625	70336171875	75654328125	681244375	1304241640625	740200234375	655604453125	3813671875	5948084765625	756544375	6160807421875
5.11831e-31	NaN;NaN;49971.97;49971.97-2	A0A075B5P6;A0A075B6A0;P01872;P01872-2	A0A075B5P6;A0A075B6A0;P01872;P01872-2	Ighm	Immunoglobulin heavy constant mu (Fragment);Immunoglobulin heavy constant mu (Fragment);Immunoglobulin heavy constant mu;Isoform 2 of Immunoglobulin heavy constant mu	A0A075B5P6;A0A075B6A0;P01872;P01872-2	A0A075B5P6_MOUSE;A0A075B6A0_MOUSE;IGHM_MOUSE;IGHM_MOUSE	12	12	12	12	12	12	12	12	12	12	12	12	6400349609375	1242970625	992870546875	979046796875	1146266171875	79632640625	24356015625	115602015625	1287793984375	324145625	23579878125	13015353125
1.81287e-08	13217.18;13274.23	A0A075B5R0;A0A0B4J1P4	A0A075B5R0;A0A0B4J1P4	Ighv5-16	Immunoglobulin heavy variable 5-16;Immunoglobulin heavy variable 5-16 (Fragment)	A0A075B5R0;A0A0B4J1P4	A0A075B5R0_MOUSE;A0A0B4J1P4_MOUSE	Filtered	1	1	1	1	1	1	1	Filtered	1	1	1	Filtered	17351560546875	160448471069336	115666223144531	184795068359375	92578427734375	100057824707031	312776513671875	Filtered	357674145507813	213695971679688	376213232421875
29034	13644.59	A0A075B5S2	A0A075B5S2	Ighv7-1	Immunoglobulin heavy variable 7-1 (Fragment)	A0A075B5S2	A0A075B5S2_MOUSE	Filtered	1	1	1	1	1	1	1	1	1	1	1	Filtered	476953515625	559155029296875	500911865234375	6001857421875	214966186523438	6771140625	488528173828125	681005810546875	5345759765625	6682662109375	242279443359375
1.71782e-19	10966.34	A0A075B5V1	A0A075B5V1	Ighv1-31	Immunoglobulin heavy variable 1-31	A0A075B5V1	A0A075B5V1_MOUSE	3	3	3	3	3	3	3	3	3	3	3	3	130814580078125	16997322265625	162029169921875	282449375	3702838671875	3320455859375	152469462890625	1288269140625	111444453125	159530908203125	4746839453125	124784267578125
4.45939e-39	NaN;NaN	A0A075B6A3;A0A0A6YXW6	A0A075B6A3;A0A0A6YXW6	Igha	Immunoglobulin heavy constant alpha (Fragment)	A0A075B6A3;A0A0A6YXW6	A0A075B6A3_MOUSE;A0A0A6YXW6_MOUSE	8	8	8	8	8	8	8	8	7	8	8	8	2359304375	257038.75	244365.5	2817699375	35978103125	326551875	80722.75	838040625	886096484375	890381484375	1190458203125	1323270625
41.6472	12734.53;12791.58	A0A075B6D5;A0A0G2JFZ3	A0A075B6D5;A0A0G2JFZ3	Igkv19-93	Immunoglobulin kappa chain variable 19-93;Immunoglobulin kappa chain variable 19-93 (Fragment)	A0A075B6D5;A0A0G2JFZ3	A0A075B6D5_MOUSE;A0A0G2JFZ3_MOUSE	1	1	1	1	1	1	1	1	1	1	1	1	479993212890625	2245076953125	45872001953125	10163435546875	414726806640625	161276357421875	6159720703125	33016328125	129830725097656	6661919921875	314888403320313	18371248046875
1.30886e+08	19953.14;18877.89;17311.1;32051.27;27172.27;28978.92	A0A087WNM2;A0A087WQ57;A0A087WR08;A2AP82;Q6NZA9;Q8VI33	A0A087WNM2;A0A087WQ57;A0A087WR08;A2AP82;Q6NZA9;Q8VI33	Taf9;Taf9;Taf9;Taf9b;Taf9b;Taf9	Transcription initiation factor TFIID subunit 9 (Fragment);Transcription initiation factor TFIID subunit 9 (Fragment);Transcription initiation factor TFIID subunit 9 (Fragment);Transcription initiation factor TFIID subunit 9B;Transcription initiation factor TFIID subunit 9B;Transcription initiation factor TFIID subunit 9	A0A087WNM2;A0A087WQ57;A0A087WR08;A2AP82;Q6NZA9;Q8VI33	A0A087WNM2_MOUSE;A0A087WQ57_MOUSE;A0A087WR08_MOUSE;A2AP82_MOUSE;TAF9B_MOUSE;TAF9_MOUSE	1	1	1	1	1	1	1	1	1	1	1	1	505550439453125	688196435546875	744999462890625	70384072265625	77521806640625	763360888671875	71490244140625	69181865234375	638709814453125	94282470703125	87808955078125	6823447265625
2.99058e-28	24195.97;29729.02;29729.02-2	A0A087WNP6;Q4VAA2;Q4VAA2-2	A0A087WNP6;Q4VAA2;Q4VAA2-2	Cdv3	Protein CDV3;Protein CDV3;Isoform 2 of Protein CDV3	A0A087WNP6;Q4VAA2;Q4VAA2-2	A0A087WNP6_MOUSE;CDV3_MOUSE;CDV3_MOUSE	11	11	11	11	11	11	11	11	11	11	11	11	1306364453125	1290008203125	12190571875	1729546875	158334484375	13710821875	11366171875	1165905625	14436384375	152743078125	158006078125	131227734375
3.40999e-26	14939.68;10657;12473.16	A0A087WNT1;A0A087WQE6;P83940	A0A087WNT1;A0A087WQE6;P83940	Eloc	Elongin-C;Elongin-C (Fragment);Elongin-C	A0A087WNT1;A0A087WQE6;P83940	A0A087WNT1_MOUSE;A0A087WQE6_MOUSE;ELOC_MOUSE	6	6	6	6	6	6	6	6	6	6	6	6	115262.25	108489984375	11057690625	1130766875	1193253046875	1214648671875	8813178125	1062101328125	1065627109375	1221399921875	121993046875	1174621015625
1.57028e-25	53974.67;NaN;55679.6;58042.84;58042.84-1;58042.84-3	A0A087WNV1;A0A087WR52;A0A087WSR7;Q8K2K6;Q8K2K6-1;Q8K2K6-3	A0A087WNV1;A0A087WR52;A0A087WSR7;Q8K2K6;Q8K2K6-1;Q8K2K6-3	Agfg1	Arf-GAP domain and FG repeat-containing protein 1;Arf-GAP domain and FG repeat-containing protein 1 (Fragment);Arf-GAP domain and FG repeat-containing protein 1;Arf-GAP domain and FG repeat-containing protein 1;Isoform 1 of Arf-GAP domain and FG repeat-containing protein 1;Isoform 3 of Arf-GAP domain and FG repeat-containing protein 1	A0A087WNV1;A0A087WR52;A0A087WSR7;Q8K2K6;Q8K2K6-1;Q8K2K6-3	A0A087WNV1_MOUSE;A0A087WR52_MOUSE;A0A087WSR7_MOUSE;AGFG1_MOUSE;AGFG1_MOUSE;AGFG1_MOUSE	5	5	5	5	5	5	5	5	5	5	5	5	10891390625	1042521015625	983340625	96264609375	1134818828125	1205757890625	86752015625	133769203125	1128467265625	913400625	133173203125	176225453125
4.2558e-12	143147.94;147031.23;140338.7;146537.54;143743.56;149942.4;145850.82;143249.87;137635.81;141040.67;143641.63;146435.61;146344.51;140546.98;143951.84;140923.48;152543.35	A0A087WNW3;A0A087WP14;A0A087WP48;A0A087WP85;A0A087WPW5;A0A087WPX0;A0A087WQ25;A0A087WQD0;A0A087WQF8;A0A087WQG4;A0A087WQI3;A0A087WQQ5;A0A087WRS1;A0A087WS04;A0A087WS23;A0A087WS29;F8VQC7	A0A087WNW3;A0A087WP14;A0A087WP48;A0A087WP85;A0A087WPW5;A0A087WPX0;A0A087WQ25;A0A087WQD0;A0A087WQF8;A0A087WQG4;A0A087WQI3;A0A087WQQ5;A0A087WRS1;A0A087WS04;A0A087WS23;A0A087WS29;F8VQC7	Ktn1	Kinectin	A0A087WNW3;A0A087WP14;A0A087WP48;A0A087WP85;A0A087WPW5;A0A087WPX0;A0A087WQ25;A0A087WQD0;A0A087WQF8;A0A087WQG4;A0A087WQI3;A0A087WQQ5;A0A087WRS1;A0A087WS04;A0A087WS23;A0A087WS29;F8VQC7	A0A087WNW3_MOUSE;A0A087WP14_MOUSE;A0A087WP48_MOUSE;A0A087WP85_MOUSE;A0A087WPW5_MOUSE;A0A087WPX0_MOUSE;A0A087WQ25_MOUSE;A0A087WQD0_MOUSE;A0A087WQF8_MOUSE;A0A087WQG4_MOUSE;A0A087WQI3_MOUSE;A0A087WQQ5_MOUSE;A0A087WRS1_MOUSE;A0A087WS04_MOUSE;A0A087WS23_MOUSE;A0A087WS29_MOUSE;F8VQC7_MOUSE	8	8	8	8	8	8	8	8	8	8	8	8	16621921875	76766591796875	13131919921875	13132638671875	1427289453125	1757742578125	11371962890625	132836953125	13172150390625	143561728515625	128877080078125	105080185546875
1.66394e-10	NaN;NaN;94425.13	A0A087WP33;A0A087WPL8;Q3ZAQ4	A0A087WP33;A0A087WPL8;Q3ZAQ4	Atg9a	Autophagy-related protein 9 (Fragment);Autophagy-related protein 9 (Fragment);Autophagy-related protein 9	A0A087WP33;A0A087WPL8;Q3ZAQ4	A0A087WP33_MOUSE;A0A087WPL8_MOUSE;Q3ZAQ4_MOUSE	1	1	1	1	1	1	1	1	1	1	1	1	458362548828125	574044384765625	575010888671875	61767265625	793870703125	578153125	651779443359375	572947900390625	4534802734375	636938037109375	648085009765625	43173779296875
3.22655e-19	194699.08;198978.89;197193.08	A0A087WQM0;A0A087WQS0;A0A6I8MWZ2	A0A087WQM0;A0A087WQS0;A0A6I8MWZ2	Tns1	Tensin 1	A0A087WQM0;A0A087WQS0;A0A6I8MWZ2	A0A087WQM0_MOUSE;A0A087WQS0_MOUSE;A0A6I8MWZ2_MOUSE	33	33	33	33	33	33	33	33	33	33	32	33	672625078125	595028984375	700932421875	611477109375	5691530078125	69901828125	52848078125	506775703125	634203828125	719359296875	790037734375	81098546875
5.78374e-34	51209.83;48043.22	A0A087WQS2;Q9CQC6	A0A087WQS2;Q9CQC6	Bzw1	Basic leucine zipper and W2 domain-containing protein 1	A0A087WQS2;Q9CQC6	A0A087WQS2_MOUSE;BZW1_MOUSE	14	13	14	14	14	14	14	14	13	14	14	14	152335140625	146436.5	1296414296875	186941.25	1572630625	151552.75	14658390625	130118.75	15692328125	167800953125	181575953125	16503615625
1.44429e-40	11099.76;15476.14	A0A087WQS5;P56383	A0A087WQS5;P56383	Atp5g2;Atp5mc2	ATP synthase, H+-transporting, mitochondrial F0 complex, subunit C2 (subunit 9) (Fragment);ATP synthase F(0) complex subunit C2, mitochondrial	A0A087WQS5;P56383	A0A087WQS5_MOUSE;AT5G2_MOUSE	2	2	2	2	2	2	2	2	2	2	2	2	1489636875	544714.75	1300691875	1380792	1467906.25	1296136	9697188125	1689114125	1224674125	1013975.25	1546377125	1130111.5
2.37109e+06	25013.69;34381.51;25352.21	A0A087WQT0;O88697;Q05DP1	A0A087WQT0;O88697;Q05DP1	Stk16	Serine/threonine-protein kinase 16 (Fragment);Serine/threonine-protein kinase 16;Serine/threonine-protein kinase 16	A0A087WQT0;O88697;Q05DP1	A0A087WQT0_MOUSE;STK16_MOUSE;Q05DP1_MOUSE	1	1	1	1	1	1	1	1	1	1	1	1	35179423828125	58380087890625	356531030273438	416496630859375	4185384765625	668626806640625	531596728515625	36455712890625	282232104492188	58492041015625	317583813476563	5176380859375
3.27538e-26	57820.94;55356.87	A0A087WQT6;O89110	A0A087WQT6;O89110	Casp8	Caspase-8	A0A087WQT6;O89110	A0A087WQT6_MOUSE;CASP8_MOUSE	10	10	10	9	10	10	10	10	9	10	10	10	6220152734375	5302860546875	59905921875	69405046875	68494765625	4893472265625	6005144921875	611080625	6403939453125	678055078125	70533390625	614054140625
9.70299e-06	NaN;9725.87;11912.94;NaN;9422.69;9608.9	A0A087WR34;A3KGL9;B7ZCQ3;F6W687;P09602;Q5XK38	A0A087WR34;A3KGL9;B7ZCQ3;F6W687;P09602;Q5XK38	Gm20379;Hmgn2;Hmgn2;Hmgn2;Hmgn2;Hmgn2	Predicted gene, 20379 (Fragment);Non-histone chromosomal protein HMG-17;Non-histone chromosomal protein HMG-17;Non-histone chromosomal protein HMG-17 (Fragment);Non-histone chromosomal protein HMG-17;Hmgn2 protein	A0A087WR34;A3KGL9;B7ZCQ3;F6W687;P09602;Q5XK38	A0A087WR34_MOUSE;A3KGL9_MOUSE;B7ZCQ3_MOUSE;F6W687_MOUSE;HMGN2_MOUSE;Q5XK38_MOUSE	1	1	1	1	1	1	1	1	1	1	1	1	2132007421875	1690555078125	23488974609375	2204517578125	20090794921875	23003111328125	19003.5	315236015625	32230865234375	297010078125	31642841796875	22425982421875
2.63985e-24	8925.98;11154.53	A0A087WR57;Q91XC8	A0A087WR57;Q91XC8	Dap	Death-associated protein 1	A0A087WR57;Q91XC8	A0A087WR57_MOUSE;DAP1_MOUSE	6	6	6	5	6	6	5	6	5	6	5	6	177163484375	176606609375	178522671875	131370.25	19573215625	133414234375	129397171875	15776790625	204262375	231084484375	1902955625	181818875
1.98063e-05	117098.16;34025.2;119332.59;131427.28	A0A087WRB7;A0A1D5RME6;E9PX43;Q7TQG1	A0A087WRB7;A0A1D5RME6;E9PX43;Q7TQG1	Plekha6	Pleckstrin homology domain-containing family A member 6;Pleckstrin homology domain-containing family A member 6 (Fragment);Pleckstrin homology domain-containing family A member 6;Pleckstrin homology domain-containing family A member 6	A0A087WRB7;A0A1D5RME6;E9PX43;Q7TQG1	A0A087WRB7_MOUSE;A0A1D5RME6_MOUSE;E9PX43_MOUSE;PKHA6_MOUSE	1	1	1	1	1	1	1	1	1	1	1	1	26970544921875	251970859375	24854115234375	30203771484375	30089412109375	28915125	316126171875	32014662109375	255397890625	31672794921875	32560369140625	32226029296875
1.27244e-20	NaN;NaN;21825.21	A0A087WRE5;A0A087WSB5;Q6P3D0	A0A087WRE5;A0A087WSB5;Q6P3D0	Nudt16	U8 snoRNA-decapping enzyme (Fragment);U8 snoRNA-decapping enzyme (Fragment);U8 snoRNA-decapping enzyme	A0A087WRE5;A0A087WSB5;Q6P3D0	A0A087WRE5_MOUSE;A0A087WSB5_MOUSE;NUD16_MOUSE	2	2	2	2	2	2	2	2	2	2	2	2	3297716015625	377504921875	37538578125	384918671875	367171640625	3533278515625	354961875	3518643359375	3815417578125	4435012890625	4668640625	3900381640625
3.50751e-36	NaN;49937.25	A0A087WRE7;Q8R0N6	A0A087WRE7;Q8R0N6	Adhfe1	Alcohol dehydrogenase iron-containing protein 1 (Fragment);Hydroxyacid-oxoacid transhydrogenase, mitochondrial	A0A087WRE7;Q8R0N6	A0A087WRE7_MOUSE;HOT_MOUSE	16	16	16	16	16	16	16	16	16	16	16	16	23604540625	24968721875	23586553125	167265046875	16034971875	1611231875	38639303125	4340924375	321443.25	195768625	206839796875	216730203125
3.81093e-23	8409.32;11556.98	A0A087WRQ4;P63166	A0A087WRQ4;P63166	Sumo1	Small ubiquitin-related modifier 1	A0A087WRQ4;P63166	A0A087WRQ4_MOUSE;SUMO1_MOUSE	2	2	2	2	2	2	2	2	1	2	2	2	37804484375	3761822265625	40941515625	422138125	432730234375	4228753125	432611328125	4030784765625	77462953125	415899375	3899651171875	38562.75
4.27261e-32	26184.16;26313.32	A0A087WRY3;Q80XU3	A0A087WRY3;Q80XU3	Nucks1	Nuclear ubiquitous casein and cyclin-dependent kinase substrate 1	A0A087WRY3;Q80XU3	A0A087WRY3_MOUSE;NUCKS_MOUSE	2	2	2	2	2	2	2	2	2	2	2	2	169690578125	13760703125	164409671875	1731688125	19405896875	134964859375	1968146875	149964234375	172300140625	17315184375	1964558125	174901.25
6.28145e-30	32177.57;34156.84;34197.09;33596.27;33328;44547.71	A0A087WRZ5;Q6VYI4;Q6VYI5;Q8BLD4;Q8R0B4;Q921F2	A0A087WRZ5;Q6VYI4;Q6VYI5;Q8BLD4;Q8R0B4;Q921F2	Tardbp	TAR DNA-binding protein 43	A0A087WRZ5;Q6VYI4;Q6VYI5;Q8BLD4;Q8R0B4;Q921F2	A0A087WRZ5_MOUSE;Q6VYI4_MOUSE;Q6VYI5_MOUSE;Q8BLD4_MOUSE;Q8R0B4_MOUSE;TADBP_MOUSE	9	10	10	10	10	10	9	9	9	10	10	10	1723469375	1704073125	1917998125	18853771875	196639265625	1913146875	18738109375	188589859375	1675248125	206410375	200114796875	2079876875
1.89857e-30	288693.44;288695.41	A0A087WS16;J3QQ16	A0A087WS16;J3QQ16	Col6a3	Collagen, type VI, alpha 3;Collagen, type VI, alpha 3	A0A087WS16;J3QQ16	A0A087WS16_MOUSE;J3QQ16_MOUSE	66	66	66	66	66	66	66	66	66	65	66	66	193912390625	180198046875	230517421875	215526.75	240790625	21936078125	20915890625	179952828125	147643828125	18968596875	2913781875	210769609375
1.33833e-08	13545.48;12254.95	A0A087WS96;Q8BG73	A0A087WS96;Q8BG73	Sh3bgrl2	SH3 domain-binding glutamic acid-rich-like protein;SH3 domain-binding glutamic acid-rich-like protein 2	A0A087WS96;Q8BG73	A0A087WS96_MOUSE;SH3L2_MOUSE	3	3	3	3	3	3	3	3	3	3	3	3	2245237890625	24512376953125	20178240234375	2074070703125	21569923828125	23270279296875	292613046875	19717115234375	28984671875	27828048828125	18848470703125	31017197265625
1.56942e-40	253011.52;250297.45	A0A087WSN6;B9EHT6	A0A087WSN6;B9EHT6	Fn1	Fibronectin	A0A087WSN6;B9EHT6	A0A087WSN6_MOUSE;B9EHT6_MOUSE	62	62	62	61	62	62	61	62	62	62	60	62	35665559375	32471878125	386740.5	28560671875	4650139375	32179546875	206539921875	330720.5	33181578125	260137765625	33607671875	384455625
3.10314e-07	18601.35;44049.95	A0A087WSN7;P49138	A0A087WSN7;P49138	Mapkapk2	MAP kinase-activated protein kinase 2 (Fragment);MAP kinase-activated protein kinase 2	A0A087WSN7;P49138	A0A087WSN7_MOUSE;MAPK2_MOUSE	2	2	2	2	2	2	2	2	2	2	2	2	19628099609375	1682936328125	11945091796875	19005306640625	17760541015625	2257334765625	23071498046875	19718638671875	16560623046875	19348162109375	20699685546875	2481701171875
1.19679e-28	88032.49;87314.62;83106.89	A0A087WSP5;Q8C3V4;Q99K94	A0A087WSP5;Q8C3V4;Q99K94	Stat1	Signal transducer and activator of transcription	A0A087WSP5;Q8C3V4;Q99K94	A0A087WSP5_MOUSE;Q8C3V4_MOUSE;Q99K94_MOUSE	20	21	21	19	21	21	21	21	19	21	20	21	8247396875	874808671875	111089546875	935282578125	10637284375	884860859375	96678859375	96438859375	1151680546875	125394390625	11062559375	1306562734375
3.69179e-41	49570.03;48605.82	A0A0A0MQ68;Q60759	A0A0A0MQ68;Q60759	Gcdh	Glutaryl-CoA dehydrogenase, mitochondrial;Glutaryl-CoA dehydrogenase, mitochondrial	A0A0A0MQ68;Q60759	A0A0A0MQ68_MOUSE;GCDH_MOUSE	26	26	26	26	26	26	26	26	25	26	25	26	2377877.75	2576243	2427711	1660735.25	1757757	1634224.5	3195760.75	2682465.75	2812439	1931063	2253086.75	2097607.5
4.52358e-14	310722.03;310892.24;310892.24-5;298111.53;302435.33	A0A0A0MQ79;Q3TLH4;Q3TLH4-5;S4R294;S4R2J9	A0A0A0MQ79;Q3TLH4;Q3TLH4-5;S4R294;S4R2J9	Prrc2c	Protein PRRC2C;Protein PRRC2C;Isoform 5 of Protein PRRC2C;Protein PRRC2C;Protein PRRC2C	A0A0A0MQ79;Q3TLH4;Q3TLH4-5;S4R294;S4R2J9	A0A0A0MQ79_MOUSE;PRC2C_MOUSE;PRC2C_MOUSE;S4R294_MOUSE;S4R2J9_MOUSE	10	10	10	10	10	10	10	10	10	10	10	10	362956953125	3511733203125	31976626953125	4306770703125	4249342578125	3640462890625	30247421875	3607378515625	3296078515625	376809375	4011344140625	346546875
2.40655e+07	97156.66;91287.7;97255.79	A0A0A0MQ80;A0A0G2JFY0;Q3UMC0	A0A0A0MQ80;A0A0G2JFY0;Q3UMC0	Spata5	Vesicle-fusing ATPase;ATPase family protein 2 homolog;ATPase family protein 2 homolog	A0A0A0MQ80;A0A0G2JFY0;Q3UMC0	A0A0A0MQ80_MOUSE;A0A0G2JFY0_MOUSE;AFG2H_MOUSE	2	2	2	2	2	2	2	2	2	2	2	2	391104321289063	4236375	359706665039063	5941892578125	54722392578125	50475087890625	4442970703125	46574697265625	532506005859375	530513427734375	59185439453125	47821806640625
2.67657e-10	142973.55;143054.67	A0A0A0MQ82;Q9WTR2	A0A0A0MQ82;Q9WTR2	Map3k6	Mitogen-activated protein kinase kinase kinase;Mitogen-activated protein kinase kinase kinase 6	A0A0A0MQ82;Q9WTR2	A0A0A0MQ82_MOUSE;M3K6_MOUSE	1	1	1	1	1	1	1	1	1	1	1	1	1171966875	32095628125	1247693125	146666640625	20762559375	20801184375	210960203125	29264583984375	69660453125	27037915625	1174620703125	17727615625
1.30944e+07	35581.1;38383.51;38383.51-2;38383.51-3;38383.51-4;23050.88	A0A0A0MQ88;Q8K4R4;Q8K4R4-2;Q8K4R4-3;Q8K4R4-4;X1WI19	A0A0A0MQ88;Q8K4R4;Q8K4R4-2;Q8K4R4-3;Q8K4R4-4;X1WI19	Pitpnc1	Cytoplasmic phosphatidylinositol transfer protein 1;Cytoplasmic phosphatidylinositol transfer protein 1;Isoform 2 of Cytoplasmic phosphatidylinositol transfer protein 1;Isoform 3 of Cytoplasmic phosphatidylinositol transfer protein 1;Isoform 4 of Cytoplasmic phosphatidylinositol transfer protein 1;Cytoplasmic phosphatidylinositol transfer protein 1 (Fragment)	A0A0A0MQ88;Q8K4R4;Q8K4R4-2;Q8K4R4-3;Q8K4R4-4;X1WI19	A0A0A0MQ88_MOUSE;PITC1_MOUSE;PITC1_MOUSE;PITC1_MOUSE;PITC1_MOUSE;X1WI19_MOUSE	1	1	1	1	1	1	1	1	1	1	1	1	19496779296875	179102734375	16848939453125	173419296875	16769083984375	161518896484375	1392246484375	155597578125	99020166015625	168519765625	16604244140625	158415634765625
3.58708e-29	17744.42;11157.79	A0A0A0MQ90;P97352	A0A0A0MQ90;P97352	S100a13	Protein S100-A13	A0A0A0MQ90;P97352	A0A0A0MQ90_MOUSE;S10AD_MOUSE	2	2	2	2	2	2	2	2	2	2	2	2	171049796875	162045671875	166098484375	150019703125	1185373125	146932171875	1410915625	1098056953125	15645490625	162916421875	16866128125	1319104375
0.239943	90470.36;92660.51;95352.42;44673.66;87321.91;95808.96;90013.81;NaN	A0A0A0MQ95;B2RUJ8;Q8C0D4;S4R1B0;S4R203;S4R221;S4R248;S4R2V0	A0A0A0MQ95;B2RUJ8;Q8C0D4;S4R1B0;S4R203;S4R221;S4R248;S4R2V0	Arhgap12	Rho GTPase-activating protein 12;Rho GTPase-activating protein 12;Rho GTPase-activating protein 12;Rho GTPase-activating protein 12 (Fragment);Rho GTPase-activating protein 12;Rho GTPase-activating protein 12;Rho GTPase-activating protein 12;Rho GTPase-activating protein 12 (Fragment)	A0A0A0MQ95;B2RUJ8;Q8C0D4;S4R1B0;S4R203;S4R221;S4R248;S4R2V0	A0A0A0MQ95_MOUSE;B2RUJ8_MOUSE;RHG12_MOUSE;S4R1B0_MOUSE;S4R203_MOUSE;S4R221_MOUSE;S4R248_MOUSE;S4R2V0_MOUSE	1	1	1	1	1	1	1	1	1	1	1	1	635058203125	8084185546875	677667236328125	644429345703125	785001025390625	74177109375	9103248046875	662838916015625	578980078125	831733984375	63572587890625	619182177734375
3.77024e-43	48796.02;46002.58	A0A0A0MQA3;P07758	A0A0A0MQA3;P07758	Serpina1a	Alpha-1-antitrypsin 1-1	A0A0A0MQA3;P07758	A0A0A0MQA3_MOUSE;A1AT1_MOUSE	19	19	19	18	19	19	19	19	19	19	19	19	1235013	1660164.5	1847957125	1615619625	1887530.5	1457829875	1410632.5	1280058.25	1439226625	1574470375	1498204625	1725824.25
1.34632e-42	NaN;49924.4	A0A0A0MQA5;P68368	A0A0A0MQA5;P68368	Tuba4a	Tubulin alpha chain (Fragment);Tubulin alpha-4A chain	A0A0A0MQA5;P68368	A0A0A0MQA5_MOUSE;TBA4A_MOUSE	27	27	27	27	27	27	27	27	27	27	27	27	2389921.5	2263646.25	2222681	2382698.5	2237029.75	2564819	2425989.25	2277560.75	2240725.25	2651396	2152388	2572636.75
1.21014e-08	11276.67	A0A0A0MQC1	A0A0A0MQC1	Ighv3-5	Immunoglobulin heavy variable 3-5	A0A0A0MQC1	A0A0A0MQC1_MOUSE	1	1	1	1	1	1	1	1	1	1	1	1	67754658203125	1238307421875	130898828125	113960205078125	25939	2652498828125	8685916015625	125881484375	8554083984375	28249443359375	3448117578125	12679646484375
0.0001033	16150.47	A0A0A0MQC3	A0A0A0MQC3	Urah	5-hydroxyisourate hydrolase	A0A0A0MQC3	A0A0A0MQC3_MOUSE	1	1	1	1	1	1	1	1	1	1	1	1	72211578125	109978921875	736132421875	78381296875	9007721875	88523890625	1049024140625	130356171875	808553515625	899185703125	59213296875	795031015625
1.65745e-10	15362.45;21700.75	A0A0A0MQC9;Q9D0R8	A0A0A0MQC9;Q9D0R8	Lsm12	Protein LSM12 homolog	A0A0A0MQC9;Q9D0R8	A0A0A0MQC9_MOUSE;LSM12_MOUSE	3	3	3	3	3	3	3	3	3	3	3	3	154477265625	1812346484375	108151728515625	16248396484375	14817478515625	2037501953125	1690969921875	132987646484375	18146509765625	2118885546875	140562353515625	14792330078125
0.000425339	37187.3;33758.19	A0A0A0MQF5;Q8K2H2	A0A0A0MQF5;Q8K2H2	Otud6b	Ubiquitinyl hydrolase 1;Deubiquitinase OTUD6B	A0A0A0MQF5;Q8K2H2	A0A0A0MQF5_MOUSE;OTU6B_MOUSE	2	2	2	2	2	2	1	2	2	2	2	2	146983525390625	82903046875	15551115234375	196055625	13951046875	15001298828125	71828896484375	12714181640625	22553625	6280313671875	159171494140625	182181875
4.85282e-50	38653.44;35810.01	A0A0A0MQF6;P16858	A0A0A0MQF6;P16858	Gapdh	Glyceraldehyde-3-phosphate dehydrogenase	A0A0A0MQF6;P16858	A0A0A0MQF6_MOUSE;G3P_MOUSE	37	37	36	36	37	37	37	37	35	37	36	37	11700310	12474151	11868285	11593485	11598507	12333886	9495193	7928614	9433119	12415704	11326865	11375338
4.58396e+09	42736.47	A0A0A0MQH5	A0A0A0MQH5	Macf1	Microtubule-actin cross-linking factor 1 (Fragment)	A0A0A0MQH5	A0A0A0MQH5_MOUSE	1	1	1	1	1	1	1	1	1	1	1	1	67875986328125	9982525390625	49224130859375	8355251953125	6713578125	701830419921875	720814306640625	8617580078125	809334130859375	1171262109375	583399755859375	98835009765625
18458.4	28435.8;40890.23;40890.23-2;40890.23-3	A0A0A0MQL8;Q8R1N4;Q8R1N4-2;Q8R1N4-3	A0A0A0MQL8;Q8R1N4;Q8R1N4-2;Q8R1N4-3	Nudcd3	NudC domain-containing protein 3 (Fragment);NudC domain-containing protein 3;Isoform 2 of NudC domain-containing protein 3;Isoform 3 of NudC domain-containing protein 3	A0A0A0MQL8;Q8R1N4;Q8R1N4-2;Q8R1N4-3	A0A0A0MQL8_MOUSE;NUDC3_MOUSE;NUDC3_MOUSE;NUDC3_MOUSE	1	1	1	1	1	1	1	1	1	1	Filtered	1	1020041796875	8639330078125	379340600585938	61845595703125	710044091796875	109221513671875	5401470703125	797147119140625	833596484375	78880849609375	Filtered	97598095703125
1.27831e-21	122552.3;16125.48;110649.85;187107.22;183254.83;187614.95;187743.08;187743.08-2;187743.08-3;187743.08-4	A0A0A0MQM2;E0CY47;H3BKE1;H3BKK4;I1E4X4;I1E4X6;Q4KWH5;Q4KWH5-2;Q4KWH5-3;Q4KWH5-4	A0A0A0MQM2;E0CY47;H3BKE1;H3BKK4;I1E4X4;I1E4X6;Q4KWH5;Q4KWH5-2;Q4KWH5-3;Q4KWH5-4	Plch1	Phosphoinositide phospholipase C;1-phosphatidylinositol 4,5-bisphosphate phosphodiesterase eta-1 (Fragment);Phosphoinositide phospholipase C (Fragment);Phosphoinositide phospholipase C;Phosphoinositide phospholipase C;Phosphoinositide phospholipase C;1-phosphatidylinositol 4,5-bisphosphate phosphodiesterase eta-1;Isoform 2 of 1-phosphatidylinositol 4,5-bisphosphate phosphodiesterase eta-1;Isoform…	A0A0A0MQM2;E0CY47;H3BKE1;H3BKK4;I1E4X4;I1E4X6;Q4KWH5;Q4KWH5-2;Q4KWH5-3;Q4KWH5-4	A0A0A0MQM2_MOUSE;E0CY47_MOUSE;H3BKE1_MOUSE;H3BKK4_MOUSE;I1E4X4_MOUSE;I1E4X6_MOUSE;PLCH1_MOUSE;PLCH1_MOUSE;PLCH1_MOUSE;PLCH1_MOUSE	1	1	1	1	1	1	1	1	1	1	1	1	2620415625	271599921875	30379359375	360275234375	4458466015625	2282035546875	4052328515625	3021459765625	25557259765625	20206046875	3700591796875	34867640625
5.35922e-27	12541.93;14674.52	A0A0A0MQN1;Q5RL79	A0A0A0MQN1;Q5RL79	Krtcap2	Dolichyl-diphosphooligosaccharide--protein glycosyltransferase subunit KCP2;Keratinocyte-associated protein 2	A0A0A0MQN1;Q5RL79	A0A0A0MQN1_MOUSE;KTAP2_MOUSE	1	1	1	1	1	1	1	1	1	1	1	1	75031546875	749174140625	723405859375	7478840625	891195234375	753194609375	651474609375	6458885546875	699574375	77251.5	64902125	9647940625
2.62477e-28	82276.81;77520.16	A0A0A0MQN4;Q9D906	A0A0A0MQN4;Q9D906	Atg7	Ubiquitin-like modifier-activating enzyme ATG7	A0A0A0MQN4;Q9D906	A0A0A0MQN4_MOUSE;ATG7_MOUSE	14	14	14	14	14	14	14	14	14	14	14	14	1045890625	827489609375	809631796875	10097228125	667096171875	8689190625	10404059375	937338046875	1263539765625	9508534375	1240405546875	98224703125
1.74911e-14	27146.27;34798.37	A0A0A6YVR9;P09925	A0A0A6YVR9;P09925	Surf1	SURF1-like protein (Fragment);Surfeit locus protein 1	A0A0A6YVR9;P09925	A0A0A6YVR9_MOUSE;SURF1_MOUSE	7	7	7	7	7	7	7	7	7	7	7	7	139133109375	15481203125	13805559375	697990859375	7710034375	7345703125	134953328125	150255015625	137835578125	676054453125	6060448828125	6880834375
9.50002e-36	NaN;21174.96	A0A0A6YVS2;Q921L3	A0A0A6YVS2;Q921L3	Tmco1	Calcium load-activated calcium channel (Fragment);Calcium load-activated calcium channel	A0A0A6YVS2;Q921L3	A0A0A6YVS2_MOUSE;TMCO1_MOUSE	3	3	4	3	4	4	4	4	3	4	4	4	190720734375	170887265625	18635390625	227126234375	20784296875	1842961875	18145065625	161172578125	190600625	1732315625	194173859375	178357234375
1.03379e-23	42147.16;42060.14	A0A0A6YVU8;Q9JKV1	A0A0A6YVU8;Q9JKV1	Gm9774;Adrm1	Predicted pseudogene 9774;Proteasomal ubiquitin receptor ADRM1	A0A0A6YVU8;Q9JKV1	A0A0A6YVU8_MOUSE;ADRM1_MOUSE	2	2	2	2	2	2	2	2	2	2	2	2	954510703125	935802109375	86101609375	110902828125	934568828125	93335734375	9311453125	865434140625	1242043046875	1179473671875	1101201875	1091253203125
1.66494e-27	41719.11;37800.54;33049.99;41317.67;40894.2;40156.28;40156.28-2;40156.28-3;40156.28-4;36975.64	A0A0A6YVV8;A0A0A6YWB0;A0A0A6YXE3;A0A2K6EDM5;G3X9Q0;Q8C181;Q8C181-2;Q8C181-3;Q8C181-4;Q9JKP5	A0A0A6YVV8;A0A0A6YWB0;A0A0A6YXE3;A0A2K6EDM5;G3X9Q0;Q8C181;Q8C181-2;Q8C181-3;Q8C181-4;Q9JKP5	Mbnl1;Mbnl1;Mbnl1;Mbnl2;Mbnl1;Mbnl2;Mbnl2;Mbnl2;Mbnl2;Mbnl1	Muscleblind-like protein 1;Muscleblind-like protein 1;Muscleblind-like protein 1;Muscleblind-like protein 2;Muscleblind-like protein 1;Muscleblind-like protein 2;Isoform 2 of Muscleblind-like protein 2;Isoform 3 of Muscleblind-like protein 2;Isoform 4 of Muscleblind-like protein 2;Muscleblind-like protein 1	A0A0A6YVV8;A0A0A6YWB0;A0A0A6YXE3;A0A2K6EDM5;G3X9Q0;Q8C181;Q8C181-2;Q8C181-3;Q8C181-4;Q9JKP5	A0A0A6YVV8_MOUSE;A0A0A6YWB0_MOUSE;A0A0A6YXE3_MOUSE;A0A2K6EDM5_MOUSE;G3X9Q0_MOUSE;MBNL2_MOUSE;MBNL2_MOUSE;MBNL2_MOUSE;MBNL2_MOUSE;MBNL1_MOUSE	6	6	6	6	6	6	6	6	6	6	6	6	66231375	56845203125	623893046875	7803578125	78301515625	6571765625	536892734375	6111416015625	5646591796875	62621953125	68415078125	6543604296875
1.33414e-16	103722.87;108342.84	A0A0A6YW28;P35123	A0A0A6YW28;P35123	Usp4	Ubiquitin carboxyl-terminal hydrolase;Ubiquitin carboxyl-terminal hydrolase 4	A0A0A6YW28;P35123	A0A0A6YW28_MOUSE;UBP4_MOUSE	12	12	11	12	12	12	12	12	12	12	12	12	355679375	3134841796875	355120390625	339414609375	367414609375	308903359375	3333473046875	339311015625	30898529296875	337831953125	3753009375	3589907421875
8.24775e-15	9220.12;16089.36	A0A0A6YW87;Q9CX13	A0A0A6YW87;Q9CX13	Cnih4	Protein cornichon homolog 4	A0A0A6YW87;Q9CX13	A0A0A6YW87_MOUSE;CNIH4_MOUSE	1	1	1	1	1	1	1	1	1	1	1	1	82460953125	85290078125	906484453125	900141953125	100390453125	85678265625	1015186640625	864669921875	85646171875	893612734375	94405	110389140625
1.78513e+07	9696.37;10369.55;8803;25630.19;9797.16;14864.65;9853.09;4812.67;49612.38;49612.38-2	A0A0A6YWB5;D3Z0Z1;D6RCI2;D6REU0;D6RG90;D6RGT9;D6RGU8;F7BWU4;Q9CV28;Q9CV28-2	A0A0A6YWB5;D3Z0Z1;D6RCI2;D6REU0;D6RG90;D6RGT9;D6RGU8;F7BWU4;Q9CV28;Q9CV28-2	Mindy3;Mindy3;Mindy3;Mindy3;Mindy3;Mindy3;Mindy3;Mindy3;MINDY3;MINDY3	Ubiquitin carboxyl-terminal hydrolase MINDY (Fragment);MINDY lysine 48 deubiquitinase 3 (Fragment);Ubiquitin carboxyl-terminal hydrolase MINDY;Ubiquitin carboxyl-terminal hydrolase MINDY (Fragment);Ubiquitin carboxyl-terminal hydrolase MINDY;Ubiquitin carboxyl-terminal hydrolase MINDY;Ubiquitin carboxyl-terminal hydrolase MINDY;MINDY lysine 48 deubiquitinase 3 (Fragment);Ubiquitin carboxyl-termin…	A0A0A6YWB5;D3Z0Z1;D6RCI2;D6REU0;D6RG90;D6RGT9;D6RGU8;F7BWU4;Q9CV28;Q9CV28-2	A0A0A6YWB5_MOUSE;D3Z0Z1_MOUSE;D6RCI2_MOUSE;D6REU0_MOUSE;D6RG90_MOUSE;D6RGT9_MOUSE;D6RGU8_MOUSE;F7BWU4_MOUSE;MINY3_MOUSE;MINY3_MOUSE	1	1	1	1	1	1	1	1	1	1	1	1	126207412109375	12030802734375	136704873046875	119588818359375	11072646484375	129639521484375	119429912109375	86856943359375	7958171875	1240103125	97704560546875	8820462890625
3.59047e-14	152542.82;154640.18;152534.85	A0A0A6YWM5;E9QKE4;Q8BMG7	A0A0A6YWM5;E9QKE4;Q8BMG7	Rab3gap2	Rab3 GTPase-activating protein non-catalytic subunit	A0A0A6YWM5;E9QKE4;Q8BMG7	A0A0A6YWM5_MOUSE;E9QKE4_MOUSE;RBGPR_MOUSE	5	5	5	5	5	5	5	5	5	5	5	5	127950556640625	10395228515625	12415.5	1189739453125	14841005859375	1247052734375	13264396484375	128059853515625	12513396484375	143592236328125	145307734375	13245697265625
1.3388e-13	146282.55;143452.2;146410.68;150548.54;150548.54-2	A0A0A6YWX1;E9Q9M5;J3KMM1;Q3UJD6;Q3UJD6-2	A0A0A6YWX1;E9Q9M5;J3KMM1;Q3UJD6;Q3UJD6-2	Usp19	Ubiquitin carboxyl-terminal hydrolase 19;Ubiquitin carboxyl-terminal hydrolase 19;Ubiquitin carboxyl-terminal hydrolase 19;Ubiquitin carboxyl-terminal hydrolase 19;Isoform 2 of Ubiquitin carboxyl-terminal hydrolase 19	A0A0A6YWX1;E9Q9M5;J3KMM1;Q3UJD6;Q3UJD6-2	A0A0A6YWX1_MOUSE;E9Q9M5_MOUSE;J3KMM1_MOUSE;UBP19_MOUSE;UBP19_MOUSE	6	6	6	6	6	6	6	6	6	6	6	6	2054571875	18162396484375	18583244140625	21437466796875	24542494140625	20341837890625	18098458984375	2070848828125	134306337890625	19304484375	20428818359375	20984390625
1.15242e-23	54109.07;55854.98	A0A0A6YX18;Q8BVE3	A0A0A6YX18;Q8BVE3	Atp6v1h	V-type proton ATPase subunit H	A0A0A6YX18;Q8BVE3	A0A0A6YX18_MOUSE;VATH_MOUSE	7	7	7	7	7	7	7	7	7	7	7	7	44348453125	44130453125	397398125	4060562109375	4019082421875	529759375	743702265625	8643878125	53810.25	5938881640625	3426021875	636078125
3.22403e-11	6933.97;12192.52;17499.14	A0A0A6YX21;A0A0A6YY20;Q8VD57	A0A0A6YX21;A0A0A6YY20;Q8VD57	Sft2d2	Vesicle transport protein;Vesicle transport protein;Vesicle transport protein SFT2B	A0A0A6YX21;A0A0A6YY20;Q8VD57	A0A0A6YX21_MOUSE;A0A0A6YY20_MOUSE;SFT2B_MOUSE	1	1	1	1	1	1	1	1	1	1	1	1	167069453125	2186808984375	25031734375	3494484765625	337058359375	316183671875	217114609375	19376712890625	1946806640625	27279455078125	32497658203125	26583228515625
90.2431	NaN;41152.52;NaN;39881.08	A0A0A6YX25;D3Z4P2;F6QN75;P59481	A0A0A6YX25;D3Z4P2;F6QN75;P59481	Lman2l	VIP36-like protein (Fragment);VIP36-like protein;VIP36-like protein (Fragment);VIP36-like protein	A0A0A6YX25;D3Z4P2;F6QN75;P59481	A0A0A6YX25_MOUSE;D3Z4P2_MOUSE;F6QN75_MOUSE;LMA2L_MOUSE	2	2	2	2	2	2	2	2	2	2	2	2	17417751953125	15491849609375	18101740234375	1747414453125	2443923828125	16761708984375	2796609375	2338107421875	1865755078125	18574796875	24882255859375	2217988671875
5.39062e-29	43165.62;45589.37	A0A0A6YX73;Q8K1M3	A0A0A6YX73;Q8K1M3	Prkar2a	cAMP-dependent protein kinase type II-alpha regulatory subunit;Protein kinase, cAMP dependent regulatory, type II alpha	A0A0A6YX73;Q8K1M3	A0A0A6YX73_MOUSE;Q8K1M3_MOUSE	17	17	17	17	17	17	17	17	17	17	17	17	1140173984375	661254296875	87339671875	9575246875	120804875	990780703125	964288515625	89274.25	912188671875	100761046875	103017484375	98617
0.538578	22569.13;28996.82;28996.82-2	A0A0A6YXG0;Q9JKK1;Q9JKK1-2	A0A0A6YXG0;Q9JKK1;Q9JKK1-2	Stx6	Syntaxin-6;Syntaxin-6;Isoform 2 of Syntaxin-6	A0A0A6YXG0;Q9JKK1;Q9JKK1-2	A0A0A6YXG0_MOUSE;STX6_MOUSE;STX6_MOUSE	1	1	1	1	1	1	1	1	1	1	1	1	80326591796875	56131865234375	90994482421875	798190771484375	109473173828125	10362296875	602277783203125	109714619140625	521576806640625	817195703125	8309220703125	8640369140625
3.93357e-07	84197.95;83109.47;83109.47-2;81730.06;73904.29;81091.02;70148.03	A0A0A6YXH3;A2A8Z1;A2A8Z1-2;E9PXZ2;E9Q6C1;F6UHR6;Q5FWX7	A0A0A6YXH3;A2A8Z1;A2A8Z1-2;E9PXZ2;E9Q6C1;F6UHR6;Q5FWX7	Osbpl9	Oxysterol-binding protein;Oxysterol-binding protein-related protein 9;Isoform 2 of Oxysterol-binding protein-related protein 9;Oxysterol-binding protein;Oxysterol-binding protein;Oxysterol-binding protein;Oxysterol-binding protein	A0A0A6YXH3;A2A8Z1;A2A8Z1-2;E9PXZ2;E9Q6C1;F6UHR6;Q5FWX7	A0A0A6YXH3_MOUSE;OSBL9_MOUSE;OSBL9_MOUSE;E9PXZ2_MOUSE;E9Q6C1_MOUSE;F6UHR6_MOUSE;Q5FWX7_MOUSE	2	2	2	2	2	2	2	2	2	2	2	2	6380232421875	81111640625	78596591796875	701866162109375	84425322265625	88958798828125	134419833984375	8248458984375	88568671875	83680341796875	58062705078125	9091943359375
1.77633e-27	309374.7;316815.05	A0A0A6YXL6;E9Q3Y4	A0A0A6YXL6;E9Q3Y4	Lrba	Lipopolysaccharide-responsive and beige-like anchor protein	A0A0A6YXL6;E9Q3Y4	A0A0A6YXL6_MOUSE;E9Q3Y4_MOUSE	17	17	17	17	17	17	17	17	17	17	16	17	28539064453125	30387408203125	27614888671875	250367734375	3455128515625	3113219140625	29740345703125	28661494140625	29028900390625	30016755859375	3160144140625	3230365625
1.06924e-25	27005.58;19761.81;6742.65;46434.43;46434.43-2	A0A0A6YXR0;D3YX12;D3Z5Y5;Q8BGS7;Q8BGS7-2	A0A0A6YXR0;D3YX12;D3Z5Y5;Q8BGS7;Q8BGS7-2	Cept1	Choline/ethanolaminephosphotransferase 1 (Fragment);Choline/ethanolaminephosphotransferase 1 (Fragment);Choline/ethanolaminephosphotransferase 1 (Fragment);Choline/ethanolaminephosphotransferase 1;Isoform 2 of Choline/ethanolaminephosphotransferase 1	A0A0A6YXR0;D3YX12;D3Z5Y5;Q8BGS7;Q8BGS7-2	A0A0A6YXR0_MOUSE;D3YX12_MOUSE;D3Z5Y5_MOUSE;CEPT1_MOUSE;CEPT1_MOUSE	2	2	2	2	2	2	2	2	2	2	2	2	230344671875	287626.75	2911298125	27082471875	257907890625	272820125	37339109375	27884134375	262009078125	26848515625	3221714375	219261046875
5.95675e-28	NaN;NaN	A0A0A6YY53;F6TQW2	A0A0A6YY53;F6TQW2	Ighg2c	Immunoglobulin heavy constant gamma 2C (Fragment)	A0A0A6YY53;F6TQW2	A0A0A6YY53_MOUSE;F6TQW2_MOUSE	5	4	4	4	5	5	5	4	3	5	5	5	17148287109375	23078650390625	318220581054688	35323640625	5564720703125	53435484375	51095984375	1414584375	23694943359375	49407109375	27442753125	385598828125
1.99275e-14	61461.43;61475.46	A0A0B4J1E2;Q9CSN1	A0A0B4J1E2;Q9CSN1	Snw1	SNW domain-containing protein 1	A0A0B4J1E2;Q9CSN1	A0A0B4J1E2_MOUSE;SNW1_MOUSE	5	5	5	5	5	5	5	5	5	5	5	5	245633203125	18831859375	17664046875	24874599609375	2116953515625	26835984375	204089921875	18467310546875	201661015625	24531107421875	18267810546875	1920469140625
1.53952e-29	68031.21;57922.78	A0A0B4J1E7;O35343	A0A0B4J1E7;O35343	Kpna4	Importin subunit alpha-3	A0A0B4J1E7;O35343	A0A0B4J1E7_MOUSE;IMA3_MOUSE	11	11	11	11	11	11	11	11	11	11	11	11	7866234375	9116446875	853715625	770779765625	80685.75	893612265625	720807421875	766165078125	8400734375	9518365625	7087396875	856738515625
1.13369e-21	32976.64;31881.19	A0A0B4J1G1;P08101-2	A0A0B4J1G1;P08101-2	Fcgr2b;Fcgr2	Fc receptor, IgG, low affinity IIb;Isoform IIB2 of Low affinity immunoglobulin gamma Fc region receptor II	A0A0B4J1G1;P08101-2	A0A0B4J1G1_MOUSE;FCGR2_MOUSE	7	7	7	7	7	7	7	7	7	7	7	7	10205984375	9868865625	821194609375	111332234375	1044988828125	131666.5	979836484375	107139765625	720798671875	100336515625	133191921875	91517453125
1.72552e+09	13305.26	A0A0B4J1H7	A0A0B4J1H7	Igkv1-135	Immunoglobulin kappa variable 1-135 (Fragment)	A0A0B4J1H7	A0A0B4J1H7_MOUSE	1	1	1	1	1	1	1	1	1	1	1	1	4335958984375	673229858398438	102056865234375	551696044921875	28314658203125	7438375	18978908203125	36656826171875	218353637695313	442347509765625	96869033203125	314946240234375
1.51058e-26	37357.91	A0A0F6AIX5	A0A0F6AIX5	Ldah	Lipid droplet-associated hydrolase	A0A0F6AIX5	A0A0F6AIX5_MOUSE	7	7	7	7	7	7	7	7	7	7	7	7	898516796875	773128515625	8173240625	855559765625	9681584375	915470234375	79008015625	85908234375	91224171875	81984578125	87709890625	983954453125
1.48959e-10	18725.13;23676.95;35976.36	A0A0G2JDH8;D3YXZ7;Q8R1T4	A0A0G2JDH8;D3YXZ7;Q8R1T4	Slc35a3	UDP-N-acetylglucosamine transporter (Fragment);UDP-N-acetylglucosamine transporter (Fragment);UDP-N-acetylglucosamine transporter	A0A0G2JDH8;D3YXZ7;Q8R1T4	A0A0G2JDH8_MOUSE;D3YXZ7_MOUSE;S35A3_MOUSE	3	3	3	3	3	3	3	3	3	3	3	3	21234994140625	21426037109375	237619765625	206221875	25756744140625	226271875	22476244140625	210227109375	222690390625	261522109375	2536961328125	244963828125
5.82865e-11	NaN;18642.55;22764.9;NaN;37803.35;36884.26;14804;17226.7	A0A0G2JDK3;A0A0G2JF29;A0A0G2JG79;A0A0G2JGU4;P53612;Q3TVF4;Q6PFA1;Q9JIF6	A0A0G2JDK3;A0A0G2JF29;A0A0G2JG79;A0A0G2JGU4;P53612;Q3TVF4;Q6PFA1;Q9JIF6	Rabggtb	Geranylgeranyl transferase type-2 subunit beta (Fragment);Geranylgeranyl transferase type-2 subunit beta;Geranylgeranyl transferase type-2 subunit beta;Geranylgeranyl transferase type-2 subunit beta (Fragment);Geranylgeranyl transferase type-2 subunit beta;Geranylgeranyl transferase type-2 subunit beta;Geranylgeranyl transferase type-2 subunit beta;Geranylgeranyl transferase type-2 subunit beta	A0A0G2JDK3;A0A0G2JF29;A0A0G2JG79;A0A0G2JGU4;P53612;Q3TVF4;Q6PFA1;Q9JIF6	A0A0G2JDK3_MOUSE;A0A0G2JF29_MOUSE;A0A0G2JG79_MOUSE;A0A0G2JGU4_MOUSE;PGTB2_MOUSE;Q3TVF4_MOUSE;Q6PFA1_MOUSE;Q9JIF6_MOUSE	1	1	1	1	1	1	1	1	1	1	1	1	14213109375	110421123046875	105482294921875	1246286328125	129729638671875	7846076171875	131794873046875	9681533203125	119661474609375	98967783203125	139790849609375	129669228515625
1.33588e-08	29528;33288.46	A0A0G2JDL3;P49615	A0A0G2JDL3;P49615	Cdk5	Cyclin-dependent-like kinase 5	A0A0G2JDL3;P49615	A0A0G2JDL3_MOUSE;CDK5_MOUSE	3	3	3	3	3	3	3	3	3	3	3	3	2872804296875	2770791796875	3278871484375	336520625	317902265625	314306640625	25419111328125	27234984375	260681484375	34236.5	33183546875	28996015625
7.18828e-08	NaN;13140.85;25621.1;24940.47;13197.9;28278.16;30097.32	A0A0G2JDM0;A0A0G2JDN9;A0A0G2JGV7;A0A140T8R8;A0A1B0GXL7;Q3UT23;Q9QZ73	A0A0G2JDM0;A0A0G2JDN9;A0A0G2JGV7;A0A140T8R8;A0A1B0GXL7;Q3UT23;Q9QZ73	Dcun1d1	DCN1-like protein (Fragment);DCN1-like protein (Fragment);DCN1-like protein (Fragment);DCN1-like protein (Fragment);DCN1-like protein (Fragment);DCN1-like protein;DCN1-like protein 1	A0A0G2JDM0;A0A0G2JDN9;A0A0G2JGV7;A0A140T8R8;A0A1B0GXL7;Q3UT23;Q9QZ73	A0A0G2JDM0_MOUSE;A0A0G2JDN9_MOUSE;A0A0G2JGV7_MOUSE;A0A140T8R8_MOUSE;A0A1B0GXL7_MOUSE;Q3UT23_MOUSE;DCNL1_MOUSE	3	3	3	3	3	3	3	3	3	3	3	3	22612875	172675859375	22148955078125	21475369140625	22585029296875	25055068359375	1686415234375	20825845703125	154144599609375	21050958984375	22402939453125	19328744140625
2.34249e-28	31315;31654.39	A0A0G2JDP0;O35387	A0A0G2JDP0;O35387	Hax1	HCLS1-associated protein X-1	A0A0G2JDP0;O35387	A0A0G2JDP0_MOUSE;HAX1_MOUSE	6	6	6	6	6	6	6	6	6	6	6	6	3477284375	38193390625	30529650390625	249368203125	17201748046875	2587377734375	410953203125	35948921875	365670625	2636096484375	2213694140625	21244578125
1.20545e-34	9232.81;9461.12	A0A0G2JDW7;Q6ZWU9	A0A0G2JDW7;Q6ZWU9	Rps27	40S ribosomal protein S27 (Fragment);40S ribosomal protein S27	A0A0G2JDW7;Q6ZWU9	A0A0G2JDW7_MOUSE;RS27_MOUSE	1	1	1	1	1	1	1	1	1	1	1	1	3191334375	2920931875	289172375	36501384375	3591219375	325495125	234987453125	2714721875	260999359375	3067463125	313328	309870375
9.36449e-24	14730.91;16785.3;NaN;16687.16;16735.25	A0A0G2JE32;A0A0G2JGL0;A0A494BAN1;P61079;P62838	A0A0G2JE32;A0A0G2JGL0;A0A494BAN1;P61079;P62838	Ube2d3;Ube2d3;Ube2d2a;Ube2d3;Ube2d2	Ubiquitin-conjugating enzyme E2 D3 (Fragment);Ubiquitin-conjugating enzyme E2 D3;Ubiquitin-conjugating enzyme E2D 2A (Fragment);Ubiquitin-conjugating enzyme E2 D3;Ubiquitin-conjugating enzyme E2 D2	A0A0G2JE32;A0A0G2JGL0;A0A494BAN1;P61079;P62838	A0A0G2JE32_MOUSE;A0A0G2JGL0_MOUSE;A0A494BAN1_MOUSE;UB2D3_MOUSE;UB2D2_MOUSE	3	3	3	3	3	3	3	3	3	3	3	3	2519681875	250286171875	238605984375	231571359375	23054615625	260843953125	27025096875	2678244375	26771253125	3011880625	259336140625	260943421875
1.28948e+08	12590.49;16037.68;31217.87;19920.98	A0A0G2JE69;Q8BG20;Q9CWQ0;V9GXP1	A0A0G2JE69;Q8BG20;Q9CWQ0;V9GXP1	Dph5	Diphthine methyl ester synthase (Fragment);Diphthine methyl ester synthase;Diphthine methyl ester synthase;Diphthine methyl ester synthase	A0A0G2JE69;Q8BG20;Q9CWQ0;V9GXP1	A0A0G2JE69_MOUSE;Q8BG20_MOUSE;DPH5_MOUSE;V9GXP1_MOUSE	1	1	1	1	1	1	1	1	1	1	1	1	20746361328125	24032453125	2546655078125	212821953125	21359.75	25273373046875	2112408984375	191643515625	20946861328125	22699615234375	11432400390625	263926796875
142.472	NaN;11574.83	A0A0G2JE99;P01843	A0A0G2JE99;P01843	Iglc1;	Immunoglobulin lambda constant 1 (Fragment);Ig lambda-1 chain C region	A0A0G2JE99;P01843	A0A0G2JE99_MOUSE;LAC1_MOUSE	1	1	1	1	1	1	1	1	1	1	1	1	904303125	148463876953125	79521240234375	15624017578125	182057421875	104822939453125	985638671875	5385322265625	618807666015625	100754091796875	23913685546875	608727294921875
3.48394e-33	21105.48;40326.21;36048.41;38860.52	A0A0G2JEC8;Q3U7M5;Q8C0M2;Q8VD66	A0A0G2JEC8;Q3U7M5;Q8C0M2;Q8VD66	Abhd4	(Lyso)-N-acylphosphatidylethanolamine lipase (Fragment);(Lyso)-N-acylphosphatidylethanolamine lipase;(Lyso)-N-acylphosphatidylethanolamine lipase;(Lyso)-N-acylphosphatidylethanolamine lipase	A0A0G2JEC8;Q3U7M5;Q8C0M2;Q8VD66	A0A0G2JEC8_MOUSE;Q3U7M5_MOUSE;Q8C0M2_MOUSE;ABHD4_MOUSE	1	1	1	1	1	1	1	1	1	1	1	1	142126796875	15543775390625	12261294921875	161998994140625	14144515625	1231503125	20485373046875	20469830078125	178215390625	18181193359375	170073671875	19790052734375
3.4096e+08	45423.44;64562.97;64562.97-2;64562.97-3	A0A0G2JEG2;Q3TCX3;Q3TCX3-2;Q3TCX3-3	A0A0G2JEG2;Q3TCX3;Q3TCX3-2;Q3TCX3-3	Khdc4	Brings lots of money 7;KH homology domain-containing protein 4;Isoform 2 of KH homology domain-containing protein 4;Isoform 3 of KH homology domain-containing protein 4	A0A0G2JEG2;Q3TCX3;Q3TCX3-2;Q3TCX3-3	A0A0G2JEG2_MOUSE;KHDC4_MOUSE;KHDC4_MOUSE;KHDC4_MOUSE	1	1	1	1	1	1	1	1	1	1	1	1	155631823730469	1366810546875	235007763671875	221019729614258	248961865234375	324217456054688	185524096679688	183361511230469	349731201171875	9573056640625	128237658691406	149431677246094
3765.49	35250.63;40978.21	A0A0G2JEG3;Q8VE96	A0A0G2JEG3;Q8VE96	Slc35f6	Solute carrier family 35 member F6	A0A0G2JEG3;Q8VE96	A0A0G2JEG3_MOUSE;S35F6_MOUSE	1	1	1	1	1	1	1	1	1	1	1	1	94359775390625	97369111328125	99821943359375	1322402734375	117895341796875	107862060546875	90416259765625	1128415625	8678759765625	9874294921875	97447744140625	107428642578125
4.64654e-21	13581.66;8549.81	A0A0G2JEK2;P63254	A0A0G2JEK2;P63254	Crip1	Cysteine-rich protein 1	A0A0G2JEK2;P63254	A0A0G2JEK2_MOUSE;CRIP1_MOUSE	4	4	3	4	4	4	4	4	3	4	4	4	43184703125	4768804296875	437471171875	556790234375	636865625	67418578125	499634609375	552895625	380113984375	66241390625	61457.75	5336087890625
8.9372e-19	63915.33;76221.95;76221.95-3;76221.95-4;76221.95-7	A0A0G2JEP0;Q61584;Q61584-3;Q61584-4;Q61584-7	A0A0G2JEP0;Q61584;Q61584-3;Q61584-4;Q61584-7	Fxr1	Fragile X mental retardation syndrome-related protein 1;Fragile X mental retardation syndrome-related protein 1;Isoform B of Fragile X mental retardation syndrome-related protein 1;Isoform C of Fragile X mental retardation syndrome-related protein 1;Isoform G of Fragile X mental retardation syndrome-related protein 1	A0A0G2JEP0;Q61584;Q61584-3;Q61584-4;Q61584-7	A0A0G2JEP0_MOUSE;FXR1_MOUSE;FXR1_MOUSE;FXR1_MOUSE;FXR1_MOUSE	5	5	5	5	5	5	5	5	5	5	5	5	23505888671875	202320390625	2122191015625	2113869921875	2454587109375	1910252734375	21267580078125	176924453125	20818345703125	1950913671875	21666892578125	2542826171875
1.57813e-12	48414.13;49761.61;45524.86;75820.2;82063.06;47133.63;47147.66;47147.66-2	A0A0G2JEP4;A0A0G2JFV5;A0A0R4J169;A0A1L1SSC0;A0A668KLE1;E9QN52;Q91WK0;Q91WK0-2	A0A0G2JEP4;A0A0G2JFV5;A0A0R4J169;A0A1L1SSC0;A0A668KLE1;E9QN52;Q91WK0;Q91WK0-2	Lrrfip2	Leucine-rich repeat flightless-interacting protein 2;Leucine-rich repeat flightless-interacting protein 2;Leucine-rich repeat flightless-interacting protein 2;Leucine-rich repeat flightless-interacting protein 2;Leucine-rich repeat flightless-interacting protein 2;Leucine-rich repeat flightless-interacting protein 2;Leucine-rich repeat flightless-interacting protein 2;Isoform 2 of Leucine-rich re…	A0A0G2JEP4;A0A0G2JFV5;A0A0R4J169;A0A1L1SSC0;A0A668KLE1;E9QN52;Q91WK0;Q91WK0-2	A0A0G2JEP4_MOUSE;A0A0G2JFV5_MOUSE;A0A0R4J169_MOUSE;A0A1L1SSC0_MOUSE;A0A668KLE1_MOUSE;E9QN52_MOUSE;LRRF2_MOUSE;LRRF2_MOUSE	3	3	3	3	3	3	3	3	3	3	3	3	29859765625	26908025390625	26260197265625	30575353515625	28034	28061048828125	21443123046875	24425595703125	245611875	25411095703125	26433384765625	271950703125
6.5748e+09	26998.83;39807.26;39807.26-2	A0A0G2JER9;O54946;O54946-2	A0A0G2JER9;O54946;O54946-2	Dnajb6	DnaJ homolog subfamily B member 6;DnaJ homolog subfamily B member 6;Isoform B of DnaJ homolog subfamily B member 6	A0A0G2JER9;O54946;O54946-2	A0A0G2JER9_MOUSE;DNJB6_MOUSE;DNJB6_MOUSE	1	1	Filtered	1	1	1	1	1	1	1	1	1	69783701171875	84221142578125	Filtered	134842333984375	98260224609375	121385537109375	1175309375	788661669921875	117816953125	103503115234375	128153369140625	108281953125
2.12875e-07	117251.03;117937.58	A0A0G2JFJ6;Q7TPD0	A0A0G2JFJ6;Q7TPD0	Ints3	Integrator complex subunit 3	A0A0G2JFJ6;Q7TPD0	A0A0G2JFJ6_MOUSE;INT3_MOUSE	2	2	2	2	2	2	1	2	2	2	2	2	38636826171875	378495678710938	531357275390625	4791982421875	51704765625	35939228515625	332970874023438	372888330078125	45559345703125	4524826171875	50615478515625	493465234375
6.11035e-21	8145.51;10820.51	A0A0G2JFK4;Q8K0C8	A0A0G2JFK4;Q8K0C8	Cox19	Cytochrome c oxidase assembly protein COX19	A0A0G2JFK4;Q8K0C8	A0A0G2JFK4_MOUSE;COX19_MOUSE	1	1	1	1	1	1	1	1	1	1	1	Filtered	1219134453125	41171953125	4680005859375	249950625	241268359375	58341.5	4079006640625	154108375	139941203125	108250361328125	3206059375	Filtered
1.37014e-19	66066.39	A0A0G2JFP4	A0A0G2JFP4	Frrs1	Ferric-chelate reductase 1	A0A0G2JFP4	A0A0G2JFP4_MOUSE	3	3	3	3	3	3	2	3	2	3	2	3	4997888671875	4174316015625	506558046875	5381534765625	68001828125	693408984375	349640625	28669306640625	25043919921875	21683126953125	212214296875	21425494140625
1.31313e-19	74769.99;74401.6	A0A0G2JFT8;Q9D394-2	A0A0G2JFT8;Q9D394-2	Rufy3	Protein RUFY3;Isoform 2 of Protein RUFY3	A0A0G2JFT8;Q9D394-2	A0A0G2JFT8_MOUSE;RUFY3_MOUSE	6	6	6	6	6	6	6	6	5	6	6	6	463489453125	4288983203125	423573984375	5399544140625	5009138671875	3329530078125	4143784375	34847671875	405800234375	4966644921875	49383078125	42616
1.77443e-13	NaN;48936.73	A0A0G2JFV9;Q9JHI7	A0A0G2JFV9;Q9JHI7	Exosc9	Exosome complex component RRP45 (Fragment);Exosome complex component RRP45	A0A0G2JFV9;Q9JHI7	A0A0G2JFV9_MOUSE;EXOS9_MOUSE	1	1	1	1	1	1	1	1	1	1	1	1	2392285546875	21163849609375	25822283203125	228612421875	25733923828125	261633203125	19268626953125	27141751953125	21493822265625	2300771484375	2683053515625	26640376953125
3336.53	75371.03;78197.13	A0A0G2JFZ4;E9Q7M2	A0A0G2JFZ4;E9Q7M2	Tsc22d2	TSC22 domain family, member 2;TSC22 domain family, member 2	A0A0G2JFZ4;E9Q7M2	A0A0G2JFZ4_MOUSE;E9Q7M2_MOUSE	1	1	1	1	1	1	1	1	Filtered	1	1	1	166312414550781	141509924316406	144359362792969	252394384765625	276272802734375	252113159179688	117159545898438	186503698730469	Filtered	112524633789063	981622741699219	149706787109375
7.21669e-16	133027.98;136668.3;136668.3-2;136668.3-3	A0A0G2JGL8;Q99PU8;Q99PU8-2;Q99PU8-3	A0A0G2JGL8;Q99PU8;Q99PU8-2;Q99PU8-3	Dhx30	RNA helicase;ATP-dependent RNA helicase DHX30;Isoform 2 of ATP-dependent RNA helicase DHX30;Isoform 3 of ATP-dependent RNA helicase DHX30	A0A0G2JGL8;Q99PU8;Q99PU8-2;Q99PU8-3	A0A0G2JGL8_MOUSE;DHX30_MOUSE;DHX30_MOUSE;DHX30_MOUSE	5	5	5	5	5	5	5	5	4	5	5	5	34136484375	29242513671875	3385857421875	4123207421875	3909604296875	3759504296875	38796671875	30319423828125	3627780859375	4262286328125	39603625	3767605078125
0.00128153	20586.29;21199.07;21243.19	A0A0G2JGP4;P08556;Q9D091	A0A0G2JGP4;P08556;Q9D091	Nras	GTPase NRas (Fragment);GTPase NRas;GTPase NRas	A0A0G2JGP4;P08556;Q9D091	A0A0G2JGP4_MOUSE;RASN_MOUSE;Q9D091_MOUSE	1	1	1	1	1	1	1	1	1	1	1	1	1080218515625	118508484375	1037884609375	13192778125	1280437890625	93014046875	1165499921875	99824015625	1267479921875	1081766875	1148510703125	1278646640625
1.32499e-09	73116.87;70306.52	A0A0G2JGQ4;P54729	A0A0G2JGQ4;P54729	Nub1	NEDD8 ultimate buster 1	A0A0G2JGQ4;P54729	A0A0G2JGQ4_MOUSE;NUB1_MOUSE	5	5	5	5	5	5	5	5	5	5	5	5	17758263671875	17683	1424240625	17529560546875	17920208984375	17765958984375	18677212890625	192942734375	19693591796875	19779134765625	18351904296875	18928416015625
1.199e-10	13380.35;19789.85;19676.69;17799.56;26820.46	A0A0G2JGS0;D3Z2Q3;D3Z3K5;Q8R1D8;Q9JIQ3	A0A0G2JGS0;D3Z2Q3;D3Z3K5;Q8R1D8;Q9JIQ3	Diablo	Diablo homolog, mitochondrial;Diablo homolog, mitochondrial;Diablo homolog, mitochondrial;Diablo homolog, mitochondrial;Diablo homolog, mitochondrial	A0A0G2JGS0;D3Z2Q3;D3Z3K5;Q8R1D8;Q9JIQ3	A0A0G2JGS0_MOUSE;D3Z2Q3_MOUSE;D3Z3K5_MOUSE;Q8R1D8_MOUSE;DBLOH_MOUSE	1	1	1	1	1	1	1	1	1	1	1	1	709619140625	6331499609375	5838284765625	6383874609375	673345546875	48063328125	575817734375	6271005078125	619813515625	6084544140625	5722746484375	493701796875
4.47047e-19	60003.47;60004.56;55293.25;57748.98;56369.4;56369.4-2;56369.4-4;56369.4-5;40677.74	A0A0G2JGS4;E9Q1T1;E9Q1V9;E9Q1W0;Q6PHZ2;Q6PHZ2-2;Q6PHZ2-4;Q6PHZ2-5;Q8CCM0	A0A0G2JGS4;E9Q1T1;E9Q1V9;E9Q1W0;Q6PHZ2;Q6PHZ2-2;Q6PHZ2-4;Q6PHZ2-5;Q8CCM0	Camk2d	Calcium/calmodulin-dependent protein kinase;Calcium/calmodulin-dependent protein kinase;Calcium/calmodulin-dependent protein kinase;Calcium/calmodulin-dependent protein kinase;Calcium/calmodulin-dependent protein kinase type II subunit delta;Isoform 2 of Calcium/calmodulin-dependent protein kinase type II subunit delta;Isoform 3 of Calcium/calmodulin-dependent protein kinase type II subunit delta…	A0A0G2JGS4;E9Q1T1;E9Q1V9;E9Q1W0;Q6PHZ2;Q6PHZ2-2;Q6PHZ2-4;Q6PHZ2-5;Q8CCM0	A0A0G2JGS4_MOUSE;E9Q1T1_MOUSE;E9Q1V9_MOUSE;E9Q1W0_MOUSE;KCC2D_MOUSE;KCC2D_MOUSE;KCC2D_MOUSE;KCC2D_MOUSE;Q8CCM0_MOUSE	3	3	3	3	3	3	3	3	3	3	3	3	17624427734375	18023427734375	18983453125	2080551953125	21066525390625	2096257421875	17998013671875	2015769921875	19855794921875	22395046875	221304375	21721646484375
3.54969e-37	67530.44;67443.36	A0A0G2JGW9;Q3TUE1	A0A0G2JGW9;Q3TUE1	Fubp1	Far upstream element-binding protein 1	A0A0G2JGW9;Q3TUE1	A0A0G2JGW9_MOUSE;Q3TUE1_MOUSE	16	16	16	16	16	16	16	16	16	16	16	16	2084021875	192724	20015746875	251412375	244177546875	2249709375	2334476875	204800671875	211835921875	2292339375	27653940625	236502.75
139743	247965.91;247712.61;245167.82	A0A0G2JH17;K3W4P2;Q6P4S8	A0A0G2JH17;K3W4P2;Q6P4S8	Ints1	Integrator complex subunit 1	A0A0G2JH17;K3W4P2;Q6P4S8	A0A0G2JH17_MOUSE;K3W4P2_MOUSE;INT1_MOUSE	1	1	1	1	1	1	1	1	1	1	1	1	85843515625	8384986328125	803886572265625	99098515625	793164013671875	82712578125	97362763671875	67558955078125	76328662109375	85507080078125	805983056640625	86301767578125
2.10737e-22	107336.35;78317.81;31207.96;74688.66;76262.52;105120.98;108339.49;46937.14;78334.79;78334.79-2;78334.79-3;78334.79-4;78334.79-5;78334.79-6;58441.88	A0A0H2UH22;A0A0R4J102;D3YUJ4;D3Z1R6;D3Z5R9;E9Q5X2;E9Q969;F6T0J8;Q7TN99;Q7TN99-2;Q7TN99-3;Q7TN99-4;Q7TN99-5;Q7TN99-6;Q812E0	A0A0H2UH22;A0A0R4J102;D3YUJ4;D3Z1R6;D3Z5R9;E9Q5X2;E9Q969;F6T0J8;Q7TN99;Q7TN99-2;Q7TN99-3;Q7TN99-4;Q7TN99-5;Q7TN99-6;Q812E0	Cpeb2;Cpeb3;Cpeb2;Cpeb3;Cpeb3;Cpeb2;Cpeb2;Cpeb3;Cpeb3;Cpeb3;Cpeb3;Cpeb3;Cpeb3;Cpeb3;Cpeb2	Cytoplasmic polyadenylation element-binding protein 2;Cytoplasmic polyadenylation element-binding protein 3;Cytoplasmic polyadenylation element-binding protein 2 (Fragment);Cytoplasmic polyadenylation element-binding protein 3;Cytoplasmic polyadenylation element-binding protein 3;Cytoplasmic polyadenylation element-binding protein 2;Cytoplasmic polyadenylation element-binding protein 2;Cytoplasmi…	A0A0H2UH22;A0A0R4J102;D3YUJ4;D3Z1R6;D3Z5R9;E9Q5X2;E9Q969;F6T0J8;Q7TN99;Q7TN99-2;Q7TN99-3;Q7TN99-4;Q7TN99-5;Q7TN99-6;Q812E0	A0A0H2UH22_MOUSE;A0A0R4J102_MOUSE;D3YUJ4_MOUSE;D3Z1R6_MOUSE;D3Z5R9_MOUSE;E9Q5X2_MOUSE;E9Q969_MOUSE;F6T0J8_MOUSE;CPEB3_MOUSE;CPEB3_MOUSE;CPEB3_MOUSE;CPEB3_MOUSE;CPEB3_MOUSE;CPEB3_MOUSE;CPEB2_MOUSE	1	1	1	1	1	1	1	1	1	1	1	1	82427978515625	87229189453125	84062412109375	881121484375	99640107421875	113553525390625	100927109375	85957548828125	716481884765625	83645771484375	81954375	102266318359375
5.84011e-19	10828.65	A0A0J9YTR2	A0A0J9YTR2	0610012G03Rik	RIKEN cDNA 0610012G03 gene	A0A0J9YTR2	A0A0J9YTR2_MOUSE	2	2	2	2	2	2	2	2	2	2	2	2	19892763671875	2223782421875	1915402734375	84168095703125	12087958984375	43446953125	2796629296875	26052669921875	26841923828125	124590068359375	15375951171875	132170263671875
6.10725e-21	48978.86;49781.71;49694.63;49694.63-2;49694.63-3	A0A0J9YTY0;A0A0J9YUL3;Q8C1B7;Q8C1B7-2;Q8C1B7-3	A0A0J9YTY0;A0A0J9YUL3;Q8C1B7;Q8C1B7-2;Q8C1B7-3	Septin11	Septin-11;Septin-11;Septin-11;Isoform 2 of Septin-11;Isoform 3 of Septin-11	A0A0J9YTY0;A0A0J9YUL3;Q8C1B7;Q8C1B7-2;Q8C1B7-3	A0A0J9YTY0_MOUSE;A0A0J9YUL3_MOUSE;SEP11_MOUSE;SEP11_MOUSE;SEP11_MOUSE	10	10	10	9	10	10	10	10	10	10	10	10	365684296875	444390625	3740843359375	4813043359375	45313828125	428193515625	4154877734375	4909728125	3668120703125	452913203125	43501109375	5024937890625
9.35273e-08	20906.28;28552.84;38381.24;38381.24-2;38381.24-3	A0A0J9YTY5;D3YY98;Q8VDS8;Q8VDS8-2;Q8VDS8-3	A0A0J9YTY5;D3YY98;Q8VDS8;Q8VDS8-2;Q8VDS8-3	Stx18	Syntaxin-18 (Fragment);Syntaxin-18 (Fragment);Syntaxin-18;Isoform 2 of Syntaxin-18;Isoform 3 of Syntaxin-18	A0A0J9YTY5;D3YY98;Q8VDS8;Q8VDS8-2;Q8VDS8-3	A0A0J9YTY5_MOUSE;D3YY98_MOUSE;STX18_MOUSE;STX18_MOUSE;STX18_MOUSE	1	1	1	1	1	1	1	1	1	1	1	1	14530345703125	127078056640625	142336494140625	151063388671875	15969111328125	1611834375	10725736328125	162670263671875	144890390625	145938447265625	14126625	161206904296875
1.81266e-10	79313.67;31657.98;59966.99;59965.22	A0A0J9YU36;D3YUX6;Q6PDD0;Q80X89	A0A0J9YU36;D3YUX6;Q6PDD0;Q80X89	Gm43638;Ugt2a2;Ugt2a2;Ugt2a1	Predicted gene 43638;UDP-glucuronosyltransferase;UDP-glucuronosyltransferase 2A2;UDP-glucuronosyltransferase 2A1	A0A0J9YU36;D3YUX6;Q6PDD0;Q80X89	A0A0J9YU36_MOUSE;D3YUX6_MOUSE;UD2A2_MOUSE;UD2A1_MOUSE	1	1	1	1	1	1	1	1	1	1	1	1	41019833984375	375994091796875	477924267578125	45690546875	595692578125	564391796875	62791484375	5363236328125	29159267578125	379497778320313	45353349609375	4647763671875
4.37907e-22	46527.1;47744.54;47744.54-2	A0A0J9YU62;O88712;O88712-2	A0A0J9YU62;O88712;O88712-2	Ctbp1	C-terminal-binding protein 1;C-terminal-binding protein 1;Isoform 2 of C-terminal-binding protein 1	A0A0J9YU62;O88712;O88712-2	A0A0J9YU62_MOUSE;CTBP1_MOUSE;CTBP1_MOUSE	7	7	7	7	7	7	7	7	7	7	7	7	348061171875	3650807421875	4017154296875	397522265625	4041638671875	3938228125	414952890625	3638316796875	370112734375	453259453125	4720133203125	468018046875
3.98783e-40	32740.28	A0A0J9YU79	A0A0J9YU79	Khk	Ketohexokinase	A0A0J9YU79	A0A0J9YU79_MOUSE	17	17	17	17	17	18	17	18	17	17	16	18	1435631.5	1581517.5	1514423	1374683.75	1454309125	1583931625	1119649.5	867189375	1032227375	1690502	1569422.75	1727844125
4.46823e-11	111285.69;126881.5;125060.46	A0A0J9YU82;F8WIY7;Q923Q2	A0A0J9YU82;F8WIY7;Q923Q2	Stard13	StAR-related lipid transfer protein 13	A0A0J9YU82;F8WIY7;Q923Q2	A0A0J9YU82_MOUSE;F8WIY7_MOUSE;STA13_MOUSE	1	1	1	1	1	1	1	1	1	1	1	1	774963330078125	8088525390625	691931591796875	8056072265625	729587890625	9879046875	11489486328125	775432177734375	582675830078125	10763783203125	93198388671875	82042568359375
0.000113097	NaN;72172.67;72172.67-2	A0A0J9YU92;Q8VDH1;Q8VDH1-2	A0A0J9YU92;Q8VDH1;Q8VDH1-2	Fbxo21	F-box only protein 21 (Fragment);F-box only protein 21;Isoform 2 of F-box only protein 21	A0A0J9YU92;Q8VDH1;Q8VDH1-2	A0A0J9YU92_MOUSE;FBX21_MOUSE;FBX21_MOUSE	2	2	2	2	2	2	2	2	2	2	2	2	234964233398438	28580927734375	208624560546875	487224609375	46679228515625	60127138671875	572750439453125	692041943359375	429531640625	6389986328125	243518090820313	482308740234375
1.75604e-17	233097.83;227465.44	A0A0J9YUD5;B9EJ54	A0A0J9YUD5;B9EJ54	Nup205	Nucleoporin 205	A0A0J9YUD5;B9EJ54	A0A0J9YUD5_MOUSE;B9EJ54_MOUSE	8	8	8	8	8	8	8	8	8	8	8	8	128880517578125	10473525390625	149886953125	122327900390625	19421474609375	14744048828125	134207177734375	17798357421875	99934296875	1232712890625	11931818359375	140621748046875
1.49443e-32	19773.83;24233.63;24893.76	A0A0J9YUD8;A0A0J9YUZ4;P63158	A0A0J9YUD8;A0A0J9YUZ4;P63158	Hmgb1	High mobility group protein B1;High mobility group protein B1 (Fragment);High mobility group protein B1	A0A0J9YUD8;A0A0J9YUZ4;P63158	A0A0J9YUD8_MOUSE;A0A0J9YUZ4_MOUSE;HMGB1_MOUSE	10	10	10	10	10	10	10	10	10	10	10	10	38992521875	36301109375	3971974375	3986346875	35353390625	399820.25	463456.5	41508209375	3723246875	520350.5	4489359375	4195396875
5.49693e-35	68721.24	A0A0J9YUI8	A0A0J9YUI8	Gckr	Glucokinase regulatory protein	A0A0J9YUI8	A0A0J9YUI8_MOUSE	26	27	27	27	27	26	27	27	26	27	26	26	370843.75	348719875	35892321875	301430.5	2628535625	3611760625	4119085625	408653.5	37317096875	4939745625	592671.25	49160734375
3.47154e-34	13635.24;9483.82;12517.99;16982.03;17315.42	A0A0J9YUN2;A0A0J9YUR7;A0A0J9YUW6;Q3TQ27;Q9Z255	A0A0J9YUN2;A0A0J9YUR7;A0A0J9YUW6;Q3TQ27;Q9Z255	Ube2a	Ubiquitin-conjugating enzyme E2 A;Ubiquitin-conjugating enzyme E2 A;Ubiquitin-conjugating enzyme E2 A (Fragment);Ubiquitin-conjugating enzyme E2 A;Ubiquitin-conjugating enzyme E2 A	A0A0J9YUN2;A0A0J9YUR7;A0A0J9YUW6;Q3TQ27;Q9Z255	A0A0J9YUN2_MOUSE;A0A0J9YUR7_MOUSE;A0A0J9YUW6_MOUSE;Q3TQ27_MOUSE;UBE2A_MOUSE	1	1	1	1	1	1	1	1	1	1	1	1	26439109375	31848283203125	2458812109375	2828059375	29705873046875	328031171875	2480548046875	24545359375	22655115234375	34513015625	23666625	2702505859375
1.16611e-08	59484.51;94875.01;94875.01-3;94875.01-4;94875.01-5	A0A0J9YUT0;Q99MZ3;Q99MZ3-3;Q99MZ3-4;Q99MZ3-5	A0A0J9YUT0;Q99MZ3;Q99MZ3-3;Q99MZ3-4;Q99MZ3-5	Mlxipl	Carbohydrate-responsive element-binding protein;Carbohydrate-responsive element-binding protein;Isoform 3 of Carbohydrate-responsive element-binding protein;Isoform 4 of Carbohydrate-responsive element-binding protein;Isoform 5 of Carbohydrate-responsive element-binding protein	A0A0J9YUT0;Q99MZ3;Q99MZ3-3;Q99MZ3-4;Q99MZ3-5	A0A0J9YUT0_MOUSE;MLXPL_MOUSE;MLXPL_MOUSE;MLXPL_MOUSE;MLXPL_MOUSE	5	5	5	5	5	5	5	5	4	5	5	5	18046646484375	1565128125	145687119140625	17501330078125	2238656640625	23286935546875	496280546875	128142509765625	725712451171875	208262421875	14867494140625	1656938671875
6.45166e-08	51622.46;55660.94;56802.29	A0A0J9YV90;Q8BHJ5;Q9QXE7	A0A0J9YV90;Q8BHJ5;Q9QXE7	Tbl1xr1;Tbl1xr1;Tbl1x	F-box-like/WD repeat-containing protein TBL1XR1;F-box-like/WD repeat-containing protein TBL1XR1;F-box-like/WD repeat-containing protein TBL1X	A0A0J9YV90;Q8BHJ5;Q9QXE7	A0A0J9YV90_MOUSE;TBL1R_MOUSE;TBL1X_MOUSE	1	1	1	1	1	1	1	1	1	1	1	1	435040380859375	4671185546875	607030419921875	498560595703125	604944921875	722704248046875	705287109375	447468701171875	456297509765625	553247802734375	706496337890625	672498779296875
3.32195e-11	137697.36;413021.3	A0A0J9YVE6;A0A571BF69	A0A0J9YVE6;A0A571BF69	Mgam	Maltase-glucoamylase	A0A0J9YVE6;A0A571BF69	A0A0J9YVE6_MOUSE;A0A571BF69_MOUSE	3	3	3	3	3	3	3	3	3	3	3	3	699371728515625	581461376953125	82781396484375	8292923828125	94484677734375	9125037109375	443948046875	466295166015625	62016943359375	646388720703125	685443701171875	672465234375
3.82579e-54	56829.29;53505.61;54739.93;53051.95;56375.62;56602.83;56602.83-2;56602.83-4	A0A0M3HEQ0;A0A0U1RPV8;A0A0U1RQA4;J3QMN4;J3QMQ8;Q9JLT4;Q9JLT4-2;Q9JLT4-4	A0A0M3HEQ0;A0A0U1RPV8;A0A0U1RQA4;J3QMN4;J3QMQ8;Q9JLT4;Q9JLT4-2;Q9JLT4-4	Txnrd2	Thioredoxin-disulfide reductase;Thioredoxin-disulfide reductase;Thioredoxin-disulfide reductase;Thioredoxin-disulfide reductase;Thioredoxin-disulfide reductase;Thioredoxin reductase 2, mitochondrial;Isoform 2 of Thioredoxin reductase 2, mitochondrial;Isoform 4 of Thioredoxin reductase 2, mitochondrial	A0A0M3HEQ0;A0A0U1RPV8;A0A0U1RQA4;J3QMN4;J3QMQ8;Q9JLT4;Q9JLT4-2;Q9JLT4-4	A0A0M3HEQ0_MOUSE;A0A0U1RPV8_MOUSE;A0A0U1RQA4_MOUSE;J3QMN4_MOUSE;J3QMQ8_MOUSE;TRXR2_MOUSE;TRXR2_MOUSE;TRXR2_MOUSE	18	18	18	18	18	18	18	18	17	18	17	18	271246	22127521875	244987875	16257878125	166640859375	1653529375	262892.75	2855535625	24109103125	159625578125	199013015625	165848.25
1.95514e-35	28654.73;28567.65	A0A0N4SUH8;Q9QZ23	A0A0N4SUH8;Q9QZ23	Nfu1	NFU1 iron-sulfur cluster scaffold homolog, mitochondrial;NFU1 iron-sulfur cluster scaffold homolog, mitochondrial	A0A0N4SUH8;Q9QZ23	A0A0N4SUH8_MOUSE;NFU1_MOUSE	5	5	5	5	5	5	5	5	5	5	5	5	539475.25	4220191875	47237103125	5626058125	5379416875	47785546875	4656954375	5383843125	50667740625	500178.25	4807780625	5205768125
1.39754e-07	237967.94;239405.51;241194.26;240726.98;239359.24;239250.11;237345.26;239134.02;237189.86;237910.73;237910.73-2;237910.73-3	A0A0N4SUJ2;A0A0N4SUN3;A0A0N4SV63;A0A0N4SVX9;A0A0N4SWG7;A0A0N4SWH3;E9PXU9;E9Q423;E9QL12;Q9ESD7;Q9ESD7-2;Q9ESD7-3	A0A0N4SUJ2;A0A0N4SUN3;A0A0N4SV63;A0A0N4SVX9;A0A0N4SWG7;A0A0N4SWH3;E9PXU9;E9Q423;E9QL12;Q9ESD7;Q9ESD7-2;Q9ESD7-3	Dysf	Dysferlin;Dysferlin;Dysferlin;Dysferlin;Dysferlin;Dysferlin;Dysferlin;Dysferlin;Dysferlin;Dysferlin;Isoform 2 of Dysferlin;Isoform 3 of Dysferlin	A0A0N4SUJ2;A0A0N4SUN3;A0A0N4SV63;A0A0N4SVX9;A0A0N4SWG7;A0A0N4SWH3;E9PXU9;E9Q423;E9QL12;Q9ESD7;Q9ESD7-2;Q9ESD7-3	A0A0N4SUJ2_MOUSE;A0A0N4SUN3_MOUSE;A0A0N4SV63_MOUSE;A0A0N4SVX9_MOUSE;A0A0N4SWG7_MOUSE;A0A0N4SWH3_MOUSE;E9PXU9_MOUSE;E9Q423_MOUSE;E9QL12_MOUSE;DYSF_MOUSE;DYSF_MOUSE;DYSF_MOUSE	1	1	1	1	1	1	1	1	1	1	1	1	77027607421875	100203671875	81064287109375	1198289453125	104785068359375	11000625	131558447265625	10081658203125	756638037109375	89751142578125	106799775390625	88779267578125
2.29343e-06	88516.62	A0A0N4SUJ3	A0A0N4SUJ3	Naaladl2	N-acetylated alpha-linked acidic dipeptidase-like 2	A0A0N4SUJ3	A0A0N4SUJ3_MOUSE	3	3	3	3	3	3	3	3	3	3	3	3	108501064453125	10265259765625	12420263671875	119671220703125	101382265625	11640390625	79377177734375	94641943359375	79049306640625	99504326171875	81189765625	107312431640625
1.00149e-33	72674.81;76728.55;76728.55-2	A0A0N4SUN2;Q9JJL3;Q9JJL3-2	A0A0N4SUN2;Q9JJL3;Q9JJL3-2	Slco1b2	Solute carrier organic anion transporter family member;Solute carrier organic anion transporter family member 1B2;Isoform 2 of Solute carrier organic anion transporter family member 1B2	A0A0N4SUN2;Q9JJL3;Q9JJL3-2	A0A0N4SUN2_MOUSE;SO1B2_MOUSE;SO1B2_MOUSE	17	17	16	17	17	17	17	17	16	17	17	17	40274053125	47520871875	40230646875	699553.75	457097125	45924971875	40664396875	449033625	4658478125	5168796875	537198625	515174625
132158	NaN;75357.34;74735.27;113851.57;86631.68;144351.48	A0A0N4SUU0;A0A0N4SUY3;A0A0N4SV65;A0A0N4SWD7;A0A0N4SWF5;E9Q6H8	A0A0N4SUU0;A0A0N4SUY3;A0A0N4SV65;A0A0N4SWD7;A0A0N4SWF5;E9Q6H8	Plekha5	Pleckstrin homology domain-containing, family A member 5 (Fragment);Pleckstrin homology domain-containing, family A member 5 (Fragment);Pleckstrin homology domain-containing, family A member 5 (Fragment);Pleckstrin homology domain-containing, family A member 5 (Fragment);Pleckstrin homology domain-containing, family A member 5 (Fragment);Pleckstrin homology domain-containing, family A member 5	A0A0N4SUU0;A0A0N4SUY3;A0A0N4SV65;A0A0N4SWD7;A0A0N4SWF5;E9Q6H8	A0A0N4SUU0_MOUSE;A0A0N4SUY3_MOUSE;A0A0N4SV65_MOUSE;A0A0N4SWD7_MOUSE;A0A0N4SWF5_MOUSE;E9Q6H8_MOUSE	3	3	3	3	3	3	3	3	3	3	3	3	87356201171875	735299462890625	87648662109375	102258232421875	88295712890625	818871875	59933037109375	9431474609375	65563037109375	85331337890625	88341044921875	9582412109375
3.03107e-09	42680.39;47296.65	A0A0N4SUX5;P17183	A0A0N4SUX5;P17183	Eno2	2-phospho-D-glycerate hydro-lyase;Gamma-enolase	A0A0N4SUX5;P17183	A0A0N4SUX5_MOUSE;ENOG_MOUSE	2	2	2	2	2	2	2	2	2	2	2	2	367756796875	544655078125	3569148046875	40122609375	39560234375	4395569140625	462762890625	2860140234375	389827109375	48996828125	3598328515625	4714508203125
2.30808e-18	139029.71;110791.53;127522.75;138401.86;121396.4;161974.3;161974.3-2;161974.3-3	A0A0N4SUZ0;A0A0N4SWH0;A0A0R4J0S6;E9PZ12;Q4VBG2;Q6RHR9;Q6RHR9-2;Q6RHR9-3	A0A0N4SUZ0;A0A0N4SWH0;A0A0R4J0S6;E9PZ12;Q4VBG2;Q6RHR9;Q6RHR9-2;Q6RHR9-3	Magi1	Membrane-associated guanylate kinase, WW and PDZ domain-containing protein 1;Membrane-associated guanylate kinase, WW and PDZ domain-containing protein 1;Membrane-associated guanylate kinase, WW and PDZ domain-containing protein 1;Membrane-associated guanylate kinase, WW and PDZ domain-containing protein 1;Magi1 protein (Fragment);Membrane-associated guanylate kinase, WW and PDZ domain-containing…	A0A0N4SUZ0;A0A0N4SWH0;A0A0R4J0S6;E9PZ12;Q4VBG2;Q6RHR9;Q6RHR9-2;Q6RHR9-3	A0A0N4SUZ0_MOUSE;A0A0N4SWH0_MOUSE;A0A0R4J0S6_MOUSE;E9PZ12_MOUSE;Q4VBG2_MOUSE;MAGI1_MOUSE;MAGI1_MOUSE;MAGI1_MOUSE	1	1	1	1	1	1	1	1	1	1	1	1	99976875	114006572265625	99749609375	12392376953125	1325051953125	122091650390625	113848212890625	117851005859375	11373255859375	107643681640625	1042518359375	1198535546875
1.66056e+07	38320.5;42566.67;41983.91	A0A0N4SV10;A0A0N4SVC4;Q9D4V0	A0A0N4SV10;A0A0N4SVC4;Q9D4V0	Etnk1	Ethanolamine kinase 1	A0A0N4SV10;A0A0N4SVC4;Q9D4V0	A0A0N4SV10_MOUSE;A0A0N4SVC4_MOUSE;EKI1_MOUSE	1	1	1	1	1	1	1	1	1	1	1	1	100010673828125	98180546875	94850888671875	114136328125	122786435546875	11594732421875	644048095703125	6845375	60158427734375	116526357421875	101381025390625	125554443359375
150.082	138403.9;214460.48;142077.13;142262.35;218133.7;99878.68;218133.7;218133.7-2;218133.7-4;218133.7-5;218133.7-7	A0A0N4SV38;A0A0N4SV80;A0A0N4SVI8;E9QKZ7;E9QML5;Q3TZK9;Q61464;Q61464-2;Q61464-4;Q61464-5;Q61464-7	A0A0N4SV38;A0A0N4SV80;A0A0N4SVI8;E9QKZ7;E9QML5;Q3TZK9;Q61464;Q61464-2;Q61464-4;Q61464-5;Q61464-7	Zfp638;Zfp638;Zfp638;Zfp638;Zfp638;Zfp638;Znf638;Znf638;Znf638;Znf638;Znf638	Zinc finger protein 638;Zinc finger protein 638;Zinc finger protein 638;Zinc finger protein 638;Zinc finger protein 638;Zinc finger protein 638 (Fragment);Zinc finger protein 638;Isoform 2 of Zinc finger protein 638;Isoform 4 of Zinc finger protein 638;Isoform 5 of Zinc finger protein 638;Isoform 6 of Zinc finger protein 638	A0A0N4SV38;A0A0N4SV80;A0A0N4SVI8;E9QKZ7;E9QML5;Q3TZK9;Q61464;Q61464-2;Q61464-4;Q61464-5;Q61464-7	A0A0N4SV38_MOUSE;A0A0N4SV80_MOUSE;A0A0N4SVI8_MOUSE;E9QKZ7_MOUSE;E9QML5_MOUSE;Q3TZK9_MOUSE;ZN638_MOUSE;ZN638_MOUSE;ZN638_MOUSE;ZN638_MOUSE;ZN638_MOUSE	5	5	5	5	5	5	5	5	5	5	5	5	118978271484375	112290947265625	9694806640625	108160830078125	1294580859375	118919931640625	84379072265625	11084533203125	99148564453125	10170658203125	1239685546875	9426244140625
3.09067e-21	15985.58;NaN;21389.85;21539.01	A0A0N4SVB8;F6QKK2;Q8VEH3;Q9CQW2	A0A0N4SVB8;F6QKK2;Q8VEH3;Q9CQW2	Arl8b;Arl8a;Arl8a;Arl8b	ADP-ribosylation factor-like protein 8B;ADP-ribosylation factor-like protein 8A (Fragment);ADP-ribosylation factor-like protein 8A;ADP-ribosylation factor-like protein 8B	A0A0N4SVB8;F6QKK2;Q8VEH3;Q9CQW2	A0A0N4SVB8_MOUSE;F6QKK2_MOUSE;ARL8A_MOUSE;ARL8B_MOUSE	5	5	5	5	5	5	5	5	5	5	5	5	496274140625	491244453125	481767890625	5689975390625	593396171875	6106812890625	52007265625	55271359375	4853102734375	5028340625	4182119140625	486626015625
1.42094e-05	192818.21;174718.95;174818.03;174890.09;174890.09-2;174890.09-3;174890.09-4;173550.62	A0A0N4SVL0;A0A0R4J112;A2AMI2;Q80XI3;Q80XI3-2;Q80XI3-3;Q80XI3-4;Z4YKC4	A0A0N4SVL0;A0A0R4J112;A2AMI2;Q80XI3;Q80XI3-2;Q80XI3-3;Q80XI3-4;Z4YKC4	Eif4g3	Eukaryotic translation initiation factor 4 gamma 3;Eukaryotic translation initiation factor 4 gamma 3;Eukaryotic translation initiation factor 4 gamma 3;Eukaryotic translation initiation factor 4 gamma 3;Isoform 2 of Eukaryotic translation initiation factor 4 gamma 3;Isoform 3 of Eukaryotic translation initiation factor 4 gamma 3;Isoform 4 of Eukaryotic translation initiation factor 4 gamma 3;Euk…	A0A0N4SVL0;A0A0R4J112;A2AMI2;Q80XI3;Q80XI3-2;Q80XI3-3;Q80XI3-4;Z4YKC4	A0A0N4SVL0_MOUSE;A0A0R4J112_MOUSE;A2AMI2_MOUSE;IF4G3_MOUSE;IF4G3_MOUSE;IF4G3_MOUSE;IF4G3_MOUSE;Z4YKC4_MOUSE	4	4	4	4	4	4	4	4	4	4	4	4	26211193359375	20989796875	1983634765625	20853271484375	238086015625	18284853515625	156784306640625	213045546875	20555998046875	2281441015625	20079701171875	23139330078125
2.56494e-25	32547.27;35159.23	A0A0N4SVL9;Q9CQR6	A0A0N4SVL9;Q9CQR6	Ppp6c	Serine/threonine-protein phosphatase;Serine/threonine-protein phosphatase 6 catalytic subunit	A0A0N4SVL9;Q9CQR6	A0A0N4SVL9_MOUSE;PPP6_MOUSE	3	3	3	3	3	3	3	3	3	3	3	3	16565197265625	16468380859375	148654736328125	136424365234375	1430782421875	1864423046875	16987287109375	140512763671875	119838193359375	199300703125	16990193359375	1731166796875
1.51687e-22	7197.15;9181.6;7997.22	A0A0N4SVT3;A0A0N4SW28;Q9DAS9	A0A0N4SVT3;A0A0N4SW28;Q9DAS9	Gng12	Guanine nucleotide-binding protein subunit gamma (Fragment);Guanine nucleotide-binding protein subunit gamma;Guanine nucleotide-binding protein G(I)/G(S)/G(O) subunit gamma-12	A0A0N4SVT3;A0A0N4SW28;Q9DAS9	A0A0N4SVT3_MOUSE;A0A0N4SW28_MOUSE;GBG12_MOUSE	3	3	3	3	3	3	3	3	3	3	3	3	118908359375	12660915625	1274257890625	13604259375	14950721875	128472359375	1071080078125	1192215625	1122013828125	1238434921875	105807265625	1012078671875
2.69671e-13	18477.63;18349.5	A0A0N4SVV4;Q9DD06	A0A0N4SVV4;Q9DD06	Rarres2	Chemerin;Retinoic acid receptor responder protein 2	A0A0N4SVV4;Q9DD06	A0A0N4SVV4_MOUSE;RARR2_MOUSE	1	1	1	1	1	1	1	1	1	1	1	1	1751778125	18117546875	20534875	1843688671875	20943951171875	20264353515625	22276373046875	23213357421875	21839546875	2717667578125	3223892578125	29274255859375
0.000187945	52252.89;NaN;71642.35;71642.35-2;71642.35-3	A0A0N4SWB9;F8WJ98;Q69ZZ6;Q69ZZ6-2;Q69ZZ6-3	A0A0N4SWB9;F8WJ98;Q69ZZ6;Q69ZZ6-2;Q69ZZ6-3	Tmcc1	Transmembrane and coiled-coil domains protein 1;Transmembrane and coiled-coil domains protein 1 (Fragment);Transmembrane and coiled-coil domains protein 1;Isoform 2 of Transmembrane and coiled-coil domains protein 1;Isoform 3 of Transmembrane and coiled-coil domains protein 1	A0A0N4SWB9;F8WJ98;Q69ZZ6;Q69ZZ6-2;Q69ZZ6-3	A0A0N4SWB9_MOUSE;F8WJ98_MOUSE;TMCC1_MOUSE;TMCC1_MOUSE;TMCC1_MOUSE	Filtered	1	1	1	1	1	1	1	1	1	1	1	Filtered	4661291015625	541802783203125	55123466796875	783413232421875	82945908203125	396636572265625	5392583984375	409071166992188	618668994140625	78883759765625	613499462890625
1.66002e-21	10469.24;9746.39	A0A0R3P9C4;Q8C1Q6	A0A0R3P9C4;Q8C1Q6	Smim4	Small integral membrane protein 4	A0A0R3P9C4;Q8C1Q6	A0A0R3P9C4_MOUSE;SMIM4_MOUSE	2	2	2	2	2	2	2	2	2	2	2	2	128115703125	125538779296875	103420859375	323095288085938	75619755859375	631188671875	17633501953125	1695641015625	17356357421875	10230482421875	613899267578125	6300947265625
3.27776e-31	42121.67;42525.19	A0A0R3P9C8;Q9DC69	A0A0R3P9C8;Q9DC69	Ndufa9	NADH dehydrogenase [ubiquinone] 1 alpha subcomplex subunit 9, mitochondrial;NADH dehydrogenase [ubiquinone] 1 alpha subcomplex subunit 9, mitochondrial	A0A0R3P9C8;Q9DC69	A0A0R3P9C8_MOUSE;NDUA9_MOUSE	18	18	18	18	18	18	18	18	18	18	18	18	139297796875	163439609375	143824640625	2432315625	317214.75	40301378125	184794109375	126723	169111265625	386523125	342670.5	36707390625
3.82158e+06	98283.97;98255.87	A0A0R4IZW5;P09803	A0A0R4IZW5;P09803	Cdh1	Cadherin-1	A0A0R4IZW5;P09803	A0A0R4IZW5_MOUSE;CADH1_MOUSE	1	1	1	1	1	1	1	1	Filtered	1	1	1	1784180078125	163742275390625	15804310546875	21416296875	32516955078125	20916048828125	321771264648438	107031279296875	Filtered	98566376953125	557261328125	51367607421875
1.14772e-24	28406.01;28463.06	A0A0R4IZW8;O88456	A0A0R4IZW8;O88456	Capns1	Calcium-activated neutral proteinase small subunit;Calpain small subunit 1	A0A0R4IZW8;O88456	A0A0R4IZW8_MOUSE;CPNS1_MOUSE	7	7	7	7	7	7	7	7	7	7	7	7	1110757734375	1018664140625	1076371015625	1048314140625	1044878125	111265328125	829088828125	963050703125	10137371875	1075177890625	12421315625	114321859375
3.2902e-15	23990.99;23159	A0A0R4IZW9;Q9DCT5	A0A0R4IZW9;Q9DCT5	Sdf2	Stromal cell-derived factor 2	A0A0R4IZW9;Q9DCT5	A0A0R4IZW9_MOUSE;SDF2_MOUSE	3	3	3	3	3	3	3	3	3	3	3	3	26129060546875	27193865234375	20023869140625	26240337890625	21126294921875	2650268359375	22160728515625	28976767578125	2705563671875	2562780078125	25729064453125	29316251953125
5.29582e-15	37432.78;35299.55;37402.71	A0A0R4IZX2;Q6NS54;Q9JHL1	A0A0R4IZX2;Q6NS54;Q9JHL1	Slc9a3r2	Na(+)/H(+) exchange regulatory cofactor NHE-RF;Na(+)/H(+) exchange regulatory cofactor NHE-RF;Na(+)/H(+) exchange regulatory cofactor NHE-RF2	A0A0R4IZX2;Q6NS54;Q9JHL1	A0A0R4IZX2_MOUSE;Q6NS54_MOUSE;NHRF2_MOUSE	5	5	5	5	5	5	5	5	5	5	5	5	1983370703125	2062439453125	2062937890625	2429442578125	2416739453125	23763650390625	1652248828125	157116708984375	1547923828125	2071919921875	2059940234375	1927459765625
8.11756e-25	48150.58;25311.32;48136.55	A0A0R4IZX6;A0A1L1SUA0;Q9WVP1	A0A0R4IZX6;A0A1L1SUA0;Q9WVP1	Ap1m2	AP-1 complex subunit mu-2;AP-1 complex subunit mu-2 (Fragment);AP-1 complex subunit mu-2	A0A0R4IZX6;A0A1L1SUA0;Q9WVP1	A0A0R4IZX6_MOUSE;A0A1L1SUA0_MOUSE;AP1M2_MOUSE	1	1	1	1	1	1	1	1	1	1	1	1	9581821875	102222125	93469609375	14323234375	237058203125	20520346875	104796359375	7824359375	954624375	221056140625	190408390625	239062828125
2.75867e-10	78026.92;78025.93	A0A0R4IZY0;Q8C1A5	A0A0R4IZY0;Q8C1A5	Thop1	Thimet oligopeptidase	A0A0R4IZY0;Q8C1A5	A0A0R4IZY0_MOUSE;THOP1_MOUSE	8	8	8	8	8	8	8	8	8	8	8	8	20948890625	21784130859375	17092474609375	20646275390625	209598203125	21883771484375	19170755859375	187614609375	19652107421875	216102890625	197610625	22226849609375
1.2648e-39	56949.81	A0A0R4IZY2	A0A0R4IZY2	Cyp2d26	Cytochrome P450 2D26	A0A0R4IZY2	A0A0R4IZY2_MOUSE	28	28	28	27	27	28	27	27	27	28	26	28	970667.75	888337.25	989481	1069280875	1148098625	1089407375	1666256625	1294084	1404840.25	1206650125	1143873875	1320487375
163458	71150.54;71078.48	A0A0R4IZY9;Q91XI1	A0A0R4IZY9;Q91XI1	Dus3l	tRNA-dihydrouridine(47) synthase [NAD(P)(+)];tRNA-dihydrouridine(47) synthase [NAD(P)(+)]-like	A0A0R4IZY9;Q91XI1	A0A0R4IZY9_MOUSE;DUS3L_MOUSE	2	2	2	2	2	2	2	2	2	2	2	2	687083349609375	4799857421875	6327416015625	88656376953125	663287890625	6709681640625	5237595703125	55600791015625	5955173828125	67130107421875	69658544921875	81683623046875
1.11658e-26	61254.69;61268.71	A0A0R4IZZ5;P70194	A0A0R4IZZ5;P70194	Clec4f	C-type lectin domain family 4 member F	A0A0R4IZZ5;P70194	A0A0R4IZZ5_MOUSE;CLC4F_MOUSE	11	11	11	11	11	11	11	11	11	11	11	11	725505390625	802540234375	75160921875	9233115625	964201796875	66435484375	5214362109375	93044671875	66038515625	911529296875	704300078125	826064765625
5.74581e-12	38387.62;41607.17;44340.19;37240.29;45593.49	A0A0R4J005;A0A5F8MPJ3;E9QP62;Q99JW4;Q9D7B2	A0A0R4J005;A0A5F8MPJ3;E9QP62;Q99JW4;Q9D7B2	Lims1	LIM and senescent cell antigen-like-containing domain protein;LIM and senescent cell antigen-like-containing domain protein;LIM and senescent cell antigen-like-containing domain protein;LIM and senescent cell antigen-like-containing domain protein 1;LIM and senescent cell antigen-like-containing domain protein	A0A0R4J005;A0A5F8MPJ3;E9QP62;Q99JW4;Q9D7B2	A0A0R4J005_MOUSE;A0A5F8MPJ3_MOUSE;E9QP62_MOUSE;LIMS1_MOUSE;Q9D7B2_MOUSE	2	2	2	2	2	2	2	2	2	2	2	2	1447478515625	11660916015625	149652001953125	14628103515625	146299931640625	140660068359375	1198404296875	17486390625	12338052734375	153585546875	157030244140625	16588703125
125997	55330.17;55302.12	A0A0R4J008;P70288	A0A0R4J008;P70288	Hdac2	Histone deacetylase 2	A0A0R4J008;P70288	A0A0R4J008_MOUSE;HDAC2_MOUSE	1	1	1	1	1	1	1	1	1	1	1	1	13344380859375	115420078125	128550244140625	1249301171875	97455546875	18087353515625	139451728515625	18292841796875	126891201171875	14415900390625	100539765625	153191865234375
1.07492e-17	169151.7;169123.64;169123.64-2;169123.64-3;169222.78	A0A0R4J015;B2RX12;B2RX12-2;B2RX12-3;J3QML2	A0A0R4J015;B2RX12;B2RX12-2;B2RX12-3;J3QML2	Abcc3	Canalicular multispecific organic anion transporter 2;Canalicular multispecific organic anion transporter 2;Isoform 2 of Canalicular multispecific organic anion transporter 2;Isoform 3 of Canalicular multispecific organic anion transporter 2;Canalicular multispecific organic anion transporter 2	A0A0R4J015;B2RX12;B2RX12-2;B2RX12-3;J3QML2	A0A0R4J015_MOUSE;MRP3_MOUSE;MRP3_MOUSE;MRP3_MOUSE;J3QML2_MOUSE	10	10	9	10	10	10	10	10	10	9	10	10	365531640625	3755326953125	35723015625	293752265625	290394765625	4047316796875	5720166796875	5174716796875	4878304296875	4251188671875	37250484375	4947008203125
1.64723e-33	27571.65;27585.68	A0A0R4J018;O55060	A0A0R4J018;O55060	Tpmt	Thiopurine S-methyltransferase	A0A0R4J018;O55060	A0A0R4J018_MOUSE;TPMT_MOUSE	13	13	13	13	13	13	13	13	13	13	13	13	27102509375	29771778125	27218484375	269843	26594428125	269424.5	216069984375	207000078125	281696.5	318809.75	3406805625	33369096875
0.000179454267662475	56032.63;20904.71;56038.59	A0A0R4J021;A0A286YD23;O09102	A0A0R4J021;A0A286YD23;O09102	Gcm2	Chorion-specific transcription factor GCMb;Chorion-specific transcription factor GCMb (Fragment);Chorion-specific transcription factor GCMb	A0A0R4J021;A0A286YD23;O09102	A0A0R4J021_MOUSE;A0A286YD23_MOUSE;GCM2_MOUSE	1	1	1	1	1	1	1	1	1	1	1	1	752717431640625	26821091796875	83658515625	796079296875	1362920703125	22015357421875	201064765625	129460986328125	200257890625	425985009765625	2236425390625	634149951171875
9.62673e-32	33337.94;33394.99	A0A0R4J023;Q9JLZ3	A0A0R4J023;Q9JLZ3	Auh	Methylglutaconyl-CoA hydratase, mitochondrial;Methylglutaconyl-CoA hydratase, mitochondrial	A0A0R4J023;Q9JLZ3	A0A0R4J023_MOUSE;AUHM_MOUSE	11	11	11	11	11	11	11	11	11	11	11	11	30611009375	295794625	29449065625	20672809375	1953856875	20552496875	3764775625	35943940625	3291576875	21949496875	2327683125	21846671875
0.144039	63426.08;62002.33	A0A0R4J032;P06683	A0A0R4J032;P06683	C9	Complement component C9	A0A0R4J032;P06683	A0A0R4J032_MOUSE;CO9_MOUSE	3	3	3	3	3	3	3	2	2	3	3	3	62562587890625	768433740234375	763980029296875	11003638671875	163739521484375	812915087890625	498045947265625	570060498046875	454332275390625	88936416015625	890409765625	56956669921875
4.64654e-21	87479.75;87335.47;87335.47-2;87335.47-4	A0A0R4J034;Q99K01;Q99K01-2;Q99K01-4	A0A0R4J034;Q99K01;Q99K01-2;Q99K01-4	Pdxdc1	Pyridoxal-dependent decarboxylase domain-containing protein 1;Pyridoxal-dependent decarboxylase domain-containing protein 1;Isoform 2 of Pyridoxal-dependent decarboxylase domain-containing protein 1;Isoform 4 of Pyridoxal-dependent decarboxylase domain-containing protein 1	A0A0R4J034;Q99K01;Q99K01-2;Q99K01-4	A0A0R4J034_MOUSE;PDXD1_MOUSE;PDXD1_MOUSE;PDXD1_MOUSE	14	14	14	14	14	14	14	14	14	14	14	14	8502465625	877693359375	943311171875	1014009375	1061243203125	832649453125	10942065625	96520703125	1008827890625	1018732109375	125743640625	1141051015625
1.47858e-14	73101.17;53204.9;73102.11;73102.11-3	A0A0R4J038;D3YTY9;O08677;O08677-3	A0A0R4J038;D3YTY9;O08677;O08677-3	Kng1	Bradykinin;Kininogen-1;Kininogen-1;Isoform 3 of Kininogen-1	A0A0R4J038;D3YTY9;O08677;O08677-3	A0A0R4J038_MOUSE;D3YTY9_MOUSE;KNG1_MOUSE;KNG1_MOUSE	1	1	1	1	1	1	1	1	1	1	1	1	1202607265625	13413990625	16063846875	1181692421875	17768859375	121625375	108468765625	105541625	952337734375	1264230390625	1084808125	135536171875
7.01194e-29	60439.13;59162.75	A0A0R4J039;Q9ESB3	A0A0R4J039;Q9ESB3	Hrg	Histidine-rich glycoprotein	A0A0R4J039;Q9ESB3	A0A0R4J039_MOUSE;HRG_MOUSE	11	11	11	11	11	11	11	11	11	11	11	11	434161.5	4683180625	39469784375	464160.5	38008071875	44914421875	485304.25	394069.75	643779.25	602896.5	5817384375	532546.75
2.33107e-22	38465.33;43934.15	A0A0R4J047;Q9CYI4	A0A0R4J047;Q9CYI4	Luc7l	Putative RNA-binding protein Luc7-like 1	A0A0R4J047;Q9CYI4	A0A0R4J047_MOUSE;LUC7L_MOUSE	9	9	9	9	9	9	9	9	9	9	9	9	3773664453125	32369357421875	35025375	404715703125	3975482421875	4411944921875	34343953125	367038984375	34878515625	4218260546875	4168326171875	3584271484375
9.89868e-29	72737.86;72679.82	A0A0R4J049;Q8CIG8	A0A0R4J049;Q8CIG8	Prmt5	Protein arginine N-methyltransferase 5	A0A0R4J049;Q8CIG8	A0A0R4J049_MOUSE;ANM5_MOUSE	4	4	4	4	4	4	3	4	4	4	4	4	491076015625	512887890625	4219744921875	33398984375	41094.25	50057921875	2279994140625	3981091015625	3969860546875	2638958203125	3529501953125	443575859375
1.12363e-30	45794.99	A0A0R4J050	A0A0R4J050	Acy1	N-acyl-L-amino-acid amidohydrolase	A0A0R4J050	A0A0R4J050_MOUSE	21	21	21	21	21	21	21	21	21	21	21	21	168930765625	14351659375	1446561875	128311890625	14000359375	1504436875	147932796875	13743284375	138951203125	1542120625	166872625	161443.5
6058.79	35539.99;45205.01;21968.16;30012.58;NaN;44905.62;44905.62-2	A0A0R4J058;A0A0R4J242;A0A1B0GSH5;D3YWG2;G8JL55;Q922Q9;Q922Q9-2	A0A0R4J058;A0A0R4J242;A0A1B0GSH5;D3YWG2;G8JL55;Q922Q9;Q922Q9-2	Chid1	Chitinase domain-containing protein 1;Chitinase domain-containing protein 1;Chitinase domain-containing protein 1;Chitinase domain-containing protein 1 (Fragment);Chitinase domain-containing protein 1 (Fragment);Chitinase domain-containing protein 1;Isoform 2 of Chitinase domain-containing protein 1	A0A0R4J058;A0A0R4J242;A0A1B0GSH5;D3YWG2;G8JL55;Q922Q9;Q922Q9-2	A0A0R4J058_MOUSE;A0A0R4J242_MOUSE;A0A1B0GSH5_MOUSE;D3YWG2_MOUSE;G8JL55_MOUSE;CHID1_MOUSE;CHID1_MOUSE	1	1	1	1	1	1	1	1	1	1	1	1	35532890625	68558544921875	19395859375	976462890625	2318802734375	103467939453125	13536431640625	211166953125	330817041015625	72859609375	57625439453125	85296904296875
1.42117e-20	27509.05;24922.88;27943.53;28927.55;21933.36;27268.69;27268.69-2	A0A0R4J066;A0A1W2P7G5;A0A1W2P7J1;E9Q3H6;G5E8J7;Q3THF9;Q3THF9-2	A0A0R4J066;A0A1W2P7G5;A0A1W2P7J1;E9Q3H6;G5E8J7;Q3THF9;Q3THF9-2	Coq10b;Coq10a;Coq10a;Coq10a;Coq10b;Coq10b;Coq10b	Coenzyme Q-binding protein COQ10 homolog B, mitochondrial;Coenzyme Q10A;Coenzyme Q10A;Coenzyme Q10A;Coenzyme Q-binding protein COQ10 homolog B, mitochondrial;Coenzyme Q-binding protein COQ10 homolog B, mitochondrial;Isoform 2 of Coenzyme Q-binding protein COQ10 homolog B, mitochondrial	A0A0R4J066;A0A1W2P7G5;A0A1W2P7J1;E9Q3H6;G5E8J7;Q3THF9;Q3THF9-2	A0A0R4J066_MOUSE;A0A1W2P7G5_MOUSE;A0A1W2P7J1_MOUSE;E9Q3H6_MOUSE;G5E8J7_MOUSE;CQ10B_MOUSE;CQ10B_MOUSE	1	1	1	1	1	1	1	1	1	1	1	1	65931201171875	852808984375	742920068359375	666659423828125	50937021484375	73448388671875	8847251953125	9040826171875	102141591796875	98968681640625	739153466796875	97877822265625
6.5584e-31	47203.86;47173.84	A0A0R4J069;Q9JLI6	A0A0R4J069;Q9JLI6	Scly	Selenocysteine lyase	A0A0R4J069;Q9JLI6	A0A0R4J069_MOUSE;SCLY_MOUSE	17	17	17	17	17	17	17	17	16	17	17	17	13423028125	1294258828125	132253.5	1328346875	1510876875	141884109375	15659603125	141138296875	134739375	139544.5	1405516875	14837090625
6.61858e-26	56459.97	A0A0R4J078	A0A0R4J078	Ubxn4	UBX domain-containing protein 4	A0A0R4J078	A0A0R4J078_MOUSE	9	8	8	8	9	9	8	9	8	9	8	9	8836234375	874663046875	899563515625	1003906796875	10229565625	90521453125	7492121875	833436015625	877980859375	904267578125	941677890625	994041640625
8.03273e-08	60181.72;60180.78	A0A0R4J079;Q8BMP6	A0A0R4J079;Q8BMP6	Acbd3	Golgi resident protein GCP60	A0A0R4J079;Q8BMP6	A0A0R4J079_MOUSE;GCP60_MOUSE	6	6	6	6	6	6	6	6	5	6	6	6	343734375	35774078125	3246720703125	3711368359375	366366484375	4211337109375	3990778515625	374276953125	32357849609375	388103828125	377589296875	39264296875
3.37032e-22	37985.09;37782.82;37809.85	A0A0R4J081;A2AQ17;Q9CWX2	A0A0R4J081;A2AQ17;Q9CWX2	Ndufaf1	Complex I intermediate-associated protein 30, mitochondrial;Complex I intermediate-associated protein 30, mitochondrial;Complex I intermediate-associated protein 30, mitochondrial	A0A0R4J081;A2AQ17;Q9CWX2	A0A0R4J081_MOUSE;A2AQ17_MOUSE;CIA30_MOUSE	3	3	3	3	3	3	3	3	3	3	3	3	17031583984375	146182861328125	20900033203125	29039201171875	29151677734375	215628359375	78413095703125	1562884765625	126331962890625	2478070703125	28455828125	26185345703125
7.63453e-45	47896.92;47907.95	A0A0R4J083;P51174	A0A0R4J083;P51174	Acadl	Long-chain specific acyl-CoA dehydrogenase, mitochondrial;Long-chain specific acyl-CoA dehydrogenase, mitochondrial	A0A0R4J083;P51174	A0A0R4J083_MOUSE;ACADL_MOUSE	24	24	24	23	24	24	24	24	24	24	23	24	2552258.5	2014379375	2368034.75	1574207.5	1455026.25	1484556125	3587788	3775038.75	3068909	1895210.5	2179134.25	1972260875
2.07827e-12	58495.61;56871.91;58582.69;58608.73;58608.73-2;58608.73-3	A0A0R4J085;A0A0R4J1F6;Q3UHZ7;Q91YN5;Q91YN5-2;Q91YN5-3	A0A0R4J085;A0A0R4J1F6;Q3UHZ7;Q91YN5;Q91YN5-2;Q91YN5-3	Uap1	UDP-N-acetylhexosamine pyrophosphorylase;UDP-N-acetylhexosamine pyrophosphorylase;UDP-N-acetylhexosamine pyrophosphorylase;UDP-N-acetylhexosamine pyrophosphorylase;Isoform AGX1 of UDP-N-acetylhexosamine pyrophosphorylase;Isoform 3 of UDP-N-acetylhexosamine pyrophosphorylase	A0A0R4J085;A0A0R4J1F6;Q3UHZ7;Q91YN5;Q91YN5-2;Q91YN5-3	A0A0R4J085_MOUSE;A0A0R4J1F6_MOUSE;Q3UHZ7_MOUSE;UAP1_MOUSE;UAP1_MOUSE;UAP1_MOUSE	6	6	6	6	5	6	6	6	6	5	5	6	1862346875	1868676953125	2047610546875	20873716796875	2528812890625	2091378125	146901142578125	12293572265625	12842544921875	19906333984375	19742873046875	187513828125
1.5631e-25	38576.11	A0A0R4J090	A0A0R4J090	Cd1d1	Antigen-presenting glycoprotein CD1d1	A0A0R4J090	A0A0R4J090_MOUSE	8	9	9	9	9	9	8	9	9	9	9	9	917695546875	993914140625	879234296875	107051953125	91352625	110607	9550959375	1090067734375	130925125	94515328125	908586015625	1036694921875
1.48407e-23	100847.79	A0A0R4J092	A0A0R4J092	Manba	Beta-mannosidase	A0A0R4J092	A0A0R4J092_MOUSE	11	11	11	11	11	11	10	11	10	11	10	11	616493984375	6241412109375	661145546875	909633203125	84675.75	842404609375	5193266015625	43521375	43646796875	4485741015625	379616171875	3817172265625
3.49737e-35	25714.73;22165.32	A0A0R4J093;Q9DBP5	A0A0R4J093;Q9DBP5	Cmpk1	UMP-CMP kinase	A0A0R4J093;Q9DBP5	A0A0R4J093_MOUSE;KCY_MOUSE	14	14	14	14	14	14	14	14	14	14	14	14	841198.5	8293625625	7700174375	8030436875	8897873125	7864266875	7199974375	637630.5	783179625	816458625	9129181875	878699625
8.66872e-29	34676.33	A0A0R4J094	A0A0R4J094	Fahd2a	Fumarylacetoacetate hydrolase domain-containing 2A	A0A0R4J094	A0A0R4J094_MOUSE	12	12	12	12	12	12	12	12	12	11	12	12	287418375	256315171875	28632528125	205707375	1776279375	195379421875	325286.25	33722465625	30216446875	193145203125	231862578125	210529890625
8.90581e-12	65167.2;65225.24	A0A0R4J098;O88291	A0A0R4J098;O88291	Zfp326;Znf326	Zinc finger protein 326;DBIRD complex subunit ZNF326	A0A0R4J098;O88291	A0A0R4J098_MOUSE;ZN326_MOUSE	4	4	4	4	4	4	4	4	4	4	4	4	21469109375	1764064453125	162620908203125	2181899609375	22069546875	2216726171875	177393359375	2056589453125	1647709375	208890703125	20627126953125	2118144140625
2365.06	82022.17;80873.83;80240.22;79091.89;86355.96;29647.26;NaN;NaN;21615.72;NaN;33460.67;86305.94;86305.94-2;86305.94-3;86305.94-4;82778.03	A0A0R4J0B1;A0A0R4J227;E9PYX3;E9Q9N6;E9QMP6;F6UY70;F6ZEX4;F6ZS70;F7A3Q3;F7CRG8;F7CVZ7;Q05512;Q05512-2;Q05512-3;Q05512-4;Q3T9A3	A0A0R4J0B1;A0A0R4J227;E9PYX3;E9Q9N6;E9QMP6;F6UY70;F6ZEX4;F6ZS70;F7A3Q3;F7CRG8;F7CVZ7;Q05512;Q05512-2;Q05512-3;Q05512-4;Q3T9A3	Mark2	Non-specific serine/threonine protein kinase;Non-specific serine/threonine protein kinase;Non-specific serine/threonine protein kinase;Non-specific serine/threonine protein kinase;Non-specific serine/threonine protein kinase;Serine/threonine-protein kinase MARK2 (Fragment);Serine/threonine-protein kinase MARK2 (Fragment);Non-specific serine/threonine protein kinase (Fragment);Serine/threonine-pro…	A0A0R4J0B1;A0A0R4J227;E9PYX3;E9Q9N6;E9QMP6;F6UY70;F6ZEX4;F6ZS70;F7A3Q3;F7CRG8;F7CVZ7;Q05512;Q05512-2;Q05512-3;Q05512-4;Q3T9A3	A0A0R4J0B1_MOUSE;A0A0R4J227_MOUSE;E9PYX3_MOUSE;E9Q9N6_MOUSE;E9QMP6_MOUSE;F6UY70_MOUSE;F6ZEX4_MOUSE;F6ZS70_MOUSE;F7A3Q3_MOUSE;F7CRG8_MOUSE;F7CVZ7_MOUSE;MARK2_MOUSE;MARK2_MOUSE;MARK2_MOUSE;MARK2_MOUSE;Q3T9A3_MOUSE	1	1	1	1	1	1	1	1	1	1	1	1	762648291015625	684267431640625	80459990234375	8986021484375	88046142578125	95426064453125	796061279296875	72951904296875	667083642578125	8995642578125	69189677734375	86937060546875
1.24634e-28	63018.42;62998.43	A0A0R4J0B2;Q8VCI0	A0A0R4J0B2;Q8VCI0	Plbd1	Phospholipase B-like;Phospholipase B-like 1	A0A0R4J0B2;Q8VCI0	A0A0R4J0B2_MOUSE;PLBL1_MOUSE	12	12	12	12	12	12	12	12	12	12	12	12	6508646484375	616382890625	6418231640625	737951015625	80815125	693871015625	6175850390625	70754	593020859375	5149112109375	4215788671875	6074089453125
8.60033e-30	48029.91	A0A0R4J0B4	A0A0R4J0B4	Cmas	CMP-N-acetylneuraminic acid synthase	A0A0R4J0B4	A0A0R4J0B4_MOUSE	12	12	12	12	12	12	12	12	12	12	12	12	224003703125	204839796875	2193688125	229155484375	252193109375	2365963125	22437709375	250178671875	240540828125	246727796875	196289859375	25267965625
2.2082e-23	50530.19	A0A0R4J0B5	A0A0R4J0B5	Rusf1	RUS family member 1	A0A0R4J0B5	A0A0R4J0B5_MOUSE	5	5	5	5	5	5	5	5	5	5	5	5	14706138671875	11402091796875	163005810546875	16369818359375	19656697265625	14493548828125	1629208203125	153697919921875	141479501953125	1679226171875	177779375	17436626953125
5.73903e-27	73021.92;72977.81;63607.93	A0A0R4J0B6;Q7TMS5;S4R2E1	A0A0R4J0B6;Q7TMS5;S4R2E1	Abcg2	ATP-binding cassette sub-family G member 2;Broad substrate specificity ATP-binding cassette transporter ABCG2;ATP-binding cassette sub-family G member 2	A0A0R4J0B6;Q7TMS5;S4R2E1	A0A0R4J0B6_MOUSE;ABCG2_MOUSE;S4R2E1_MOUSE	11	11	11	11	10	11	10	11	10	11	11	10	101073.75	1109860625	10537609375	1119213984375	1124827265625	98060953125	1289798359375	106224	1012626328125	1246031796875	931615078125	108018453125
3.97936e-08	38705.32;35856.06	A0A0R4J0D1;Q8R3Q0	A0A0R4J0D1;Q8R3Q0	Saraf	Store-operated calcium entry-associated regulatory factor	A0A0R4J0D1;Q8R3Q0	A0A0R4J0D1_MOUSE;SARAF_MOUSE	4	4	3	3	4	3	4	4	4	4	4	4	422444287109375	44959833984375	413261962890625	355937133789063	718145654296875	6145365234375	18898474609375	17862244140625	1648551953125	19875056640625	196139921875	19402130859375
4.09862e-29	93314.84;93245.74	A0A0R4J0D3;Q3TDQ1	A0A0R4J0D3;Q3TDQ1	Stt3b	Dolichyl-diphosphooligosaccharide--protein glycotransferase;Dolichyl-diphosphooligosaccharide--protein glycosyltransferase subunit STT3B	A0A0R4J0D3;Q3TDQ1	A0A0R4J0D3_MOUSE;STT3B_MOUSE	10	11	11	10	10	10	11	11	10	9	9	11	821133984375	7731509375	82207140625	904569375	919427421875	917383359375	842060625	837822734375	964402421875	970463125	96887875	910599921875
0.000475407	106875.96;106860.99;106860.99-2	A0A0R4J0E4;Q7TQK1;Q7TQK1-2	A0A0R4J0E4;Q7TQK1;Q7TQK1-2	Ints7	Integrator complex subunit 7;Integrator complex subunit 7;Isoform 2 of Integrator complex subunit 7	A0A0R4J0E4;Q7TQK1;Q7TQK1-2	A0A0R4J0E4_MOUSE;INT7_MOUSE;INT7_MOUSE	2	2	2	2	2	2	2	2	2	2	2	2	433848291015625	4725869140625	51156767578125	55207626953125	546939501953125	550410205078125	53813935546875	465807080078125	4160677734375	504989697265625	423852734375	513392236328125
2.86632e-08	143670.5;143640.51;143640.51-2	A0A0R4J0F6;Q99KY4;Q99KY4-2	A0A0R4J0F6;Q99KY4;Q99KY4-2	Gak	Cyclin-G-associated kinase;Cyclin-G-associated kinase;Isoform 2 of Cyclin-G-associated kinase	A0A0R4J0F6;Q99KY4;Q99KY4-2	A0A0R4J0F6_MOUSE;GAK_MOUSE;GAK_MOUSE	6	6	6	6	6	6	6	6	6	6	6	6	1364170703125	124441220703125	142829375	151234794921875	16197759765625	147215068359375	124283349609375	132296904296875	127611650390625	155546142578125	147415078125	16595927734375
6.80006e-09	70087.85;67188.41	A0A0R4J0G4;Q6VN19	A0A0R4J0G4;Q6VN19	Ranbp10	Ran-binding protein 10	A0A0R4J0G4;Q6VN19	A0A0R4J0G4_MOUSE;RBP10_MOUSE	4	4	4	4	4	4	4	4	4	4	4	4	20344869140625	1922398828125	19979349609375	2258516015625	22016376953125	2173947265625	18797228515625	1931089453125	19376330078125	239601171875	28148697265625	24938919921875
1.18376e-12	64204.63;64105.49	A0A0R4J0G5;Q6IRT3	A0A0R4J0G5;Q6IRT3	Parpbp	PARP-1 binding protein;PCNA-interacting partner	A0A0R4J0G5;Q6IRT3	A0A0R4J0G5_MOUSE;PARI_MOUSE	1	1	1	1	1	1	1	1	1	1	1	1	1280415546875	1308259375	119600859375	974975078125	1098190625	869430078125	148406609375	1287578828125	13983121875	1210293515625	11785334375	134923796875
8.84217e-45	46672.72	A0A0R4J0I1	A0A0R4J0I1	Serpina3k	Serine protease inhibitor A3K	A0A0R4J0I1	A0A0R4J0I1_MOUSE	18	18	19	19	19	19	19	19	19	19	17	19	6174428125	803437375	10028244375	9562690625	1167701.5	879602.5	614029625	5854924375	746021	862743	565788375	6739875625
1.97731e-42	87348.34;87366.38	A0A0R4J0I6;Q80XL6	A0A0R4J0I6;Q80XL6	Acad11	Acyl-CoA dehydrogenase family member 11	A0A0R4J0I6;Q80XL6	A0A0R4J0I6_MOUSE;ACD11_MOUSE	36	37	37	36	37	37	37	37	37	36	36	37	6845976875	687906875	630690875	6072418125	589033.25	5800540625	10178641875	8855598125	1040670.75	786204	811915.25	890682625
1.88012e-32	504771.77;504741.74	A0A0R4J0I9;Q91ZX7	A0A0R4J0I9;Q91ZX7	Lrp1	Prolow-density lipoprotein receptor-related protein 1	A0A0R4J0I9;Q91ZX7	A0A0R4J0I9_MOUSE;LRP1_MOUSE	88	88	88	88	88	88	86	88	88	88	88	88	139340640625	1397554375	134401875	1484921875	164752875	150697421875	156048375	148396.5	1509015625	164785609375	169594859375	167923875
1.05457e-19	62644.91;62699.94	A0A0R4J0J0;Q9JHU2	A0A0R4J0J0;Q9JHU2	Palmd	Palmdelphin	A0A0R4J0J0;Q9JHU2	A0A0R4J0J0_MOUSE;PALMD_MOUSE	8	8	8	8	7	8	8	8	8	8	8	8	4557945703125	46829203125	45319.75	508902578125	546408828125	5399490625	502525859375	5872930859375	5801820703125	5548439453125	5774753515625	5713354296875
2.76543e+07	126549.3;124487.74	A0A0R4J0J8;Q2KN98	A0A0R4J0J8;Q2KN98	Specc1l	Cytospin-A	A0A0R4J0J8;Q2KN98	A0A0R4J0J8_MOUSE;CYTSA_MOUSE	1	1	1	1	1	1	1	1	1	1	1	1	126445544433594	364430004882813	198380688476563	228369677734375	2193.25	218376171875	3093736328125	225547778320313	205256958007813	302417504882813	367000561523438	2015404296875
5.98739e-23	17731.51;17806.47	A0A0R4J0K1;Q9ERR7	A0A0R4J0K1;Q9ERR7	Selenof	Selenoprotein F	A0A0R4J0K1;Q9ERR7	A0A0R4J0K1_MOUSE;SEP15_MOUSE	3	3	3	3	3	3	3	3	3	3	3	3	6942171875	569532421875	711321953125	792592109375	9328003125	7736365625	5831077734375	49033046875	5100877734375	7546796875	6732246875	689427421875
2.84439e-12	223519.15;225634.64;225634.64-2;225634.64-3;225635.58;218707.54	A0A0R4J0K2;A2AGT5;A2AGT5-2;A2AGT5-3;K3W4R5;Z4YL78	A0A0R4J0K2;A2AGT5;A2AGT5-2;A2AGT5-3;K3W4R5;Z4YL78	Ckap5	Cytoskeleton-associated protein 5;Cytoskeleton-associated protein 5;Isoform 2 of Cytoskeleton-associated protein 5;Isoform 3 of Cytoskeleton-associated protein 5;Cytoskeleton-associated protein 5;Cytoskeleton-associated protein 5	A0A0R4J0K2;A2AGT5;A2AGT5-2;A2AGT5-3;K3W4R5;Z4YL78	A0A0R4J0K2_MOUSE;CKAP5_MOUSE;CKAP5_MOUSE;CKAP5_MOUSE;K3W4R5_MOUSE;Z4YL78_MOUSE	6	6	6	6	6	6	5	6	6	6	5	6	19148638671875	16572708984375	20770478515625	17582369140625	20581923828125	101724833984375	20946751953125	21915943359375	20914806640625	184726796875	2359301171875	21079828125
0.771381	73012.69;69413.69;73039.71	A0A0R4J0L5;Q8BRB0;Q8R3I3	A0A0R4J0L5;Q8BRB0;Q8R3I3	Cog6	Conserved oligomeric Golgi complex subunit 6	A0A0R4J0L5;Q8BRB0;Q8R3I3	A0A0R4J0L5_MOUSE;Q8BRB0_MOUSE;COG6_MOUSE	1	1	1	1	1	1	1	1	1	1	1	1	1298740625	15682255859375	9853841796875	1836150390625	13171427734375	14677544921875	12657451171875	121584453125	13844236328125	128990302734375	181451328125	17624259765625
2.8043e-27	35917.22;35975.24	A0A0R4J0L6;Q8BJZ4	A0A0R4J0L6;Q8BJZ4	Mrps35	28S ribosomal protein S35, mitochondrial;28S ribosomal protein S35, mitochondrial	A0A0R4J0L6;Q8BJZ4	A0A0R4J0L6_MOUSE;RT35_MOUSE	4	3	4	4	4	4	3	4	3	4	4	4	490553076171875	57015224609375	633372314453125	29722875	2533616796875	2571413671875	531409814453125	54885869140625	53354091796875	2673710546875	28031322265625	26824607421875
11.2883	38094.8	A0A0R4J0M1	A0A0R4J0M1	Tbcc	Tubulin-folding cofactor C	A0A0R4J0M1	A0A0R4J0M1_MOUSE	2	2	2	2	2	2	1	2	2	2	2	2	2083127734375	146860830078125	2137989453125	17701427734375	20737353515625	1903448828125	679213525390625	162784443359375	136913515625	16205806640625	208362890625	19008474609375
8.67454e-28	35425.55;34359.34	A0A0R4J0M4;Q91V80	A0A0R4J0M4;Q91V80	Apof	Apolipoprotein F	A0A0R4J0M4;Q91V80	A0A0R4J0M4_MOUSE;APOF_MOUSE	2	2	2	2	2	2	2	2	1	2	2	2	714563037109375	8675634765625	82319755859375	1139651171875	103817919921875	108384521484375	85800146484375	638823193359375	17040029296875	110243525390625	82932744140625	10745302734375
4.64151e-09	134442.84;134502.87	A0A0R4J0M9;Q8CDG3	A0A0R4J0M9;Q8CDG3	Vcpip1	Ubiquitinyl hydrolase 1;Deubiquitinating protein VCIP135	A0A0R4J0M9;Q8CDG3	A0A0R4J0M9_MOUSE;VCIP1_MOUSE	3	3	3	3	3	3	3	3	3	3	3	3	1455646875	128110283203125	1340130078125	16524029296875	161714287109375	1632948828125	11539626953125	128487216796875	142258017578125	152843564453125	159452734375	147351416015625
8.33285e-33	57705.37;57706.31	A0A0R4J0N7;O88962	A0A0R4J0N7;O88962	Cyp8b1	7-alpha-hydroxycholest-4-en-3-one 12-alpha-hydroxylase	A0A0R4J0N7;O88962	A0A0R4J0N7_MOUSE;CP8B1_MOUSE	25	26	26	26	26	26	26	26	26	26	26	26	36848171875	4097965625	36671009375	33875096875	31833490625	251251359375	5255631875	4664783125	52236859375	28368640625	259427234375	3280523125
2.47703e-34	45091.84;45019.78	A0A0R4J0P1;Q9D7B6	A0A0R4J0P1;Q9D7B6	Acad8	Isobutyryl-CoA dehydrogenase, mitochondrial;Isobutyryl-CoA dehydrogenase, mitochondrial	A0A0R4J0P1;Q9D7B6	A0A0R4J0P1_MOUSE;ACAD8_MOUSE	21	21	21	21	21	21	21	21	21	21	21	21	7411223125	6999886875	7343901875	537592.75	470633875	513565	694502.25	721287.5	661594875	483664375	5526713125	49891171875
6.86124e-25	43375.03	A0A0R4J0P7	A0A0R4J0P7	Slc22a18	Solute carrier family 22 member 18	A0A0R4J0P7	A0A0R4J0P7_MOUSE	8	8	8	8	8	8	8	8	8	8	8	8	817313203125	662153515625	73428328125	978231015625	1022264609375	882549140625	90386671875	824713671875	83701875	74905171875	968597734375	826623828125
7.18352e-27	69084.91;67318.05	A0A0R4J0Q5;P21619	A0A0R4J0Q5;P21619	Lmnb2	Lamin-B2	A0A0R4J0Q5;P21619	A0A0R4J0Q5_MOUSE;LMNB2_MOUSE	23	23	23	23	23	23	23	23	23	23	23	23	1004259609375	1084504609375	11151746875	116016828125	112416859375	1219165078125	10579740625	983536796875	1092731015625	1081204375	10302159375	10441378125
1.00765e+08	79528.85;79512.9	A0A0R4J0Q6;Q80VI1	A0A0R4J0Q6;Q80VI1	Trim56	E3 ubiquitin-protein ligase TRIM56	A0A0R4J0Q6;Q80VI1	A0A0R4J0Q6_MOUSE;TRI56_MOUSE	1	1	1	1	1	1	1	1	1	1	1	1	19384380859375	18567267578125	2113240234375	19072619140625	27142806640625	23539517578125	1692854296875	125170185546875	156076025390625	2162730859375	188852578125	19340853515625
1.78216e-10	86074.63;86072.66	A0A0R4J0Q9;Q3UM29	A0A0R4J0Q9;Q3UM29	Cog7	Component of oligomeric Golgi complex 7;Conserved oligomeric Golgi complex subunit 7	A0A0R4J0Q9;Q3UM29	A0A0R4J0Q9_MOUSE;COG7_MOUSE	2	2	2	2	2	2	2	2	2	2	2	2	9289564453125	99076435546875	92818876953125	9894560546875	105342392578125	79823408203125	12067048828125	964751171875	74473740234375	13078326171875	12206943359375	1120675390625
2.8999e-22	11435.33;11451.33	A0A0R4J0R1;O70404	A0A0R4J0R1;O70404	Vamp8	Vesicle-associated membrane protein 8	A0A0R4J0R1;O70404	A0A0R4J0R1_MOUSE;VAMP8_MOUSE	5	5	5	5	5	5	5	5	5	5	5	5	72988203125	70145015625	738981328125	814674375	860202734375	79488234375	631576171875	722887265625	635195546875	777337265625	85034109375	73483359375
3.95259e-07	66989.99;66959.96	A0A0R4J0S2;P70389	A0A0R4J0S2;P70389	Igfals	Insulin-like growth factor-binding protein complex acid labile subunit	A0A0R4J0S2;P70389	A0A0R4J0S2_MOUSE;ALS_MOUSE	2	2	2	2	2	2	2	2	1	2	2	2	111578642578125	1161585546875	1334683984375	139369140625	150782197265625	134236181640625	14947501953125	92561416015625	1824853125	114643037109375	151032900390625	116386435546875
1.82231e-22	43399.47;43371.46	A0A0R4J0S3;Q924D0	A0A0R4J0S3;Q924D0	Rtn4ip1	Reticulon-4-interacting protein 1, mitochondrial;Reticulon-4-interacting protein 1, mitochondrial	A0A0R4J0S3;Q924D0	A0A0R4J0S3_MOUSE;RT4I1_MOUSE	10	10	10	10	10	10	10	10	10	10	10	10	5975783203125	5709146484375	5525289453125	3783444140625	4314403515625	3926557421875	594356875	677711875	589040234375	47337609375	490248671875	4835619921875
3.70273e+06	26673.34;10736.09;26645.29	A0A0R4J0T0;F6UL52;Q8K3A0	A0A0R4J0T0;F6UL52;Q8K3A0	Hscb	Iron-sulfur cluster co-chaperone protein HscB;Iron-sulfur cluster co-chaperone protein HscB (Fragment);Iron-sulfur cluster co-chaperone protein HscB	A0A0R4J0T0;F6UL52;Q8K3A0	A0A0R4J0T0_MOUSE;F6UL52_MOUSE;HSC20_MOUSE	2	2	2	2	2	2	2	2	2	2	2	2	81975654296875	832181640625	522174853515625	5107205078125	736717578125	5917423828125	97831025390625	99516328125	9470302734375	60358642578125	62243466796875	520510546875
6.08329e-08	84387.61;86690.23;86786.18	A0A0R4J0T4;O88351;Q5D0E0	A0A0R4J0T4;O88351;Q5D0E0	Ikbkb	I-kappa-B kinase;Inhibitor of nuclear factor kappa-B kinase subunit beta;I-kappa-B kinase	A0A0R4J0T4;O88351;Q5D0E0	A0A0R4J0T4_MOUSE;IKKB_MOUSE;Q5D0E0_MOUSE	1	2	2	1	2	2	2	2	1	2	1	2	4961994140625	31906494140625	257452612304688	583142919921875	312788525390625	413674365234375	201403442382813	29952822265625	409400317382813	321437060546875	441090966796875	346407055664063
3.55409e-09	57542.91;57455.83	A0A0R4J0T8;Q9D8S3	A0A0R4J0T8;Q9D8S3	Arfgap3	ADP-ribosylation factor GTPase-activating protein 3	A0A0R4J0T8;Q9D8S3	A0A0R4J0T8_MOUSE;ARFG3_MOUSE	2	2	2	2	2	2	2	2	2	2	2	2	507844384765625	462386328125	460411572265625	6018130859375	63349931640625	496057958984375	415190234375	284674853515625	289833422851563	47775546875	4569533203125	538570263671875
3.72844e-14	46448.65;46478.67	A0A0R4J0U2;Q0VGB7	A0A0R4J0U2;Q0VGB7	Ppp4r2	Serine/threonine-protein phosphatase 4 regulatory subunit 2	A0A0R4J0U2;Q0VGB7	A0A0R4J0U2_MOUSE;PP4R2_MOUSE	6	7	7	7	7	7	7	7	7	7	7	7	12830583984375	98470966796875	12308142578125	124589970703125	146808662109375	150279970703125	9733640625	12029216796875	119707392578125	10969841796875	135080439453125	128466767578125
1.01549e-18	83457.4;83483.43	A0A0R4J0U5;Q61285	A0A0R4J0U5;Q61285	Abcd2	ATP-binding cassette sub-family D member 2	A0A0R4J0U5;Q61285	A0A0R4J0U5_MOUSE;ABCD2_MOUSE	5	5	4	2	4	4	5	5	5	5	5	5	89128193359375	12448697265625	94563876953125	56659482421875	35645078125	60876572265625	2044261328125	24996296875	30725466796875	15487685546875	19169126953125	2821881640625
5.68574e-05	24467.06	A0A0R4J0U7	A0A0R4J0U7	Commd5	COMM domain-containing protein 5	A0A0R4J0U7	A0A0R4J0U7_MOUSE	2	2	2	2	2	2	1	2	2	1	2	2	5582970703125	4839525390625	5636676953125	5444423828125	5096859765625	4984812890625	651160859375	455049609375	5195292578125	5042805078125	547443984375	485970390625
2.03506e-09	213481.01;217176.17	A0A0R4J0V5;P08775	A0A0R4J0V5;P08775	Polr2a	DNA-directed RNA polymerase subunit;DNA-directed RNA polymerase II subunit RPB1	A0A0R4J0V5;P08775	A0A0R4J0V5_MOUSE;RPB1_MOUSE	4	4	4	4	4	4	3	4	3	4	4	4	136310869140625	12038115234375	13719328125	130573203125	1428264453125	1505391015625	11775380859375	13183091796875	1046105859375	145093349609375	134946328125	13752908203125
1.12554e-14	68048.59;68075.63	A0A0R4J0W6;Q9CRC8	A0A0R4J0W6;Q9CRC8	Lrrc40	Leucine-rich repeat-containing protein 40	A0A0R4J0W6;Q9CRC8	A0A0R4J0W6_MOUSE;LRC40_MOUSE	2	2	2	2	2	2	2	2	2	2	2	2	21358564453125	2304253515625	22131490234375	2193953515625	200411796875	1887506640625	21184625	28343708984375	2400197265625	222821015625	253210078125	2648746484375
2.78382e-10	70960.46;71017.51	A0A0R4J0X2;Q8VC19	A0A0R4J0X2;Q8VC19	Alas1	5-aminolevulinate synthase;5-aminolevulinate synthase, nonspecific, mitochondrial	A0A0R4J0X2;Q8VC19	A0A0R4J0X2_MOUSE;HEM1_MOUSE	5	5	5	5	5	5	5	5	5	5	5	5	12695560546875	76761435546875	1058871484375	90736953125	76289248046875	676259619140625	18148337890625	2286380078125	130313935546875	88404716796875	7489451171875	150960927734375
6673.79	73030;72353.6;97055.82;97055.82-2;97055.82-3;97055.82-4;97055.82-7;97055.82-8	A0A0R4J0X8;D3Z0V2;Q9ES28;Q9ES28-2;Q9ES28-3;Q9ES28-4;Q9ES28-7;Q9ES28-8	A0A0R4J0X8;D3Z0V2;Q9ES28;Q9ES28-2;Q9ES28-3;Q9ES28-4;Q9ES28-7;Q9ES28-8	Arhgef7	Rho guanine nucleotide exchange factor 7;Rho guanine nucleotide exchange factor 7 (Fragment);Rho guanine nucleotide exchange factor 7;Isoform A of Rho guanine nucleotide exchange factor 7;Isoform C of Rho guanine nucleotide exchange factor 7;Isoform D of Rho guanine nucleotide exchange factor 7;Isoform G of Rho guanine nucleotide exchange factor 7;Isoform H of Rho guanine nucleotide exchange fact…	A0A0R4J0X8;D3Z0V2;Q9ES28;Q9ES28-2;Q9ES28-3;Q9ES28-4;Q9ES28-7;Q9ES28-8	A0A0R4J0X8_MOUSE;D3Z0V2_MOUSE;ARHG7_MOUSE;ARHG7_MOUSE;ARHG7_MOUSE;ARHG7_MOUSE;ARHG7_MOUSE;ARHG7_MOUSE	3	3	3	3	3	3	3	3	3	3	3	3	1153716796875	10471283203125	104901923828125	95379248046875	751293359375	1013718359375	10490189453125	106808671875	97392978515625	112189990234375	114746201171875	12786677734375
8.59649e-37	72369.77;71982.42	A0A0R4J0Z1;P08003	A0A0R4J0Z1;P08003	Pdia4	Protein disulfide-isomerase A4	A0A0R4J0Z1;P08003	A0A0R4J0Z1_MOUSE;PDIA4_MOUSE	33	33	33	33	33	33	33	33	33	33	33	33	788844.75	645413.25	7430790625	8692715625	1066824	817224875	7714206875	7341634375	704333375	9258515625	923476625	910139875
2.83829e-25	82212.67;56503.6;79993.25;82311.81;82311.81-2;82311.81-3;58723.02	A0A0R4J104;E9PX84;E9QL31;P98078;P98078-2;P98078-3;Q3TRE6	A0A0R4J104;E9PX84;E9QL31;P98078;P98078-2;P98078-3;Q3TRE6	Dab2	Disabled homolog 2;Disabled homolog 2;Disabled homolog 2;Disabled homolog 2;Isoform p93 of Disabled homolog 2;Isoform p67 of Disabled homolog 2;Disabled homolog 2	A0A0R4J104;E9PX84;E9QL31;P98078;P98078-2;P98078-3;Q3TRE6	A0A0R4J104_MOUSE;E9PX84_MOUSE;E9QL31_MOUSE;DAB2_MOUSE;DAB2_MOUSE;DAB2_MOUSE;Q3TRE6_MOUSE	4	5	5	5	5	5	4	5	5	5	3	5	108873125	1124236328125	1079437109375	12374103515625	12162115234375	11309609375	9279576171875	95362578125	801113720703125	1033780859375	8565548828125	83122587890625
3.84045e-36	NaN;81580.86;81580.86-2	A0A0R4J107;Q8R146;Q8R146-2	A0A0R4J107;Q8R146;Q8R146-2	Apeh	Acyl-peptide hydrolase (Fragment);Acylamino-acid-releasing enzyme;Isoform 2 of Acylamino-acid-releasing enzyme	A0A0R4J107;Q8R146;Q8R146-2	A0A0R4J107_MOUSE;APEH_MOUSE;APEH_MOUSE	22	22	22	22	22	22	22	22	22	22	22	22	2819536875	26480103125	26626696875	279401.5	2717520625	27131221875	215263890625	187128578125	252815140625	261189328125	266913.25	243942484375
0.000129311	29539.55;24046.21;6953.04;29568.41	A0A0R4J110;D3YX15;D6RDQ6;Q61153	A0A0R4J110;D3YX15;D6RDQ6;Q61153	Dio1	Iodothyronine deiodinase;Iodothyronine deiodinase (Fragment);Iodothyronine deiodinase (Fragment);Type I iodothyronine deiodinase	A0A0R4J110;D3YX15;D6RDQ6;Q61153	A0A0R4J110_MOUSE;D3YX15_MOUSE;D6RDQ6_MOUSE;IOD1_MOUSE	1	1	1	1	1	1	1	1	1	1	1	1	646053039550781	574365576171875	634193603515625	9491345703125	16160458984375	799739453125	1452959375	16074625	1412790234375	153566767578125	1007361328125	17378923828125
1.15196e-09	59612.92;59613.91	A0A0R4J122;Q91WU2	A0A0R4J122;Q91WU2	Slc22a7	Solute carrier family 22 member 7	A0A0R4J122;Q91WU2	A0A0R4J122_MOUSE;S22A7_MOUSE	2	2	1	2	2	2	2	2	2	2	1	2	596307421875	602534326171875	75748203125	8960287109375	197084921875	77426728515625	12405615234375	71927939453125	67802568359375	180331875	89434521484375	1524405078125
1.16236e-16	59278.77;58154.33	A0A0R4J131;Q8CIF4	A0A0R4J131;Q8CIF4	Btd	Biotinidase	A0A0R4J131;Q8CIF4	A0A0R4J131_MOUSE;BTD_MOUSE	5	5	5	5	5	5	5	5	5	5	5	5	78813921875	75598875	685132578125	551257890625	736735703125	73118515625	73332921875	678077109375	643150859375	61037921875	408082890625	3039783203125
7.99248e-06	29397.53;29344.48	A0A0R4J136;Q68FF9	A0A0R4J136;Q68FF9	Srd5a1	3-oxo-5-alpha-steroid 4-dehydrogenase;3-oxo-5-alpha-steroid 4-dehydrogenase 1	A0A0R4J136;Q68FF9	A0A0R4J136_MOUSE;S5A1_MOUSE	2	2	2	2	2	2	2	2	2	2	2	2	14668423828125	10577041015625	12502216796875	217415078125	24676056640625	20331349609375	115991298828125	86371767578125	86227197265625	120306708984375	96708671875	8094833984375
1.20546e-26	34614.5;32517.09	A0A0R4J137;Q9DB26	A0A0R4J137;Q9DB26	Phyhd1	Phytanoyl-CoA dioxygenase domain-containing protein 1	A0A0R4J137;Q9DB26	A0A0R4J137_MOUSE;PHYD1_MOUSE	8	9	8	8	8	8	9	8	8	9	8	9	1949019375	21279478125	204775734375	2230255625	204914875	22275303125	191508	193258359375	23993521875	2853751875	3016819375	258747640625
5.95527e-30	59705.09;59647.05	A0A0R4J138;P50429	A0A0R4J138;P50429	Arsb	Arylsulfatase B	A0A0R4J138;P50429	A0A0R4J138_MOUSE;ARSB_MOUSE	9	9	9	9	9	9	9	8	9	9	9	9	79016703125	71662828125	67373046875	977478515625	937560234375	873517890625	435271640625	3829928125	3407973046875	3533109765625	3655222265625	3749709375
5.3942e-33	151836.65	A0A0R4J140	A0A0R4J140	Cluh	Clustered mitochondria protein homolog	A0A0R4J140	A0A0R4J140_MOUSE	54	54	54	54	54	54	54	54	53	54	54	54	207151875	2237488125	203339953125	218413.75	21689871875	202257953125	23406234375	193779875	25996909375	22267734375	2397238125	247215734375
1.20542e-15	96980.97;101268.65	A0A0R4J150;B9EJ86	A0A0R4J150;B9EJ86	Osbpl8	Oxysterol-binding protein;Oxysterol-binding protein-related protein 8	A0A0R4J150;B9EJ86	A0A0R4J150_MOUSE;OSBL8_MOUSE	8	8	8	8	8	8	8	8	8	8	8	8	2678364453125	21635884765625	233851015625	23866505859375	22400931640625	20375666015625	21428763671875	212393515625	1990033203125	27199955078125	21525591796875	2142585546875
1.22014e+06	181856.64;172551.62;180721.61;NaN;182735.87;181427.12;181427.12-2;180253.1	A0A0R4J170;E9QAB8;F2Z4A9;G3UX35;H3BLH0;Q3TKT4;Q3TKT4-2;Q6DIC0	A0A0R4J170;E9QAB8;F2Z4A9;G3UX35;H3BLH0;Q3TKT4;Q3TKT4-2;Q6DIC0	Smarca4;Smarca2;Smarca2;Smarca4;Smarca2;Smarca4;Smarca4;Smarca2	Transcription activator BRG1;Probable global transcription activator SNF2L2;Probable global transcription activator SNF2L2;Transcription activator BRG1 (Fragment);Probable global transcription activator SNF2L2;Transcription activator BRG1;Isoform 2 of Transcription activator BRG1;Probable global transcription activator SNF2L2	A0A0R4J170;E9QAB8;F2Z4A9;G3UX35;H3BLH0;Q3TKT4;Q3TKT4-2;Q6DIC0	A0A0R4J170_MOUSE;E9QAB8_MOUSE;F2Z4A9_MOUSE;G3UX35_MOUSE;H3BLH0_MOUSE;SMCA4_MOUSE;SMCA4_MOUSE;SMCA2_MOUSE	3	3	3	3	3	3	3	3	2	3	3	3	4731705078125	286766015625	45755830078125	623575244140625	503339208984375	454518408203125	525545703125	533778857421875	40864111328125	549028369140625	429550146484375	648952392578125
4.14851e-09	74224.41;104211.68;104197.65;104197.65-2	A0A0R4J173;G5E8C4;Q8BRH0;Q8BRH0-2	A0A0R4J173;G5E8C4;Q8BRH0;Q8BRH0-2	Tmtc3	Dolichyl-phosphate-mannose--protein mannosyltransferase;Dolichyl-phosphate-mannose--protein mannosyltransferase;Protein O-mannosyl-transferase TMTC3;Isoform 2 of Protein O-mannosyl-transferase TMTC3	A0A0R4J173;G5E8C4;Q8BRH0;Q8BRH0-2	A0A0R4J173_MOUSE;G5E8C4_MOUSE;TMTC3_MOUSE;TMTC3_MOUSE	1	1	1	1	1	1	1	1	1	1	1	1	540937109375	42811376953125	73244150390625	781462939453125	732567626953125	701099267578125	35438837890625	568042626953125	413646435546875	645267236328125	56817578125	55279931640625
1.56545e-13	49772.92;49799	A0A0R4J174;Q9QZH6	A0A0R4J174;Q9QZH6	Ecsit	Evolutionarily conserved signaling intermediate in Toll pathway, mitochondrial;Evolutionarily conserved signaling intermediate in Toll pathway, mitochondrial	A0A0R4J174;Q9QZH6	A0A0R4J174_MOUSE;ECSIT_MOUSE	7	7	7	7	7	7	6	7	7	7	7	7	5141712109375	64687015625	617956015625	807142109375	736183203125	72672703125	9852896875	4655348828125	736349921875	705967890625	85107984375	661637265625
2.42423e-19	69485.28;69484.34	A0A0R4J187;P23475	A0A0R4J187;P23475	Xrcc6	ATP-dependent DNA helicase 2 subunit 1;X-ray repair cross-complementing protein 6	A0A0R4J187;P23475	A0A0R4J187_MOUSE;XRCC6_MOUSE	7	7	7	7	7	7	7	7	7	7	7	7	22314310546875	20967115234375	18646146484375	20086724609375	17413931640625	18722.25	2035885546875	17929693359375	188854609375	22195962890625	2316496875	22566435546875
2.13037e-20	36812.65;36883.73;36883.73-2	A0A0R4J195;Q9CSU0;Q9CSU0-2	A0A0R4J195;Q9CSU0;Q9CSU0-2	Rprd1b	Regulation of nuclear pre-mRNA domain-containing protein 1B;Regulation of nuclear pre-mRNA domain-containing protein 1B;Isoform 2 of Regulation of nuclear pre-mRNA domain-containing protein 1B	A0A0R4J195;Q9CSU0;Q9CSU0-2	A0A0R4J195_MOUSE;RPR1B_MOUSE;RPR1B_MOUSE	7	7	7	6	7	7	6	7	6	6	7	7	3958803125	3932322265625	411856484375	3776392578125	4515258984375	3591555859375	4651686328125	29101	32201474609375	399387421875	370620390625	3681190625
2.96215e-11	34287.24;33289.01	A0A0R4J1C5;Q91YY4	A0A0R4J1C5;Q91YY4	Atpaf2	ATP synthase mitochondrial F1 complex assembly factor 2	A0A0R4J1C5;Q91YY4	A0A0R4J1C5_MOUSE;ATPF2_MOUSE	5	5	5	5	4	5	5	5	5	5	5	5	290174140625	26636822265625	26168056640625	22284884765625	161010126953125	3893258984375	29094322265625	344581328125	22037859375	316179140625	18203701171875	1540283984375
1660.86	35927.19;34817.77;34817.77-2	A0A0R4J1C8;P31996;P31996-2	A0A0R4J1C8;P31996;P31996-2	Cd68	Macrosialin;Macrosialin;Isoform Short of Macrosialin	A0A0R4J1C8;P31996;P31996-2	A0A0R4J1C8_MOUSE;CD68_MOUSE;CD68_MOUSE	1	1	1	1	1	1	1	1	1	1	1	1	68328375	715966640625	6936859375	807418046875	730385703125	6509448046875	70963578125	710446171875	6423401171875	847801875	88359875	94766390625
3.34037e-17	29802.08;33365.14;33365.14-2	A0A0R4J1E8;Q6P8M1;Q6P8M1-2	A0A0R4J1E8;Q6P8M1;Q6P8M1-2	Tatdn1	Putative deoxyribonuclease TATDN1;Putative deoxyribonuclease TATDN1;Isoform 2 of Putative deoxyribonuclease TATDN1	A0A0R4J1E8;Q6P8M1;Q6P8M1-2	A0A0R4J1E8_MOUSE;TATD1_MOUSE;TATD1_MOUSE	4	4	4	4	4	4	4	4	3	4	4	4	2034116796875	188115703125	191010625	1733085546875	160080703125	200644453125	16455849609375	1579903125	142617197265625	20054951171875	187214140625	157677919921875
5.28373e+07	49835.01;52639.83;49964.12;49983.17;49983.17-2	A0A0R4J1F2;P49769;Q3U4P5;Q61144;Q61144-2	A0A0R4J1F2;P49769;Q3U4P5;Q61144;Q61144-2	Psen2;Psen1;Psen2;Psen2;Psen2	Presenilin;Presenilin-1;Presenilin;Presenilin-2;Isoform 2 of Presenilin-2	A0A0R4J1F2;P49769;Q3U4P5;Q61144;Q61144-2	A0A0R4J1F2_MOUSE;PSN1_MOUSE;Q3U4P5_MOUSE;PSN2_MOUSE;PSN2_MOUSE	1	1	1	1	1	1	1	1	1	1	1	1	243422578125	22185654296875	22398599609375	25591482421875	279663984375	250563515625	173490625	2198625390625	23328095703125	26148525390625	2747196875	2560607421875
4.27307e-08	54747.98;46878.67;58529.15;54749.01;54749.01-2	A0A0R4J1G9;D3YTP0;E9QN92;Q8CI59;Q8CI59-2	A0A0R4J1G9;D3YTP0;E9QN92;Q8CI59;Q8CI59-2	Steap3	Metalloreductase STEAP3;Metalloreductase STEAP3 (Fragment);Metalloreductase STEAP3;Metalloreductase STEAP3;Isoform 2 of Metalloreductase STEAP3	A0A0R4J1G9;D3YTP0;E9QN92;Q8CI59;Q8CI59-2	A0A0R4J1G9_MOUSE;D3YTP0_MOUSE;E9QN92_MOUSE;STEA3_MOUSE;STEA3_MOUSE	4	4	4	4	4	4	4	4	4	4	4	4	2327692578125	1864910546875	2273913671875	23456001953125	31191755859375	21356638671875	183185859375	17650017578125	21706033203125	20658099609375	271504765625	2398223046875
4.2616e-22	27363.27;31231.68	A0A0R4J1H0;Q3KNM2	A0A0R4J1H0;Q3KNM2	Marchf5	E3 ubiquitin-protein ligase MARCHF5	A0A0R4J1H0;Q3KNM2	A0A0R4J1H0_MOUSE;MARH5_MOUSE	2	2	2	2	2	2	2	2	2	2	2	2	48994515625	39953265625	4208203515625	42937734375	4245427734375	41972953125	460711796875	522568984375	447276875	4357234375	3787096875	43006890625
4.87623e-34	55334.97	A0A0R4J1H2	A0A0R4J1H2	Glyctk	Glycerate kinase	A0A0R4J1H2	A0A0R4J1H2_MOUSE	16	16	16	15	16	16	16	16	16	16	16	16	606407375	586298	598430.25	569303	5899381875	51951090625	6042490625	647227125	606438.75	591433875	613781375	557050375
2.16988e-07	162891.55;167290.44;167220.35;167220.35-1	A0A0R4J1H6;E9QP99;P55937;P55937-1	A0A0R4J1H6;E9QP99;P55937;P55937-1	Golga3	Golgin subfamily A member 3;Golgin subfamily A member 3;Golgin subfamily A member 3;Isoform 1 of Golgin subfamily A member 3	A0A0R4J1H6;E9QP99;P55937;P55937-1	A0A0R4J1H6_MOUSE;E9QP99_MOUSE;GOGA3_MOUSE;GOGA3_MOUSE	3	3	3	3	3	3	3	3	3	3	3	3	102444970703125	9737484375	10259814453125	119033818359375	145984775390625	118603134765625	8706431640625	11066994140625	790111181640625	112423994140625	1087447265625	1189846875
2.27844e-25	199487.19;204100.69	A0A0R4J1I6;Q9QY81	A0A0R4J1I6;Q9QY81	Nup210	Nuclear pore membrane glycoprotein 210	A0A0R4J1I6;Q9QY81	A0A0R4J1I6_MOUSE;PO210_MOUSE	8	8	8	8	8	8	8	8	8	8	7	8	34063515625	32277515625	2895383203125	30031978515625	30688091796875	3296990234375	3339430859375	30824099609375	282973046875	3288796484375	3516262109375	353558515625
5.80388e-11	15569.83;15585.83	A0A0R4J1J1;Q69ZP3-2	A0A0R4J1J1;Q69ZP3-2	Pnkd	Probable hydrolase PNKD;Isoform 2 of Probable hydrolase PNKD	A0A0R4J1J1;Q69ZP3-2	A0A0R4J1J1_MOUSE;PNKD_MOUSE	1	1	1	1	1	1	1	1	1	1	1	1	136684052734375	16614171875	14020177734375	446083828125	25358451171875	23964732421875	15347099609375	1721182421875	19924001953125	19068509765625	18914875	16799169921875
5.39972e-25	134409.35;134379.32	A0A0R4J1L9;Q5HZI1	A0A0R4J1L9;Q5HZI1	Mtus1	Microtubule-associated tumor suppressor 1 homolog	A0A0R4J1L9;Q5HZI1	A0A0R4J1L9_MOUSE;MTUS1_MOUSE	12	12	12	12	12	12	12	12	12	12	12	12	21746193359375	18917130859375	20794.75	1993984765625	25761970703125	19464474609375	20040373046875	2671809375	1743494921875	23404474609375	22768994140625	251101640625
3.09698e-37	10922.26;15163.03;10982.36	A0A0R4J1N3;E9QP56;P33622	A0A0R4J1N3;E9QP56;P33622	Apoc3	Apolipoprotein C-III	A0A0R4J1N3;E9QP56;P33622	A0A0R4J1N3_MOUSE;E9QP56_MOUSE;APOC3_MOUSE	3	3	3	3	3	3	3	3	3	3	3	3	190031515625	223859828125	240533421875	179502234375	20507928125	183351703125	17602059375	14495015625	205794.25	204854390625	182730171875	216226203125
6.59873e-22	209518.24;206911.1;204197.15;204260.07;204227.17;204227.17-3;204227.17-4;204227.17-6;206867.22	A0A0R4J1N7;D3Z5M4;E9QNT8;G8JL84;Q02357;Q02357-3;Q02357-4;Q02357-6;Q0VGY9	A0A0R4J1N7;D3Z5M4;E9QNT8;G8JL84;Q02357;Q02357-3;Q02357-4;Q02357-6;Q0VGY9	Ank1	Ankyrin-1;Ankyrin-1;Ankyrin-1;Ankyrin-1;Ankyrin-1;Isoform Er3 of Ankyrin-1;Isoform Br4 of Ankyrin-1;Isoform 6 of Ankyrin-1;Ank1 protein	A0A0R4J1N7;D3Z5M4;E9QNT8;G8JL84;Q02357;Q02357-3;Q02357-4;Q02357-6;Q0VGY9	A0A0R4J1N7_MOUSE;D3Z5M4_MOUSE;E9QNT8_MOUSE;G8JL84_MOUSE;ANK1_MOUSE;ANK1_MOUSE;ANK1_MOUSE;ANK1_MOUSE;Q0VGY9_MOUSE	18	18	18	18	18	18	18	18	18	18	18	18	37519609375	5573591015625	5542979296875	2379250390625	29851931640625	29851361328125	455961015625	423634609375	3661329296875	2832487890625	2577153125	32154576171875
1.0913e-19	32367.51;36464.09	A0A0R4J1N8;Q8CEE7	A0A0R4J1N8;Q8CEE7	Rdh13	Retinol dehydrogenase 13	A0A0R4J1N8;Q8CEE7	A0A0R4J1N8_MOUSE;RDH13_MOUSE	5	5	5	5	5	5	5	5	5	5	5	5	359686328125	32735453125	3286851953125	283935546875	31286669921875	2921353125	3730902734375	3795076953125	386646484375	2762115625	32012767578125	295867421875
1.35049e-32	23383.94;27987.53;27987.53-2	A0A0R4J1N9;P40630;P40630-2	A0A0R4J1N9;P40630;P40630-2	Tfam	Transcription factor A, mitochondrial;Transcription factor A, mitochondrial;Isoform Nuclear of Transcription factor A, mitochondrial	A0A0R4J1N9;P40630;P40630-2	A0A0R4J1N9_MOUSE;TFAM_MOUSE;TFAM_MOUSE	6	6	6	6	6	6	6	6	6	6	6	6	73616359375	786450703125	729889296875	196176609375	179492203125	19596896875	731358515625	858776875	72481234375	197743875	19601165625	19869471875
1.74012e-31	32862.83;32994.03	A0A0R4J1P2;P21107	A0A0R4J1P2;P21107	Tpm3	Tropomyosin alpha-3 chain	A0A0R4J1P2;P21107	A0A0R4J1P2_MOUSE;TPM3_MOUSE	1	1	1	1	1	1	1	1	1	1	1	1	7180878125	6086973125	6905043125	6269539375	7040979375	717850875	587047875	6726034375	50833128125	623981875	6858364375	654685125
6.92024e-07	150652.73;141954.53;NaN;152483.79;152483.75;152483.75-2	A0A0R4J1Q0;D6RE33;F6ZJ27;G5E896;Q3UJB9;Q3UJB9-2	A0A0R4J1Q0;D6RE33;F6ZJ27;G5E896;Q3UJB9;Q3UJB9-2	Edc4	Enhancer of mRNA-decapping protein 4;Enhancer of mRNA-decapping protein 4;Enhancer of mRNA-decapping protein 4 (Fragment);Enhancer of mRNA-decapping protein 4;Enhancer of mRNA-decapping protein 4;Isoform 2 of Enhancer of mRNA-decapping protein 4	A0A0R4J1Q0;D6RE33;F6ZJ27;G5E896;Q3UJB9;Q3UJB9-2	A0A0R4J1Q0_MOUSE;D6RE33_MOUSE;F6ZJ27_MOUSE;G5E896_MOUSE;EDC4_MOUSE;EDC4_MOUSE	1	1	1	1	1	1	1	1	1	1	1	1	29245958984375	3240405078125	43162953125	4131240234375	454049140625	3577684765625	3376406640625	3271951953125	274468984375	3371493359375	3578670703125	32262455078125
8.40803e-24	103125.49;103026.36;103175.55;103175.55-2	A0A0R4J1Q7;G3X9S2;P06802;P06802-2	A0A0R4J1Q7;G3X9S2;P06802;P06802-2	Enpp1	Ectonucleotide pyrophosphatase/phosphodiesterase family member 1;Ectonucleotide pyrophosphatase/phosphodiesterase family member 1;Ectonucleotide pyrophosphatase/phosphodiesterase family member 1;Isoform 1 of Ectonucleotide pyrophosphatase/phosphodiesterase family member 1	A0A0R4J1Q7;G3X9S2;P06802;P06802-2	A0A0R4J1Q7_MOUSE;G3X9S2_MOUSE;ENPP1_MOUSE;ENPP1_MOUSE	9	9	8	9	9	9	9	9	9	9	9	9	3085471875	2684659765625	29079576171875	2657096875	27159677734375	3385717578125	35089	3156883984375	27143685546875	29152009765625	3600649609375	3273600390625
1.28962e-21	67328.54;18534.06;66944.15;61446.58;67296.48;67296.48-2	A0A0R4J1R1;D3YZH4;D3Z1Y1;E9QQ99;Q9DBY1;Q9DBY1-2	A0A0R4J1R1;D3YZH4;D3Z1Y1;E9QQ99;Q9DBY1;Q9DBY1-2	Syvn1	RING-type E3 ubiquitin transferase;RING-type E3 ubiquitin transferase (Fragment);RING-type E3 ubiquitin transferase;RING-type E3 ubiquitin transferase;E3 ubiquitin-protein ligase synoviolin;Isoform 2 of E3 ubiquitin-protein ligase synoviolin	A0A0R4J1R1;D3YZH4;D3Z1Y1;E9QQ99;Q9DBY1;Q9DBY1-2	A0A0R4J1R1_MOUSE;D3YZH4_MOUSE;D3Z1Y1_MOUSE;E9QQ99_MOUSE;SYVN1_MOUSE;SYVN1_MOUSE	2	2	2	2	2	2	2	2	2	2	2	2	214271640625	195498046875	22466716796875	224158671875	2387944921875	2454167578125	2851844921875	2112716015625	250222421875	2954521875	220390390625	23922623046875
1.17343e-27	11740.28	A0A0R4J1R7	A0A0R4J1R7	Pcbd2	4a-hydroxytetrahydrobiopterin dehydratase	A0A0R4J1R7	A0A0R4J1R7_MOUSE	9	8	9	9	9	9	9	9	9	8	9	9	44707203125	34072678125	4079868125	39240346875	4209380625	38418090625	39814596875	4942273125	4744204375	3792163125	4631828125	39926240625
2.21128e-20	36346.77	A0A0R4J1Y3	A0A0R4J1Y3	Osgep	Probable tRNA N6-adenosine threonylcarbamoyltransferase	A0A0R4J1Y3	A0A0R4J1Y3_MOUSE	8	9	8	8	8	9	9	9	9	9	8	9	4762044921875	4045990234375	4340271875	3938854296875	469824765625	4334025390625	3691276953125	4708141015625	3756508984375	4670873046875	466486875	4589544140625
2.71191e-12	98808.56;149085.94;147445.17;103227.33;143755.18;108873.56;138964.81;121260.51;112648.82;81327.07;NaN;108016.57;NaN;149014.86;46115.14;149074.96;149074.96-2;149074.96-3;149074.96-4;149074.96-5	A0A0R4J1Y4;A5D6P2;B7ZNY3;E0CX45;E0CXL4;E0CXR8;E0CY24;E0CZ83;E0CZE2;E9PYJ2;F6S7Z1;F6TSJ9;F6UGU7;G3XA13;Q4JJC0;Q99NH2;Q99NH2-2;Q99NH2-3;Q99NH2-4;Q99NH2-5	A0A0R4J1Y4;A5D6P2;B7ZNY3;E0CX45;E0CXL4;E0CXR8;E0CY24;E0CZ83;E0CZE2;E9PYJ2;F6S7Z1;F6TSJ9;F6UGU7;G3XA13;Q4JJC0;Q99NH2;Q99NH2-2;Q99NH2-3;Q99NH2-4;Q99NH2-5	Pard3	Partitioning defective 3 homolog;Par-3 (Partitioning defective 3) homolog (C. elegans);Pard3 protein;Partitioning defective 3 homolog (Fragment);Partitioning defective 3 homolog;Partitioning defective 3 homolog (Fragment);Partitioning defective 3 homolog;Partitioning defective 3 homolog (Fragment);Partitioning defective 3 homolog (Fragment);Partitioning defective 3 homolog;Partitioning defective …	A0A0R4J1Y4;A5D6P2;B7ZNY3;E0CX45;E0CXL4;E0CXR8;E0CY24;E0CZ83;E0CZE2;E9PYJ2;F6S7Z1;F6TSJ9;F6UGU7;G3XA13;Q4JJC0;Q99NH2;Q99NH2-2;Q99NH2-3;Q99NH2-4;Q99NH2-5	A0A0R4J1Y4_MOUSE;A5D6P2_MOUSE;B7ZNY3_MOUSE;E0CX45_MOUSE;E0CXL4_MOUSE;E0CXR8_MOUSE;E0CY24_MOUSE;E0CZ83_MOUSE;E0CZE2_MOUSE;E9PYJ2_MOUSE;F6S7Z1_MOUSE;F6TSJ9_MOUSE;F6UGU7_MOUSE;G3XA13_MOUSE;Q4JJC0_MOUSE;PARD3_MOUSE;PARD3_MOUSE;PARD3_MOUSE;PARD3_MOUSE;PARD3_MOUSE	5	5	5	5	5	4	5	5	5	4	5	5	149713046875	1391876171875	14109029296875	141934990234375	1485803125	16560001953125	159347333984375	135366591796875	131604716796875	1685244140625	149492216796875	170732421875
3.50705e-24	27932.04;28031.17	A0A0R4J1Z3;Q9CR67	A0A0R4J1Z3;Q9CR67	Tmem33	Transmembrane protein 33	A0A0R4J1Z3;Q9CR67	A0A0R4J1Z3_MOUSE;TMM33_MOUSE	6	6	6	6	6	6	6	6	6	6	6	6	124790765625	1140745078125	11388171875	12681221875	138196	136346171875	160041484375	13117134375	1275461796875	138330953125	121621484375	1234405234375
0.000279115	20979.82;20923.65;20923.65-1	A0A0R4J206;Q9Z223;Q9Z223-1	A0A0R4J206;Q9Z223;Q9Z223-1	Mocs2	Molybdopterin synthase catalytic subunit;Molybdopterin synthase catalytic subunit;Isoform 2 of Molybdopterin synthase catalytic subunit	A0A0R4J206;Q9Z223;Q9Z223-1	A0A0R4J206_MOUSE;MOC2B_MOUSE;MOC2B_MOUSE	2	2	2	2	2	2	2	2	2	2	2	2	1599326171875	157214658203125	1863180078125	21684916015625	193388984375	21553921875	22140677734375	2125344921875	19877095703125	26809642578125	19800025390625	2382323828125
7.6217e-12	49829.15;52436.12;52422.09;52422.09-2	A0A0R4J233;A0A1W2P6J7;Q8C650;Q8C650-2	A0A0R4J233;A0A1W2P6J7;Q8C650;Q8C650-2	Septin10	Septin-10;Septin-10;Septin-10;Isoform 2 of Septin-10	A0A0R4J233;A0A1W2P6J7;Q8C650;Q8C650-2	A0A0R4J233_MOUSE;A0A1W2P6J7_MOUSE;SEP10_MOUSE;SEP10_MOUSE	5	5	5	5	5	5	5	5	5	5	5	5	22003451171875	31607740234375	27072806640625	28537908203125	27147619140625	3070696484375	23966345703125	202949375	228351171875	315553125	24022640625	30801216796875
1.07777e-26	40863.89;38932.69;18867.95	A0A0R4J250;Q61070;V9GXH2	A0A0R4J250;Q61070;V9GXH2	Ei24	Etoposide-induced protein 2.4;Etoposide-induced protein 2.4;Etoposide-induced protein 2.4 (Fragment)	A0A0R4J250;Q61070;V9GXH2	A0A0R4J250_MOUSE;EI24_MOUSE;V9GXH2_MOUSE	3	4	4	3	4	4	3	3	3	3	3	3	226679078125	18625696875	182416.75	1430146875	14655834375	17361996875	172554875	20095796875	2401303125	1780466875	18933171875	1795399375
5.84502e-17	23325.42	A0A0R4J256	A0A0R4J256	Psmb9	Proteasome subunit beta	A0A0R4J256	A0A0R4J256_MOUSE	3	3	3	3	3	3	3	3	3	3	3	3	3467536328125	32640443359375	4862108984375	405936328125	6031204296875	4951982421875	4900603125	5545553515625	5865221484375	6269865234375	6106565234375	65903234375
3.50751e-36	62544.14;69632.64;69632.64-2	A0A0R4J259;Q7TMK9;Q7TMK9-2	A0A0R4J259;Q7TMK9;Q7TMK9-2	Syncrip	Heterogeneous nuclear ribonucleoprotein Q;Heterogeneous nuclear ribonucleoprotein Q;Isoform 2 of Heterogeneous nuclear ribonucleoprotein Q	A0A0R4J259;Q7TMK9;Q7TMK9-2	A0A0R4J259_MOUSE;HNRPQ_MOUSE;HNRPQ_MOUSE	18	18	18	18	18	18	18	18	18	18	18	18	2642040625	273175.25	2649549375	29003309375	29599878125	30196153125	24475584375	24455990625	23845309375	29616784375	281216125	284047.5
1.02344e-20	122927.15;123055.28	A0A0R4J260;B2RRE7	A0A0R4J260;B2RRE7	Otud4	Ubiquitinyl hydrolase 1;OTU domain-containing protein 4	A0A0R4J260;B2RRE7	A0A0R4J260_MOUSE;OTUD4_MOUSE	2	2	2	2	2	2	2	2	2	1	2	2	2119998828125	22791837890625	20573083984375	25795947265625	22225390625	2698142578125	678734716796875	1693666015625	15603005859375	147783671875	2252667578125	20722068359375
3.47012e-05	28402.67;28274.53	A0A0R4J272;Q921N7	A0A0R4J272;Q921N7	Tmem70	Transmembrane protein 70, mitochondrial;Transmembrane protein 70, mitochondrial	A0A0R4J272;Q921N7	A0A0R4J272_MOUSE;TMM70_MOUSE	2	2	2	2	2	2	2	2	2	2	2	2	3190717578125	33507671875	22501390625	25378.25	2551765234375	22638412109375	3232448828125	328026875	3345284765625	250253046875	30955638671875	27052017578125
2.37833e-29	17633.11;17086.41	A0A0R4J275;Q7TMF3	A0A0R4J275;Q7TMF3	Ndufa12	NADH dehydrogenase [ubiquinone] 1 alpha subcomplex subunit 12	A0A0R4J275;Q7TMF3	A0A0R4J275_MOUSE;NDUAC_MOUSE	10	10	9	10	10	10	10	10	8	10	10	10	96728828125	97846671875	1102155546875	216886078125	33256434375	386282375	864758984375	951656875	1256754140625	341383375	3086290625	37091153125
2.67559e+09	91622.19;62716.23;86600.2	A0A0R4J291;F2Z402;Q7TMV3	A0A0R4J291;F2Z402;Q7TMV3	Fastkd5;Ubox5;Fastkd5	FAST kinase domain-containing protein 5, mitochondrial;RING finger protein 37;FAST kinase domain-containing protein 5, mitochondrial	A0A0R4J291;F2Z402;Q7TMV3	A0A0R4J291_MOUSE;F2Z402_MOUSE;FAKD5_MOUSE	1	1	1	1	1	1	Filtered	1	1	1	Filtered	1	599065307617188	119722229003906	923761962890625	1	725359802246094	299899078369141	Filtered	172695239257813	1	5149365234375	Filtered	403983978271484
2.46279e-24	89795.57	A0A0R4J293	A0A0R4J293	Tgm1	Protein-glutamine gamma-glutamyltransferase K	A0A0R4J293	A0A0R4J293_MOUSE	14	14	14	14	14	14	14	14	13	14	14	13	87512109375	6691834375	1063035703125	128559875	1306556796875	134394234375	786904453125	663043671875	608753203125	980439453125	619527265625	81313265625
1.03789e-20	64496.48;60877.5;62829.77;62829.77-2	A0A0R4J298;E9PUG7;Q61211;Q61211-2	A0A0R4J298;E9PUG7;Q61211;Q61211-2	Eif2d	Eukaryotic translation initiation factor 2D;Eukaryotic translation initiation factor 2D;Eukaryotic translation initiation factor 2D;Isoform 2 of Eukaryotic translation initiation factor 2D	A0A0R4J298;E9PUG7;Q61211;Q61211-2	A0A0R4J298_MOUSE;E9PUG7_MOUSE;EIF2D_MOUSE;EIF2D_MOUSE	3	3	3	3	3	3	3	3	3	3	3	3	138026689453125	119443330078125	125511923828125	1524717578125	138640400390625	13711763671875	1407199609375	1203712109375	156899140625	17157962890625	179525234375	158233828125
2.11414e-07	35888.02;35892.01	A0A0R4J2B2;Q6WVG3	A0A0R4J2B2;Q6WVG3	Kctd12	BTB/POZ domain-containing protein KCTD12	A0A0R4J2B2;Q6WVG3	A0A0R4J2B2_MOUSE;KCD12_MOUSE	3	3	3	3	3	3	3	3	3	3	3	3	1445631640625	10531595703125	9520794921875	11920765625	14381408203125	12028736328125	11937740234375	135775244140625	12004708984375	16591166015625	1688371484375	1944663671875
13350.7	38160.96;38191.97	A0A0U1RNF2;A2RTH5	A0A0U1RNF2;A2RTH5	Lcmt1	Leucine carboxyl methyltransferase 1	A0A0U1RNF2;A2RTH5	A0A0U1RNF2_MOUSE;A2RTH5_MOUSE	2	2	2	2	2	2	2	2	2	2	2	2	1929707421875	14579994140625	21608291015625	932576171875	76453701171875	1182215625	3764474609375	387522734375	106651904296875	13620232421875	128630927734375	13814193359375
5.30412e-21	NaN	A0A0U1RNK5	A0A0U1RNK5	Mtmr10	Myotubularin-related protein 10 (Fragment)	A0A0U1RNK5	A0A0U1RNK5_MOUSE	1	1	1	1	1	1	1	1	1	1	1	1	18555740625	167867140625	157875078125	186760390625	1762170625	178348453125	142910765625	150346078125	186743453125	10906246875	118912359375	122900578125
0.0748871	238095.88;241437.39;241177.14;238356.13;241438.33;241438.33-2	A0A0U1RNK7;A2A9M4;A2A9M5;E9PX48;Q8R1A4;Q8R1A4-2	A0A0U1RNK7;A2A9M4;A2A9M5;E9PX48;Q8R1A4;Q8R1A4-2	Dock7	Dedicator of cytokinesis protein 7;Dedicator of cytokinesis protein 7;Dedicator of cytokinesis protein 7;Dedicator of cytokinesis protein 7;Dedicator of cytokinesis protein 7;Isoform 2 of Dedicator of cytokinesis protein 7	A0A0U1RNK7;A2A9M4;A2A9M5;E9PX48;Q8R1A4;Q8R1A4-2	A0A0U1RNK7_MOUSE;A2A9M4_MOUSE;A2A9M5_MOUSE;E9PX48_MOUSE;DOCK7_MOUSE;DOCK7_MOUSE	3	3	3	3	3	2	3	3	3	3	3	3	41113662109375	556366259765625	600268505859375	529214697265625	608976171875	61043671875	4207169921875	56131533203125	515878125	64908486328125	598446484375	795006201171875
1.6492e-07	37980.79;41316.57;24351.04;46587.51	A0A0U1RNL7;A0A0U1RPT4;D3Z7R0;O55028	A0A0U1RNL7;A0A0U1RPT4;D3Z7R0;O55028	Bckdk	Protein-serine/threonine kinase;Protein-serine/threonine kinase;Protein-serine/threonine kinase (Fragment);[3-methyl-2-oxobutanoate dehydrogenase [lipoamide]] kinase, mitochondrial	A0A0U1RNL7;A0A0U1RPT4;D3Z7R0;O55028	A0A0U1RNL7_MOUSE;A0A0U1RPT4_MOUSE;D3Z7R0_MOUSE;BCKD_MOUSE	2	2	2	2	2	2	2	2	2	2	2	2	69929951171875	712003955078125	659224853515625	461964453125	50109521484375	653605322265625	104416171875	9346404296875	804308203125	5543427734375	4359927734375	615774267578125
958.367	19753.64;117282.27;83347.51;83347.51-2	A0A0U1RNR0;E9Q4M2;P54310;P54310-2	A0A0U1RNR0;E9Q4M2;P54310;P54310-2	Lipe	Hormone-sensitive lipase (Fragment);Hormone-sensitive lipase;Hormone-sensitive lipase;Isoform 2 of Hormone-sensitive lipase	A0A0U1RNR0;E9Q4M2;P54310;P54310-2	A0A0U1RNR0_MOUSE;E9Q4M2_MOUSE;LIPS_MOUSE;LIPS_MOUSE	1	1	1	1	1	1	1	1	1	1	1	1	13187978515625	154177333984375	110952373046875	138109873046875	1622046875	19105486328125	144788388671875	1884843359375	1939471875	21533306640625	113000703125	2156587890625
2.22718e+06	18565.79;13062.21;29065.77	A0A0U1RNR4;A0A0U1RQ67;Q91WN2	A0A0U1RNR4;A0A0U1RQ67;Q91WN2	Tmem150a	Transmembrane protein 150 (Fragment);Transmembrane protein 150 (Fragment);Transmembrane protein 150A	A0A0U1RNR4;A0A0U1RQ67;Q91WN2	A0A0U1RNR4_MOUSE;A0A0U1RQ67_MOUSE;T150A_MOUSE	1	1	1	1	1	1	1	1	1	1	1	1	88676943359375	61016513671875	117091298828125	7897189453125	119394384765625	93928935546875	51277216796875	8570033203125	324984887695313	91683369140625	76832216796875	695580615234375
5.79113e-18	20291.95;23598.9	A0A0U1RP13;Q8VDP6	A0A0U1RP13;Q8VDP6	Cdipt	CDP-diacylglycerol--inositol 3-phosphatidyltransferase	A0A0U1RP13;Q8VDP6	A0A0U1RP13_MOUSE;CDIPT_MOUSE	2	2	2	2	2	2	2	2	2	2	2	2	68307.5	6727703125	688661875	801489375	890765390625	764227578125	64056859375	74220359375	71639015625	695146171875	774984609375	72049078125
0.00077583	NaN;65146.3	A0A0U1RP18;Q3TIX9	A0A0U1RP18;Q3TIX9	Usp39	U4/U6.U5 tri-snRNP-associated protein 2 (Fragment);U4/U6.U5 tri-snRNP-associated protein 2	A0A0U1RP18;Q3TIX9	A0A0U1RP18_MOUSE;SNUT2_MOUSE	1	1	1	1	1	1	1	1	1	1	1	1	521609033203125	93347080078125	92180498046875	8289193359375	97281103515625	93206806640625	783902685546875	779848779296875	80346689453125	1093873828125	87685263671875	11103134765625
1.85295e-22	21188.1;11111.3;21509.29	A0A0U1RP62;A0A0U1RPI8;Q9BCZ4	A0A0U1RP62;A0A0U1RPI8;Q9BCZ4	Selenos	Selenoprotein S	A0A0U1RP62;A0A0U1RPI8;Q9BCZ4	A0A0U1RP62_MOUSE;A0A0U1RPI8_MOUSE;SELS_MOUSE	2	2	2	2	2	2	2	2	2	2	2	2	9137306640625	77459462890625	6731697265625	96248359375	9233984375	8939126953125	7039236328125	85607900390625	75161640625	10420486328125	82792177734375	94732685546875
1.45215e-06	9284.93;11416.34	A0A0U1RP87;Q9Z2P8	A0A0U1RP87;Q9Z2P8	Vamp5	Vesicle-associated membrane protein 5	A0A0U1RP87;Q9Z2P8	A0A0U1RP87_MOUSE;VAMP5_MOUSE	1	1	1	1	1	1	1	1	1	1	1	1	30475759765625	27707884765625	27135203125	31096853515625	3643321484375	3309595703125	22864826171875	24644640625	242153984375	2753106640625	29749994140625	25279166015625
1.12933e-24	7601.63;10322.99	A0A0U1RPI1;Q9Z239	A0A0U1RPI1;Q9Z239	Fxyd1	Phospholemman	A0A0U1RPI1;Q9Z239	A0A0U1RPI1_MOUSE;PLM_MOUSE	1	1	1	1	1	1	1	1	1	1	1	1	590163125	576722.5	553382875	7353319375	8225128125	7363294375	39699946875	347268.5	368344875	5325980625	573337875	5416178125
1.52053e-16	28186.87;27052.55;27052.55-2	A0A0X1KG67;Q3TAS6;Q3TAS6-2	A0A0X1KG67;Q3TAS6;Q3TAS6-2	Emc10	ER membrane protein complex subunit 10;ER membrane protein complex subunit 10;Isoform 2 of ER membrane protein complex subunit 10	A0A0X1KG67;Q3TAS6;Q3TAS6-2	A0A0X1KG67_MOUSE;EMC10_MOUSE;EMC10_MOUSE	3	3	3	3	3	3	3	3	3	3	3	3	35985484375	32253150390625	32459005859375	3840713671875	3621118359375	3655790234375	334186328125	31297083984375	385868984375	3920782421875	4031302734375	34913234375
3.67981e-21	36766.33;36954.52	A0A140LHA2;Q9WVA3	A0A140LHA2;Q9WVA3	Bub3	Mitotic checkpoint protein BUB3	A0A140LHA2;Q9WVA3	A0A140LHA2_MOUSE;BUB3_MOUSE	6	6	6	6	6	6	6	6	6	6	6	6	5583567578125	5333849609375	586432109375	604573671875	6041708203125	5480261328125	51290046875	5451439453125	5108859765625	6125761328125	6040905859375	5752653125
8.28792e-09	24418.94;36567.26;42435.6;42435.6-2;42435.6-3	A0A140LHF7;A0A171KXD3;Q9JIF0;Q9JIF0-2;Q9JIF0-3	A0A140LHF7;A0A171KXD3;Q9JIF0;Q9JIF0-2;Q9JIF0-3	Prmt1	Protein arginine N-methyltransferase 1;Protein arginine N-methyltransferase 1;Protein arginine N-methyltransferase 1;Isoform 2 of Protein arginine N-methyltransferase 1;Isoform 3 of Protein arginine N-methyltransferase 1	A0A140LHF7;A0A171KXD3;Q9JIF0;Q9JIF0-2;Q9JIF0-3	A0A140LHF7_MOUSE;A0A171KXD3_MOUSE;ANM1_MOUSE;ANM1_MOUSE;ANM1_MOUSE	4	4	4	4	4	4	4	4	4	4	4	4	295509453125	29857111328125	2501994140625	32592177734375	3023355078125	3226735546875	2575415625	2370112109375	22292279296875	346429375	26872599609375	28252759765625
9.3688e-30	28455.8;24977.65	A0A140LHG8;Q9CYN2	A0A140LHG8;Q9CYN2	Spcs2	Microsomal signal peptidase 25 kDa subunit;Signal peptidase complex subunit 2	A0A140LHG8;Q9CYN2	A0A140LHG8_MOUSE;SPCS2_MOUSE	8	8	8	8	8	8	8	8	7	8	7	8	1055258671875	922966484375	96975390625	138484578125	1281018203125	1120554453125	9439428125	807141484375	80285125	1222078515625	110559	95719140625
1.35337e-26	39425.34;43256.26;43256.26-2	A0A140LHL5;Q8VDQ8;Q8VDQ8-2	A0A140LHL5;Q8VDQ8;Q8VDQ8-2	Sirt2	NAD-dependent protein deacetylase;NAD-dependent protein deacetylase sirtuin-2;Isoform 2 of NAD-dependent protein deacetylase sirtuin-2	A0A140LHL5;Q8VDQ8;Q8VDQ8-2	A0A140LHL5_MOUSE;SIR2_MOUSE;SIR2_MOUSE	4	4	4	4	4	4	4	4	4	4	4	4	4693773046875	4784141015625	50309328125	4515188671875	4429609375	45218453125	4791991015625	4456793359375	403368515625	463649921875	4181400390625	502458515625
5.83068e-19	12953.92;23985.74	A0A140LHT6;E9QPQ8	A0A140LHT6;E9QPQ8	Mrpl48	39S ribosomal protein L48, mitochondrial;39S ribosomal protein L48, mitochondrial	A0A140LHT6;E9QPQ8	A0A140LHT6_MOUSE;E9QPQ8_MOUSE	3	3	3	3	3	3	3	3	3	3	3	3	452528662109375	456129736328125	521607666015625	1764012890625	15130513671875	153579423828125	4506638671875	4761060546875	50374736328125	144758095703125	153196318359375	163793515625
5.73027e-22	51064.54;55027.05	A0A140LHY2;Q7TMR0	A0A140LHY2;Q7TMR0	Prcp	Lysosomal Pro-X carboxypeptidase	A0A140LHY2;Q7TMR0	A0A140LHY2_MOUSE;PCP_MOUSE	4	4	4	4	4	4	4	4	4	4	3	4	17307947265625	1837168359375	182575859375	20874142578125	20164646484375	22620701171875	128597607421875	14629451171875	108966630859375	120859609375	640198876953125	113609072265625
1.0868e+07	23260.8;24000.72	A0A140LIM2;Q9DCH6	A0A140LIM2;Q9DCH6	Zfand6	AN1-type zinc finger protein 6 (Fragment);AN1-type zinc finger protein 6	A0A140LIM2;Q9DCH6	A0A140LIM2_MOUSE;ZFAN6_MOUSE	2	2	2	2	2	2	2	2	1	2	2	2	15005982421875	1719637109375	157001455078125	19649556640625	19809603515625	2140390625	1345365625	19499734375	2690923828125	1912583203125	1917669921875	2051206640625
2.39579e-24	37840.14	A0A140LIS8	A0A140LIS8	Gm4756	Predicted gene 4756	A0A140LIS8	A0A140LIS8_MOUSE	6	6	6	6	6	6	6	6	6	6	6	6	3064053125	34294921875	3382911328125	3012701953125	332029609375	4198002734375	701750703125	5882225390625	5482071875	608532890625	442017578125	498017265625
5.08957e-27	54220.14;53918.73	A0A140LIT2;O88455	A0A140LIT2;O88455	Dhcr7	7-dehydrocholesterol reductase	A0A140LIT2;O88455	A0A140LIT2_MOUSE;DHCR7_MOUSE	7	7	7	7	7	7	7	7	7	7	7	7	1395389375	135266859375	1119718203125	144102375	146749734375	1241169296875	1265189609375	140915078125	183571953125	102620046875	793554375	1276578359375
4.6482e-25	9827.32;8986.42	A0A140LIU4;P56392	A0A140LIU4;P56392	Cox7a1	Cytochrome c oxidase subunit 7A1, mitochondrial;Cytochrome c oxidase subunit 7A1, mitochondrial	A0A140LIU4;P56392	A0A140LIU4_MOUSE;CX7A1_MOUSE	1	1	1	1	1	1	1	1	1	1	1	1	15278740234375	186069765625	161577890625	26041140625	3313162109375	3463991796875	84691337890625	8828935546875	13234333984375	1908103515625	2848655859375	267041875
1.84143e-07	331300.35;328268.92;328311.93	A0A140LJ04;E9Q5W5;Q5SSH7	A0A140LJ04;E9Q5W5;Q5SSH7	Zzef1	Zinc finger ZZ-type and EF-hand domain-containing protein 1	A0A140LJ04;E9Q5W5;Q5SSH7	A0A140LJ04_MOUSE;E9Q5W5_MOUSE;ZZEF1_MOUSE	6	6	6	6	6	6	6	6	6	6	6	6	149623583984375	133761953125	160808466796875	162600068359375	146594765625	155028046875	1196144921875	137042998046875	133172392578125	153891533203125	15189638671875	16621958984375
4.6056e-11	14134.27;9717.21;21618.69	A0A140LJ25;G5E8I4;Q9DD02	A0A140LJ25;G5E8I4;Q9DD02	Hikeshi	Protein Hikeshi	A0A140LJ25;G5E8I4;Q9DD02	A0A140LJ25_MOUSE;G5E8I4_MOUSE;HIKES_MOUSE	1	1	1	1	1	1	1	1	1	1	1	1	383687890625	28589607421875	398312109375	3988854296875	5293857421875	4923245703125	3139257421875	3976487890625	2611663671875	355959609375	320896171875	4127860546875
1.11931e-13	NaN	A0A140LJF9	A0A140LJF9	Aldh3a2	Aldehyde dehydrogenase family 3 member A2 (Fragment)	A0A140LJF9	A0A140LJF9_MOUSE	1	1	1	1	1	1	1	1	1	1	1	1	100070617675781	208945141601563	110290258789063	1	165224853515625	660543701171875	41346943359375	403783959960938	4621904296875	177697521972656	816073486328125	263271044921875
2.67782e-17	306005.79;303975.57;303975.57-2	A0A140LJJ5;E9Q394;E9Q394-2	A0A140LJJ5;E9Q394;E9Q394-2	Akap13	A-kinase anchor protein 13;A-kinase anchor protein 13;Isoform 2 of A-kinase anchor protein 13	A0A140LJJ5;E9Q394;E9Q394-2	A0A140LJJ5_MOUSE;AKP13_MOUSE;AKP13_MOUSE	2	2	2	1	1	2	2	2	2	2	1	2	405046362304688	36785048828125	420882861328125	893395703125	113684130859375	465261767578125	365758471679688	48718681640625	399511767578125	405584155273438	8397560546875	5616783203125
8.21383e-10	231355.4;237041.74	A0A140T8I9;E9Q3L2	A0A140T8I9;E9Q3L2	Pi4ka	Phosphatidylinositol 4-kinase alpha	A0A140T8I9;E9Q3L2	A0A140T8I9_MOUSE;PI4KA_MOUSE	13	13	13	13	13	13	13	13	13	13	13	13	291062734375	27055453125	27840853515625	171861203125	17483921875	2487791015625	2824491796875	28014623046875	361432734375	299403671875	175804.25	3209976171875
5.81091e-40	21052.82	A0A140T8J4	A0A140T8J4	Hebp1	Heme-binding protein 1	A0A140T8J4	A0A140T8J4_MOUSE	11	11	11	10	11	11	11	11	10	11	11	11	919961.5	8529068125	8446436875	704413125	6505328125	744929875	8296085625	9638994375	893611875	858378375	9847631875	841000.25
3.58911e-09	289516.72;289614.83;289574.79	A0A140T8T7;A0A140T8W1;A6H584	A0A140T8T7;A0A140T8W1;A6H584	Col6a5	Collagen alpha-5(VI) chain	A0A140T8T7;A0A140T8W1;A6H584	A0A140T8T7_MOUSE;A0A140T8W1_MOUSE;CO6A5_MOUSE	2	2	2	2	2	2	2	2	2	2	2	2	267448583984375	369441796875	5476875	330892236328125	46671611328125	311403857421875	569936376953125	383630615234375	123328735351563	104146740722656	48866904296875	249789868164063
2.07557e-21	584627.59;584783.78	A0A171EBL2;E9Q555	A0A171EBL2;E9Q555	Rnf213	E3 ubiquitin-protein ligase RNF213	A0A171EBL2;E9Q555	A0A171EBL2_MOUSE;RN213_MOUSE	9	9	9	9	9	9	8	9	9	8	8	9	5483084765625	62450578125	70469.25	717045078125	702700390625	66972375	885553828125	589714921875	75399234375	7426053125	6963353125	783000078125
1.46023e-41	42151.38;37386.94	A0A1B0GR11;Q93092	A0A1B0GR11;Q93092	Taldo1	Transaldolase	A0A1B0GR11;Q93092	A0A1B0GR11_MOUSE;TALDO_MOUSE	18	18	18	17	18	18	18	18	16	18	17	18	10262530625	10326109375	10034363125	1065868.75	1138164.25	9999905625	9557240625	931471125	9669109375	1111487625	1066573	1138052.75
0.0112432	30232.55;26851.49;26851.49-2	A0A1B0GR18;Q8VI63;Q8VI63-2	A0A1B0GR18;Q8VI63;Q8VI63-2	Mob2	MOB kinase activator 2;MOB kinase activator 2;Isoform 2 of MOB kinase activator 2	A0A1B0GR18;Q8VI63;Q8VI63-2	A0A1B0GR18_MOUSE;MOB2_MOUSE;MOB2_MOUSE	1	1	1	1	1	1	1	1	1	1	1	1	4584121484375	3734453515625	42952890625	4518151953125	46244671875	285025390625	3803601953125	341803828125	3793476953125	36913078125	4381187109375	4490022265625
2.58378e-09	19424.1;18310.75;25133.96	A0A1B0GR63;A0A1B0GT75;Q9DB34	A0A1B0GR63;A0A1B0GT75;Q9DB34	Chmp2a	Charged multivesicular body protein 2a	A0A1B0GR63;A0A1B0GT75;Q9DB34	A0A1B0GR63_MOUSE;A0A1B0GT75_MOUSE;CHM2A_MOUSE	2	2	2	2	2	2	2	2	2	2	2	2	21073755859375	245145859375	21819119140625	28515435546875	2505915625	26021234375	2713858203125	25413	26842439453125	28627287109375	2160924609375	2593432421875
3.05157e-26	88930.97;77566.64	A0A1B0GRA5;P70302	A0A1B0GRA5;P70302	Stim1	Stromal interaction molecule 1	A0A1B0GRA5;P70302	A0A1B0GRA5_MOUSE;STIM1_MOUSE	9	9	9	9	9	9	9	9	9	9	9	9	555643515625	457111796875	5188940625	6509101953125	6498572265625	6031839453125	5184389453125	5236852734375	5098598046875	548914296875	569287421875	548260390625
1.12295e-28	NaN;149164.98;160679.09	A0A1B0GRC0;A0A1B0GSI7;P02463	A0A1B0GRC0;A0A1B0GSI7;P02463	Col4a1	Collagen alpha-1(IV) chain (Fragment);Collagen alpha-1(IV) chain;Collagen alpha-1(IV) chain	A0A1B0GRC0;A0A1B0GSI7;P02463	A0A1B0GRC0_MOUSE;A0A1B0GSI7_MOUSE;CO4A1_MOUSE	3	3	3	3	3	3	3	3	3	3	3	3	85234765625	1003596484375	8135590625	97598046875	623188125	78389671875	1149369375	96304890625	1296885703125	93557703125	9376103125	1150105625
1.85083e-09	16783.99;22575.27;28246.09	A0A1B0GRG3;A0A1B0GSK8;O35566	A0A1B0GRG3;A0A1B0GSK8;O35566	Cd151	CD151 antigen (Fragment);Tetraspanin (Fragment);CD151 antigen	A0A1B0GRG3;A0A1B0GSK8;O35566	A0A1B0GRG3_MOUSE;A0A1B0GSK8_MOUSE;CD151_MOUSE	1	1	1	1	1	1	1	1	1	1	1	1	6575052734375	691921728515625	53583046875	8588978515625	481131201171875	7160611328125	74138427734375	759177099609375	97814609375	952055078125	4739302734375	528141552734375
7.4394e-07	106355.55;107694.06;105246.34;105618.72;105618.72-2;105618.72-3	A0A1B0GRJ9;F7D3W5;Q5PR72;Q922S4;Q922S4-2;Q922S4-3	A0A1B0GRJ9;F7D3W5;Q5PR72;Q922S4;Q922S4-2;Q922S4-3	Pde2a;Gm45837;Pde2a;Pde2a;Pde2a;Pde2a	Phosphodiesterase;Phosphodiesterase;Phosphodiesterase;cGMP-dependent 3',5'-cyclic phosphodiesterase;Isoform PDE2A1 of cGMP-dependent 3',5'-cyclic phosphodiesterase;Isoform PDE2A2 of cGMP-dependent 3',5'-cyclic phosphodiesterase	A0A1B0GRJ9;F7D3W5;Q5PR72;Q922S4;Q922S4-2;Q922S4-3	A0A1B0GRJ9_MOUSE;F7D3W5_MOUSE;Q5PR72_MOUSE;PDE2A_MOUSE;PDE2A_MOUSE;PDE2A_MOUSE	4	4	4	4	4	4	4	4	4	4	4	4	88019853515625	12034322265625	10136232421875	11177322265625	139223828125	14499013671875	16334828125	1346894140625	98846650390625	11814150390625	100173876953125	113437119140625
1.80726e-14	24086.29;50169.67;50169.67-2	A0A1B0GRS5;P30204;P30204-2	A0A1B0GRS5;P30204;P30204-2	Msr1	Macrophage scavenger receptor types I and II (Fragment);Macrophage scavenger receptor types I and II;Isoform II of Macrophage scavenger receptor types I and II	A0A1B0GRS5;P30204;P30204-2	A0A1B0GRS5_MOUSE;MSRE_MOUSE;MSRE_MOUSE	2	2	2	2	2	2	2	2	2	2	2	2	1323453515625	127053408203125	136927548828125	16293716796875	1860749609375	12903369140625	8947578125	115720390625	8318458984375	8227421875	11846580078125	11975232421875
2.1206	127447.55;136021.87;140967.37;140967.37-2	A0A1B0GRU3;E9Q8K8;Q6ZPZ3;Q6ZPZ3-2	A0A1B0GRU3;E9Q8K8;Q6ZPZ3;Q6ZPZ3-2	Zc3h4	Zinc finger CCCH domain-containing protein 4;Zinc finger CCCH domain-containing protein 4;Zinc finger CCCH domain-containing protein 4;Isoform 2 of Zinc finger CCCH domain-containing protein 4	A0A1B0GRU3;E9Q8K8;Q6ZPZ3;Q6ZPZ3-2	A0A1B0GRU3_MOUSE;E9Q8K8_MOUSE;ZC3H4_MOUSE;ZC3H4_MOUSE	4	4	4	4	4	4	4	4	4	4	4	4	71853369140625	613455517578125	76429384765625	8827541015625	86506357421875	9081884765625	603945458984375	752471630859375	528215966796875	71740791015625	7529640625	80180595703125
13757.5	24262.37	A0A1B0GRV7	A0A1B0GRV7	Gm17949	Nucleoside-diphosphate kinase	A0A1B0GRV7	A0A1B0GRV7_MOUSE	1	1	1	1	1	1	1	1	1	1	1	1	30078482421875	374419609375	3592804296875	3135381640625	2557784765625	27890828125	3850836328125	3712543359375	3292293359375	22596595703125	2707566796875	2621215234375
1.73459e-20	28857.08;44123.6	A0A1B0GS09;Q61187	A0A1B0GS09;Q61187	Tsg101	Tumor susceptibility gene 101 protein (Fragment);Tumor susceptibility gene 101 protein	A0A1B0GS09;Q61187	A0A1B0GS09_MOUSE;TS101_MOUSE	4	4	4	4	4	4	4	4	4	4	4	4	25277083984375	204354765625	2134119140625	25836650390625	2635653515625	192718671875	21496513671875	18277365234375	20644337890625	2512569921875	24737552734375	2103473046875
1.12275e+06	17208.6;24442.13;26358.01;33209;33209-2	A0A1B0GS52;A0A1B0GSR8;A0A1B0GT07;Q9D6T0;Q9D6T0-2	A0A1B0GS52;A0A1B0GSR8;A0A1B0GT07;Q9D6T0;Q9D6T0-2	Nosip	E3 ubiquitin-protein ligase NOSIP;E3 ubiquitin-protein ligase NOSIP (Fragment);Nitric oxide synthase-interacting protein (Fragment);Nitric oxide synthase-interacting protein;Isoform 2 of Nitric oxide synthase-interacting protein	A0A1B0GS52;A0A1B0GSR8;A0A1B0GT07;Q9D6T0;Q9D6T0-2	A0A1B0GS52_MOUSE;A0A1B0GSR8_MOUSE;A0A1B0GT07_MOUSE;NOSIP_MOUSE;NOSIP_MOUSE	2	2	2	2	2	2	2	2	2	2	2	2	416593017578125	315284448242188	377341235351563	398858837890625	376338037109375	50454609375	613264892578125	43205341796875	34757373046875	371239868164063	27195966796875	46431162109375
1.92258e-19	253265.25;230426.47;226814.34;243161.62;243161.62-3	A0A1B0GS91;E9Q3Z5;Q8K4L2;Q8K4L3;Q8K4L3-3	A0A1B0GS91;E9Q3Z5;Q8K4L2;Q8K4L3;Q8K4L3-3	Svil	Supervillin;Supervillin;Archvillin;Supervillin;Isoform 2 of Supervillin	A0A1B0GS91;E9Q3Z5;Q8K4L2;Q8K4L3;Q8K4L3-3	A0A1B0GS91_MOUSE;E9Q3Z5_MOUSE;Q8K4L2_MOUSE;SVIL_MOUSE;SVIL_MOUSE	7	7	7	7	7	7	7	7	7	7	7	7	16404185546875	143696064453125	17954876953125	155152041015625	157223984375	16100423828125	106909453125	133373037109375	8516953125	147534208984375	1188092578125	1294844921875
7511.25	7688.82;90210.23	A0A1B0GSB1;P07742	A0A1B0GSB1;P07742	Rrm1	Ribonucleoside-diphosphate reductase large subunit (Fragment);Ribonucleoside-diphosphate reductase large subunit	A0A1B0GSB1;P07742	A0A1B0GSB1_MOUSE;RIR1_MOUSE	1	1	1	1	1	1	1	1	1	1	1	1	118822841796875	11234177734375	794776513671875	109061708984375	8105958984375	10588076171875	1049764453125	106456279296875	90712314453125	104603876953125	10533623046875	124368046875
1.04124e-27	84797.9;84755.75	A0A1B0GSU0;Q571I9	A0A1B0GSU0;Q571I9	Aldh16a1	Aldehyde dehydrogenase family 16 member A1	A0A1B0GSU0;Q571I9	A0A1B0GSU0_MOUSE;A16A1_MOUSE	15	15	15	15	15	15	15	15	15	15	15	15	1103380703125	167652640625	192595375	176259125	1162385859375	197447265625	832752734375	13365240625	73667625	18321371875	1386425625	16121578125
1.07665e-09	70143.91;80458.33;83365.68	A0A1B0GSU8;A0A1B0GT78;Q7TMK6	A0A1B0GSU8;A0A1B0GT78;Q7TMK6	Hook2	Protein Hook homolog 2	A0A1B0GSU8;A0A1B0GT78;Q7TMK6	A0A1B0GSU8_MOUSE;A0A1B0GT78_MOUSE;HOOK2_MOUSE	3	3	3	3	3	3	3	3	3	3	3	3	88192158203125	5602279296875	9046490234375	102396328125	11240408203125	522765625	44655234375	5913287109375	674809912109375	8435048828125	63499326171875	100124453125
8.06794e-52	39758.21;36498.53	A0A1B0GSX0;P06151	A0A1B0GSX0;P06151	Ldha	L-lactate dehydrogenase;L-lactate dehydrogenase A chain	A0A1B0GSX0;P06151	A0A1B0GSX0_MOUSE;LDHA_MOUSE	24	25	25	24	23	25	24	25	23	25	24	25	4329022	4285619.5	4665778	5009769	4660040	4356865	4781285.5	4761911.5	5451158	6329000.5	6539266.5	5766759
7.13211e-11	197312.7;197240.63	A0A1B0GSX7;Q6PFD9	A0A1B0GSX7;Q6PFD9	Nup98	Nuclear pore complex protein Nup96;Nuclear pore complex protein Nup98-Nup96	A0A1B0GSX7;Q6PFD9	A0A1B0GSX7_MOUSE;NUP98_MOUSE	6	6	7	7	7	7	7	7	6	7	7	7	21351296875	2127646875	251118359375	26634849609375	25419466796875	20747650390625	1973112890625	240788984375	20458287109375	23308814453125	1869180859375	22382072265625
1.87084e-19	19380.59;20978.42	A0A1B0GT26;O55003	A0A1B0GT26;O55003	Bnip3	BCL2/adenovirus E1B 19 kDa protein-interacting protein 3	A0A1B0GT26;O55003	A0A1B0GT26_MOUSE;BNIP3_MOUSE	2	2	2	2	2	2	2	2	2	2	2	2	33969734375	37370046875	3457196484375	32271765625	26263197265625	32634265625	543353359375	4597498046875	441611015625	428632421875	455248203125	4991711328125
6.63223e-23	18955.56;21394.59	A0A1B0GT81;Q07813	A0A1B0GT81;Q07813	Bax	Apoptosis regulator BAX	A0A1B0GT81;Q07813	A0A1B0GT81_MOUSE;BAX_MOUSE	5	5	5	5	5	5	5	5	5	5	5	5	831436875	985199296875	76611421875	873727109375	793721484375	8863603125	92388578125	763621328125	734134609375	971559296875	694001328125	79284515625
5.79125e-10	110186.15;125786.81	A0A1B0GX25;Q9Z2V5	A0A1B0GX25;Q9Z2V5	Hdac6	Histone deacetylase 6 (Fragment);Histone deacetylase 6	A0A1B0GX25;Q9Z2V5	A0A1B0GX25_MOUSE;HDAC6_MOUSE	1	1	1	1	1	1	1	1	1	1	1	1	17108361328125	15314462890625	159866484375	1599934375	141629677734375	155895888671875	115826474609375	1413850390625	156013125	15787212890625	1788947265625	17527185546875
1.53125e-32	70642.82;71746.11;70741.95	A0A1C7CYV0;B1AX58;Q99K51	A0A1C7CYV0;B1AX58;Q99K51	Pls3	Plastin-3 (Fragment);Plastin-3;Plastin-3	A0A1C7CYV0;B1AX58;Q99K51	A0A1C7CYV0_MOUSE;B1AX58_MOUSE;PLST_MOUSE	28	28	27	28	28	28	28	28	28	28	28	28	43569634375	40325678125	44547896875	41182696875	3861284375	45296534375	341650.75	335921.75	33634790625	44775453125	45301471875	41254465625
5.21705e-08	22304.64;23976.5;25424.14	A0A1C7ZMZ5;A0A1C7ZMZ7;P46412	A0A1C7ZMZ5;A0A1C7ZMZ7;P46412	Gpx3	Glutathione peroxidase (Fragment);Glutathione peroxidase 3 (Fragment);Glutathione peroxidase 3	A0A1C7ZMZ5;A0A1C7ZMZ7;P46412	A0A1C7ZMZ5_MOUSE;A0A1C7ZMZ7_MOUSE;GPX3_MOUSE	1	2	2	2	2	2	2	2	2	2	2	2	1805001171875	352878359375	376441484375	3438498828125	3902008203125	444578203125	342461484375	32426015625	29524802734375	2939825390625	3171238671875	3476196875
3.96066e-16	106411.85;107671.27;106168.59	A0A1D5RL92;G5E8I8;Q8CGZ0	A0A1D5RL92;G5E8I8;Q8CGZ0	Cherp	Calcium homeostasis endoplasmic reticulum protein	A0A1D5RL92;G5E8I8;Q8CGZ0	A0A1D5RL92_MOUSE;G5E8I8_MOUSE;CHERP_MOUSE	3	3	3	3	3	3	3	3	3	3	3	3	15103888671875	18609501953125	18703865234375	18768521484375	17568009765625	2434208984375	2229484765625	17861380859375	18665537109375	2133308984375	2336335546875	20648865234375
7.88247e-12	222641.46;NaN;223925.95;240316;222442.25;238834.34;238834.34-2;238834.34-3	A0A1D5RLD1;A0A1D5RLW4;E9PWZ6;E9PZW8;E9QKV6;Q9QY06;Q9QY06-2;Q9QY06-3	A0A1D5RLD1;A0A1D5RLW4;E9PWZ6;E9PZW8;E9QKV6;Q9QY06;Q9QY06-2;Q9QY06-3	Myo9b	Unconventional myosin-IXb;Unconventional myosin-IXb (Fragment);Unconventional myosin-IXb;Unconventional myosin-IXb;Unconventional myosin-IXb;Unconventional myosin-IXb;Isoform 2 of Unconventional myosin-IXb;Isoform 3 of Unconventional myosin-IXb	A0A1D5RLD1;A0A1D5RLW4;E9PWZ6;E9PZW8;E9QKV6;Q9QY06;Q9QY06-2;Q9QY06-3	A0A1D5RLD1_MOUSE;A0A1D5RLW4_MOUSE;E9PWZ6_MOUSE;E9PZW8_MOUSE;E9QKV6_MOUSE;MYO9B_MOUSE;MYO9B_MOUSE;MYO9B_MOUSE	3	3	3	3	3	3	3	3	3	3	3	3	511169482421875	68322890625	640442724609375	545222412109375	83382744140625	66117333984375	747085595703125	5130818359375	58157734375	62661767578125	676094580078125	721775732421875
1.71839e+07	35811.98	A0A1D5RLD8	A0A1D5RLD8	Gm10358	Glyceraldehyde-3-phosphate dehydrogenase	A0A1D5RLD8	A0A1D5RLD8_MOUSE	1	1	1	1	1	1	1	1	1	1	1	1	230365203125	285004625	247522171875	27227121875	240350015625	2653281875	186134890625	157850125	206040203125	252747421875	2493495625	25363853125
3.51729e-20	28503.97;NaN;NaN;41215.24	A0A1D5RLE4;A0A1D5RM55;A0A1D5RM74;O54833	A0A1D5RLE4;A0A1D5RM55;A0A1D5RM74;O54833	Csnk2a2	Casein kinase II subunit alpha' (Fragment);Casein kinase II subunit alpha' (Fragment);Casein kinase II subunit alpha' (Fragment);Casein kinase II subunit alpha'	A0A1D5RLE4;A0A1D5RM55;A0A1D5RM74;O54833	A0A1D5RLE4_MOUSE;A0A1D5RM55_MOUSE;A0A1D5RM74_MOUSE;CSK22_MOUSE	3	3	2	3	3	3	3	3	3	3	3	3	129632333984375	11778552734375	98288125	142951142578125	111428662109375	1565979296875	115085029296875	12332640625	12167111328125	131988935546875	143252451171875	166092265625
2.34848e-06	110959.32;110197.58	A0A1D5RLG3;Q80UJ7	A0A1D5RLG3;Q80UJ7	Rab3gap1	Rab3 GTPase-activating protein catalytic subunit	A0A1D5RLG3;Q80UJ7	A0A1D5RLG3_MOUSE;RB3GP_MOUSE	3	3	3	3	3	3	3	3	3	3	3	3	112553125	913682421875	93264912109375	90098955078125	85766546875	10248236328125	6619986328125	10456009765625	83646533203125	110467197265625	107355439453125	1262666796875
1.63345e+09	114535.78;142027.13;111296.26;114721.99;114721.99-2;114721.99-4;114721.99-5	A0A1D5RLK2;A0A1D5RMH7;F6Z9E6;Q2PFD7;Q2PFD7-2;Q2PFD7-4;Q2PFD7-5	A0A1D5RLK2;A0A1D5RMH7;F6Z9E6;Q2PFD7;Q2PFD7-2;Q2PFD7-4;Q2PFD7-5	Psd3	PH and SEC7 domain-containing protein 3;PH and SEC7 domain-containing protein 3;PH and SEC7 domain-containing protein 3;PH and SEC7 domain-containing protein 3;Isoform 2 of PH and SEC7 domain-containing protein 3;Isoform 4 of PH and SEC7 domain-containing protein 3;Isoform 5 of PH and SEC7 domain-containing protein 3	A0A1D5RLK2;A0A1D5RMH7;F6Z9E6;Q2PFD7;Q2PFD7-2;Q2PFD7-4;Q2PFD7-5	A0A1D5RLK2_MOUSE;A0A1D5RMH7_MOUSE;F6Z9E6_MOUSE;PSD3_MOUSE;PSD3_MOUSE;PSD3_MOUSE;PSD3_MOUSE	1	1	1	1	1	1	1	1	1	1	1	1	129393212890625	145632177734375	129610234375	1213335546875	116932548828125	92726142578125	229366088867188	673036083984375	17923669921875	14933314453125	84435869140625	133388603515625
1.23111e-13	95685.38;92612.96;92612.96-2	A0A1D5RLL3;Q8BG67;Q8BG67-2	A0A1D5RLL3;Q8BG67;Q8BG67-2	Efr3a	Protein EFR3 homolog A;Protein EFR3 homolog A;Isoform 2 of Protein EFR3 homolog A	A0A1D5RLL3;Q8BG67;Q8BG67-2	A0A1D5RLL3_MOUSE;EFR3A_MOUSE;EFR3A_MOUSE	6	6	6	6	6	6	6	6	6	6	6	6	20750564453125	2183162109375	1827803125	18391390625	17909744140625	21228544921875	202492109375	227841796875	2337603515625	236270390625	1711599609375	25678349609375
0.00324002	437352.1;437222.99;434046.47;435801.18	A0A1D5RLL4;E9PWT1;E9PZA7;E9QLK7	A0A1D5RLL4;E9PWT1;E9PZA7;E9QLK7	Trrap	Transformation/transcription domain-associated protein	A0A1D5RLL4;E9PWT1;E9PZA7;E9QLK7	A0A1D5RLL4_MOUSE;E9PWT1_MOUSE;E9PZA7_MOUSE;E9QLK7_MOUSE	1	1	1	1	1	1	1	1	1	1	1	1	213923901367188	214455859375	215597705078125	233819384765625	222121215820313	245316821289063	25596064453125	239158862304688	196447839355469	250961889648438	231059716796875	210776708984375
8.40427e-19	19347.91;32926.43	A0A1D5RLR0;Q9QZE7	A0A1D5RLR0;Q9QZE7	Tsnax	Translin-associated protein X	A0A1D5RLR0;Q9QZE7	A0A1D5RLR0_MOUSE;TSNAX_MOUSE	1	1	1	1	1	1	1	1	1	1	1	1	20350435546875	156973759765625	20699587890625	20671599609375	17372591796875	144819482421875	135223505859375	18444498046875	1722296875	1693955859375	2165728125	2272280078125
1.57311e-37	24638.34;20732.33	A0A1D5RM85;P62717	A0A1D5RM85;P62717	Rpl18a	60S ribosomal protein L18a (Fragment);60S ribosomal protein L18a	A0A1D5RM85;P62717	A0A1D5RM85_MOUSE;RL18A_MOUSE	8	8	8	8	8	8	8	8	8	8	8	8	411079.25	38238071875	411745	430683.75	46121871875	45026128125	36825071875	38504596875	35219115625	4302129375	42725428125	4424610625
0.0184356	71035.64;73951.55;76684.74;76684.74-2;76684.74-3;76684.74-4;76684.74-5	A0A1D5RM90;B2ZAC8;Q8R3L2;Q8R3L2-2;Q8R3L2-3;Q8R3L2-4;Q8R3L2-5	A0A1D5RM90;B2ZAC8;Q8R3L2;Q8R3L2-2;Q8R3L2-3;Q8R3L2-4;Q8R3L2-5	Tcf25	Transcription factor 25;Nuclear localized protein-1 isoform d (Fragment);Transcription factor 25;Isoform 2 of Transcription factor 25;Isoform 3 of Transcription factor 25;Isoform 4 of Transcription factor 25;Isoform 5 of Transcription factor 25	A0A1D5RM90;B2ZAC8;Q8R3L2;Q8R3L2-2;Q8R3L2-3;Q8R3L2-4;Q8R3L2-5	A0A1D5RM90_MOUSE;B2ZAC8_MOUSE;TCF25_MOUSE;TCF25_MOUSE;TCF25_MOUSE;TCF25_MOUSE;TCF25_MOUSE	2	2	2	2	2	2	2	2	2	2	2	2	1983884765625	17123373046875	1867485546875	218252890625	23836671875	22371703125	11774564453125	1840158203125	150472919921875	18745359375	1841433203125	19336134765625
1.59522e-18	NaN;54218.45	A0A1D5RMC1;Q6PDL0	A0A1D5RMC1;Q6PDL0	Dync1li2	Dynein light intermediate chain (Fragment);Cytoplasmic dynein 1 light intermediate chain 2	A0A1D5RMC1;Q6PDL0	A0A1D5RMC1_MOUSE;DC1L2_MOUSE	4	4	4	3	4	4	4	4	3	4	3	4	33662359375	2466787109375	32001951171875	29531498046875	29284529296875	329965390625	22905828125	2441934375	32046404296875	3470490234375	3398800390625	3376994921875
1.2932e-19	266119.9;260957.72;266807.71;266807.71-2;266807.71-4	A0A1D5RMJ8;B7ZWL1;Q6ZQ08;Q6ZQ08-2;Q6ZQ08-4	A0A1D5RMJ8;B7ZWL1;Q6ZQ08;Q6ZQ08-2;Q6ZQ08-4	Cnot1	CCR4-NOT transcription complex subunit 1;CCR4-NOT transcription complex subunit 1;CCR4-NOT transcription complex subunit 1;Isoform 2 of CCR4-NOT transcription complex subunit 1;Isoform 4 of CCR4-NOT transcription complex subunit 1	A0A1D5RMJ8;B7ZWL1;Q6ZQ08;Q6ZQ08-2;Q6ZQ08-4	A0A1D5RMJ8_MOUSE;B7ZWL1_MOUSE;CNOT1_MOUSE;CNOT1_MOUSE;CNOT1_MOUSE	12	12	12	12	12	12	12	12	12	12	12	12	4237041796875	3533803125	3873430078125	38525453125	4452259765625	3774186328125	369903125	31139888671875	3219484375	3534859765625	4017109765625	377806328125
1.63109e-17	113691.24;64506.33;64476.3;64476.3-2	A0A1D5RMM8;F8VQ28;Q8VI36;Q8VI36-2	A0A1D5RMM8;F8VQ28;Q8VI36;Q8VI36-2	Pxn	Paxillin;Paxillin;Paxillin;Isoform Alpha of Paxillin	A0A1D5RMM8;F8VQ28;Q8VI36;Q8VI36-2	A0A1D5RMM8_MOUSE;F8VQ28_MOUSE;PAXI_MOUSE;PAXI_MOUSE	7	6	7	7	7	7	7	7	7	7	7	7	18039927734375	2248569921875	20260224609375	26597802734375	21348755859375	334669296875	326550234375	29666337890625	27984224609375	28087521484375	26982037109375	24943775390625
22574.8	65434.79;67462.11;67333.98	A0A1I7Q4G8;E9QMN5;Q8CHY6	A0A1I7Q4G8;E9QMN5;Q8CHY6	Gatad2a	Transcriptional repressor p66 alpha	A0A1I7Q4G8;E9QMN5;Q8CHY6	A0A1I7Q4G8_MOUSE;E9QMN5_MOUSE;P66A_MOUSE	4	4	4	4	4	4	4	4	4	4	4	4	1104390234375	983153515625	9294236328125	11068666015625	13951884765625	104265654296875	121568134765625	85323193359375	701457275390625	11750654296875	104314658203125	10618416015625
6.16629e-09	64094.81;58221.22;59048.07	A0A1L1SQ41;J3QNU1;Q9Z2A5-2	A0A1L1SQ41;J3QNU1;Q9Z2A5-2	Ate1	Arginyl-tRNA--protein transferase 1;Arginyl-tRNA--protein transferase 1;Isoform ATE1-2 of Arginyl-tRNA--protein transferase 1	A0A1L1SQ41;J3QNU1;Q9Z2A5-2	A0A1L1SQ41_MOUSE;J3QNU1_MOUSE;ATE1_MOUSE	3	3	3	3	3	3	3	3	2	3	3	3	19085564453125	17234392578125	20259359375	182964765625	19814994140625	2010966796875	160069248046875	1817325390625	250557734375	1973406640625	18262693359375	20802328125
1.04866e-27	271926.51;271667.14	A0A1L1SQ51;E9PUM4	A0A1L1SQ51;E9PUM4	Tln2	Talin-2	A0A1L1SQ51;E9PUM4	A0A1L1SQ51_MOUSE;E9PUM4_MOUSE	51	51	50	51	51	51	51	51	50	51	51	51	15949740625	106078.5	15796821875	152003953125	17299346875	1300209609375	20199240625	20064471875	184948	16956903125	187099578125	179331390625
9.45355e-15	99007.27;126742.46;126742.46-2	A0A1L1SQ79;Q3UIL6;Q3UIL6-2	A0A1L1SQ79;Q3UIL6;Q3UIL6-2	Plekha7	Pleckstrin homology domain-containing family A member 7 (Fragment);Pleckstrin homology domain-containing family A member 7;Isoform 2 of Pleckstrin homology domain-containing family A member 7	A0A1L1SQ79;Q3UIL6;Q3UIL6-2	A0A1L1SQ79_MOUSE;PKHA7_MOUSE;PKHA7_MOUSE	3	3	3	3	3	3	3	3	3	3	3	3	697658447265625	520831982421875	711384326171875	944885546875	80764775390625	13895140625	10460869140625	765157177734375	652615869140625	936894140625	51501123046875	77304140625
3.71537e-07	32076.18;45377.81;45049.44;81818.14;81818.14-2;81818.14-3;81818.14-4;81818.14-5	A0A1L1SQA7;A0A1L1SQF2;A0A1L1SS47;Q8BH15;Q8BH15-2;Q8BH15-3;Q8BH15-4;Q8BH15-5	A0A1L1SQA7;A0A1L1SQF2;A0A1L1SS47;Q8BH15;Q8BH15-2;Q8BH15-3;Q8BH15-4;Q8BH15-5	Cnot10	CCR4-NOT transcription complex subunit 10;CCR4-NOT transcription complex subunit 10;CCR4-NOT transcription complex subunit 10;CCR4-NOT transcription complex subunit 10;Isoform 2 of CCR4-NOT transcription complex subunit 10;Isoform 3 of CCR4-NOT transcription complex subunit 10;Isoform 4 of CCR4-NOT transcription complex subunit 10;Isoform 5 of CCR4-NOT transcription complex subunit 10	A0A1L1SQA7;A0A1L1SQF2;A0A1L1SS47;Q8BH15;Q8BH15-2;Q8BH15-3;Q8BH15-4;Q8BH15-5	A0A1L1SQA7_MOUSE;A0A1L1SQF2_MOUSE;A0A1L1SS47_MOUSE;CNO10_MOUSE;CNO10_MOUSE;CNO10_MOUSE;CNO10_MOUSE;CNO10_MOUSE	2	2	2	2	2	2	2	2	2	2	2	2	331049682617188	372290869140625	416598779296875	525073828125	47425390625	509862890625	454078173828125	436703759765625	352418286132813	47349521484375	445179345703125	49259208984375
10.4658	15999.48;16409.58;71545.44;71545.44-2	A0A1L1SQC5;F7ATH5;Q8R2Y2;Q8R2Y2-2	A0A1L1SQC5;F7ATH5;Q8R2Y2;Q8R2Y2-2	Mcam	Cell surface glycoprotein MUC18 (Fragment);Cell surface glycoprotein MUC18 (Fragment);Cell surface glycoprotein MUC18;Isoform 2 of Cell surface glycoprotein MUC18	A0A1L1SQC5;F7ATH5;Q8R2Y2;Q8R2Y2-2	A0A1L1SQC5_MOUSE;F7ATH5_MOUSE;MUC18_MOUSE;MUC18_MOUSE	1	1	1	1	1	1	1	1	1	1	1	1	580966845703125	517561767578125	6362970703125	705248095703125	571459130859375	529418359375	547446875	755387744140625	614451611328125	756853564453125	435985205078125	634024462890625
1.56581e-18	6910.05;8198.58;9189.79;10958.95;10425.18	A0A1L1SR69;A0A1L1ST61;A0A1L1SV00;Q8R472;Q9JLR9	A0A1L1SR69;A0A1L1ST61;A0A1L1SV00;Q8R472;Q9JLR9	Higd1a	HIG1 domain family member 1A, mitochondrial (Fragment);HIG1 domain family member 1A, mitochondrial (Fragment);HIG1 domain family member 1A, mitochondrial (Fragment);HIG1 domain family member 1A, mitochondrial;HIG1 domain family member 1A, mitochondrial	A0A1L1SR69;A0A1L1ST61;A0A1L1SV00;Q8R472;Q9JLR9	A0A1L1SR69_MOUSE;A0A1L1ST61_MOUSE;A0A1L1SV00_MOUSE;Q8R472_MOUSE;HIG1A_MOUSE	1	1	1	1	1	1	1	1	1	1	1	1	29455388671875	3920237109375	2349254296875	28036658203125	4269846484375	1783738671875	5979884375	22901408203125	30597046875	26102060546875	4054201171875	20099875
1.90546e-29	89440.78;94947.26	A0A1L1SRE8;P35951	A0A1L1SRE8;P35951	Ldlr	Low-density lipoprotein receptor	A0A1L1SRE8;P35951	A0A1L1SRE8_MOUSE;LDLR_MOUSE	10	10	10	10	10	10	10	10	10	10	10	10	357297265625	282079765625	3932030859375	2753951953125	34501734375	31476517578125	287009921875	386906328125	3418165234375	361201640625	368155703125	4791913671875
152757	8182.5	A0A1L1SRH5	A0A1L1SRH5	Abhd14b	Protein ABHD14B (Fragment)	A0A1L1SRH5	A0A1L1SRH5_MOUSE	1	1	1	1	1	1	1	1	1	1	1	1	947255859375	147598740234375	95325400390625	7455513671875	87790380859375	85927080078125	1147946875	98065517578125	747948046875	102346513671875	124484736328125	125244326171875
7.89516e-21	NaN;29383.72;19508.32;18081.7;33073.13	A0A1L1SRY8;A0A1L1SSY9;A0A1L1STN5;A0A1L1SU24;Q9DCU6	A0A1L1SRY8;A0A1L1SSY9;A0A1L1STN5;A0A1L1SU24;Q9DCU6	Mrpl4	39S ribosomal protein L4, mitochondrial (Fragment);39S ribosomal protein L4, mitochondrial (Fragment);39S ribosomal protein L4, mitochondrial;39S ribosomal protein L4, mitochondrial;39S ribosomal protein L4, mitochondrial	A0A1L1SRY8;A0A1L1SSY9;A0A1L1STN5;A0A1L1SU24;Q9DCU6	A0A1L1SRY8_MOUSE;A0A1L1SSY9_MOUSE;A0A1L1STN5_MOUSE;A0A1L1SU24_MOUSE;RM04_MOUSE	2	3	2	3	3	3	3	3	2	3	3	3	5826279296875	721222119140625	58467890625	359685390625	32781.5	26666904296875	783979443359375	31284228515625	63914091796875	3252946875	31022875	34693765625
2.44422e+07	58204.96;76187.79;76187.79-2;76187.79-3;76187.79-4	A0A1L1SS60;Q8BH79;Q8BH79-2;Q8BH79-3;Q8BH79-4	A0A1L1SS60;Q8BH79;Q8BH79-2;Q8BH79-3;Q8BH79-4	Ano10	Anoctamin;Anoctamin-10;Isoform 2 of Anoctamin-10;Isoform 3 of Anoctamin-10;Isoform 4 of Anoctamin-10	A0A1L1SS60;Q8BH79;Q8BH79-2;Q8BH79-3;Q8BH79-4	A0A1L1SS60_MOUSE;ANO10_MOUSE;ANO10_MOUSE;ANO10_MOUSE;ANO10_MOUSE	1	1	1	1	1	1	1	1	1	1	1	1	73146083984375	817111962890625	710675927734375	597789404296875	96011669921875	8597986328125	550399609375	59190244140625	625493359375	661297265625	673600927734375	71559951171875
1.46042e-36	19612.07;21179.98	A0A1L1SSA8;Q91XE8	A0A1L1SSA8;Q91XE8	Tmem205	Transmembrane protein 205 (Fragment);Transmembrane protein 205	A0A1L1SSA8;Q91XE8	A0A1L1SSA8_MOUSE;TM205_MOUSE	5	5	5	5	5	5	5	5	5	5	5	5	729370.75	6155783125	661665375	7513228125	6880955625	7171085625	8434815625	909454.5	902251125	7022494375	660751125	7952138125
1.33275e-19	53916.49;53788.36;53902.46;53902.46-3	A0A1L1SSF2;Q3UDS7;Q8VDL4;Q8VDL4-3	A0A1L1SSF2;Q3UDS7;Q8VDL4;Q8VDL4-3	Adpgk	ADP-dependent glucokinase;ADP-dependent glucokinase;ADP-dependent glucokinase;Isoform 3 of ADP-dependent glucokinase	A0A1L1SSF2;Q3UDS7;Q8VDL4;Q8VDL4-3	A0A1L1SSF2_MOUSE;Q3UDS7_MOUSE;ADPGK_MOUSE;ADPGK_MOUSE	6	6	6	6	6	6	6	6	6	6	6	6	3598091796875	32531779296875	3645268359375	3611268359375	425796796875	359954140625	3492890234375	372080859375	3178363671875	34504765625	3304983984375	3698104296875
1.9949e-11	17926.49;22542.64;53094.31;53094.31-2;53094.31-3	A0A1L1ST06;E9QN01;Q8C5P5;Q8C5P5-2;Q8C5P5-3	A0A1L1ST06;E9QN01;Q8C5P5;Q8C5P5-2;Q8C5P5-3	Nt5dc1	5'-nucleotidase domain-containing protein 1;5'-nucleotidase domain-containing protein 1;5'-nucleotidase domain-containing protein 1;Isoform 2 of 5'-nucleotidase domain-containing protein 1;Isoform 3 of 5'-nucleotidase domain-containing protein 1	A0A1L1ST06;E9QN01;Q8C5P5;Q8C5P5-2;Q8C5P5-3	A0A1L1ST06_MOUSE;E9QN01_MOUSE;NT5D1_MOUSE;NT5D1_MOUSE;NT5D1_MOUSE	2	2	2	2	2	2	2	2	2	2	2	2	1195809375	145530126953125	107899501953125	92258544921875	162329765625	1752996484375	133699443359375	1324669921875	1202894140625	1497987890625	1306323046875	1227987890625
1.92141e-21	97452.66;76348.02;96020.99;96020.99-2;96020.99-3	A0A1L1STE4;Q45VK5;Q9Z1X4;Q9Z1X4-2;Q9Z1X4-3	A0A1L1STE4;Q45VK5;Q9Z1X4;Q9Z1X4-2;Q9Z1X4-3	Ilf3	Interleukin enhancer-binding factor 3;Interleukin enhancer-binding factor 3;Interleukin enhancer-binding factor 3;Isoform 2 of Interleukin enhancer-binding factor 3;Isoform 3 of Interleukin enhancer-binding factor 3	A0A1L1STE4;Q45VK5;Q9Z1X4;Q9Z1X4-2;Q9Z1X4-3	A0A1L1STE4_MOUSE;Q45VK5_MOUSE;ILF3_MOUSE;ILF3_MOUSE;ILF3_MOUSE	12	12	12	12	12	12	12	12	12	12	12	12	3481928125	4257817578125	3667349609375	3793721875	398864609375	4773593359375	4252646484375	371462890625	3701239453125	4758020703125	373628125	411830859375
3.73327e-33	41519.95;39638.7	A0A1L1STE6;Q9D6R2	A0A1L1STE6;Q9D6R2	Idh3a	Isocitrate dehydrogenase [NAD] subunit, mitochondrial;Isocitrate dehydrogenase [NAD] subunit alpha, mitochondrial	A0A1L1STE6;Q9D6R2	A0A1L1STE6_MOUSE;IDH3A_MOUSE	18	18	18	18	18	18	18	18	18	18	17	18	6186441875	582979	5576414375	413474625	487500625	4357319375	585562375	695893625	549602625	42154034375	4688863125	44646696875
1.45684e-38	57005.96;53172.36;60775.43;60775.43-2	A0A1L1SU77;A0A1N9M4K1;P70665;P70665-2	A0A1L1SU77;A0A1N9M4K1;P70665;P70665-2	Siae	Sialate O-acetylesterase;Sialate O-acetylesterase;Sialate O-acetylesterase;Isoform 2 of Sialate O-acetylesterase	A0A1L1SU77;A0A1N9M4K1;P70665;P70665-2	A0A1L1SU77_MOUSE;A0A1N9M4K1_MOUSE;SIAE_MOUSE;SIAE_MOUSE	5	5	5	5	5	5	4	5	5	5	4	5	1930588671875	131935849609375	166375546875	2209083984375	217876484375	25260078125	106275625	14017806640625	813058642578125	112969423828125	95207373046875	141332587890625
9.78529e-34	48428.28;46063.69	A0A1L1SUI3;Q9D1F9	A0A1L1SUI3;Q9D1F9	Slc37a4	Solute carrier family 37 (glucose-6-phosphate transporter), member 4;Solute carrier family 37 (Glucose-6-phosphate transporter), member 4	A0A1L1SUI3;Q9D1F9	A0A1L1SUI3_MOUSE;Q9D1F9_MOUSE	5	5	5	4	5	5	5	5	4	5	5	5	22901965625	20577165625	220396.25	26692515625	2645194375	2669228125	208529328125	17887121875	19130928125	2364619375	23318009375	236505984375
1.56386e+09	22087.82;36464.73	A0A1L1SUU4;Q9ERN0	A0A1L1SUU4;Q9ERN0	Scamp2	Secretory carrier-associated membrane protein (Fragment);Secretory carrier-associated membrane protein 2	A0A1L1SUU4;Q9ERN0	A0A1L1SUU4_MOUSE;SCAM2_MOUSE	1	1	1	1	1	1	1	1	1	1	1	1	7286548828125	22320185546875	366778051757813	607290478515625	9172931640625	719786572265625	738645751953125	83295986328125	680152001953125	82154560546875	8933912109375	98670009765625
1.34908e-17	157154.9;154841.34	A0A1L1SV73;Q8BY87-2	A0A1L1SV73;Q8BY87-2	Usp47	Ubiquitin carboxyl-terminal hydrolase 47;Isoform 2 of Ubiquitin carboxyl-terminal hydrolase 47	A0A1L1SV73;Q8BY87-2	A0A1L1SV73_MOUSE;UBP47_MOUSE	18	18	18	18	18	18	17	18	18	17	18	18	4514442578125	436614140625	4286176953125	43643609375	5030916796875	43612625	4242622265625	3494560546875	4057951953125	4912490625	5082902734375	4937067578125
8.42824e-21	NaN;21860.32	A0A1L1SVC7;Q9CQ02	A0A1L1SVC7;Q9CQ02	Commd4	COMM domain-containing protein 4 (Fragment);COMM domain-containing protein 4	A0A1L1SVC7;Q9CQ02	A0A1L1SVC7_MOUSE;COMD4_MOUSE	2	2	2	2	2	2	2	2	2	2	2	2	145318154296875	154041630859375	152835224609375	14732748046875	16125197265625	159928515625	1414119140625	13682736328125	11865111328125	14680806640625	1408138671875	154935048828125
1.3379e-06	9174.08;26624.34	A0A1L1SVD8;Q9JHS9	A0A1L1SVD8;Q9JHS9	Cwc15	Spliceosome-associated protein CWC15 homolog (Fragment);Spliceosome-associated protein CWC15 homolog	A0A1L1SVD8;Q9JHS9	A0A1L1SVD8_MOUSE;CWC15_MOUSE	1	1	1	1	1	1	1	1	1	1	1	1	113706142578125	70257001953125	72944638671875	937523046875	9786923828125	111863564453125	80335986328125	98078828125	8153220703125	108973798828125	126463974609375	111998662109375
2.05158e+08	12401.19;14743.69;9283.59;21629.81;20925.79	A0A1W2P6I3;A0A1W2P758;A0A1W2P7N8;A0A1W2P845;P97314	A0A1W2P6I3;A0A1W2P758;A0A1W2P7N8;A0A1W2P845;P97314	Csrp2	Cysteine and glycine-rich protein 2;Cysteine and glycine-rich protein 2 (Fragment);Cysteine and glycine-rich protein 2 (Fragment);Cysteine and glycine-rich protein 2;Cysteine and glycine-rich protein 2	A0A1W2P6I3;A0A1W2P758;A0A1W2P7N8;A0A1W2P845;P97314	A0A1W2P6I3_MOUSE;A0A1W2P758_MOUSE;A0A1W2P7N8_MOUSE;A0A1W2P845_MOUSE;CSRP2_MOUSE	2	1	2	2	2	2	2	2	2	2	2	2	618311279296875	68663759765625	6727650390625	551942041015625	80491845703125	100933076171875	6209978515625	10302443359375	5985703125	8711154296875	6447666015625	792735693359375
3.70461e-29	156590.54;156461.43	A0A1W2P711;Q91ZV0	A0A1W2P711;Q91ZV0	Mia2	Melanoma inhibitory activity protein 2	A0A1W2P711;Q91ZV0	A0A1W2P711_MOUSE;MIA2_MOUSE	32	32	32	32	32	32	32	32	32	32	32	32	12165565625	1085014296875	1241928359375	144354671875	13555478125	143031.75	1229355234375	10119078125	128818234375	137894921875	140624875	1424606875
40.4702	20246.69;15388.02	A0A1W2P768;P84228	A0A1W2P768;P84228	H3c14;H3c2	Histone H3.2	A0A1W2P768;P84228	A0A1W2P768_MOUSE;H32_MOUSE	1	1	1	1	1	1	1	1	1	1	1	1	1042482421875	9192965625	743967265625	78709875	10391403125	1010607421875	986071875	6078798828125	47305140625	133590875	325128203125	170655515625
4.52131e-31	82042.62;73275.79	A0A1W2P788;P45700	A0A1W2P788;P45700	Man1a;Man1a1	alpha-1,2-Mannosidase (Fragment);Mannosyl-oligosaccharide 1,2-alpha-mannosidase IA	A0A1W2P788;P45700	A0A1W2P788_MOUSE;MA1A1_MOUSE	9	9	9	8	9	9	8	9	9	9	9	9	6441856640625	68154140625	63282390625	705630859375	717555703125	67205796875	608335546875	6047973828125	600645078125	678547421875	76178265625	7204640625
2.2791e-39	32378.41;25161.91;36296.16;36296.16-2	A0A1W2P7P6;A0A1W2P7R5;Q91W52;Q91W52-2	A0A1W2P7P6;A0A1W2P7R5;Q91W52;Q91W52-2	Tmem19	Transmembrane protein 19;Transmembrane protein 19;Transmembrane protein 19;Isoform 2 of Transmembrane protein 19	A0A1W2P7P6;A0A1W2P7R5;Q91W52;Q91W52-2	A0A1W2P7P6_MOUSE;A0A1W2P7R5_MOUSE;TMM19_MOUSE;TMM19_MOUSE	3	3	3	3	3	3	3	3	3	3	3	3	248116609375	22919465625	232847.75	2583471875	31639778125	2451275625	23165090625	255184296875	211511046875	243761515625	2902894375	25269853125
4.41164e-09	109788.88;109733.79	A0A1W2P7Q6;Q9CRT8	A0A1W2P7Q6;Q9CRT8	Xpot	Exportin-T	A0A1W2P7Q6;Q9CRT8	A0A1W2P7Q6_MOUSE;XPOT_MOUSE	3	3	3	3	3	3	2	3	3	3	3	3	18492689453125	2043647265625	2026551953125	13182912109375	209401015625	19270322265625	46169111328125	19135412109375	15134109375	149814853515625	18184734375	2246678125
8.80544e-07	44672.36;50636.13;50662.12;50662.12-2	A0A1W2P7V0;K3W4Q9;Q8BH60;Q8BH60-2	A0A1W2P7V0;K3W4Q9;Q8BH60;Q8BH60-2	Gopc	Golgi-associated PDZ and coiled-coil motif-containing protein (Fragment);Golgi-associated PDZ and coiled-coil motif-containing protein;Golgi-associated PDZ and coiled-coil motif-containing protein;Isoform 2 of Golgi-associated PDZ and coiled-coil motif-containing protein	A0A1W2P7V0;K3W4Q9;Q8BH60;Q8BH60-2	A0A1W2P7V0_MOUSE;K3W4Q9_MOUSE;GOPC_MOUSE;GOPC_MOUSE	4	4	4	4	4	4	4	4	4	4	4	4	17101421875	14229244140625	13383875	212000703125	137131982421875	17581228515625	11313650390625	123322373046875	156856455078125	1661891015625	17526720703125	146529560546875
4.21222e-09	13514.26;15624.49;16795.7	A0A1W2P7V6;A0A1W2P899;Q9DAC7	A0A1W2P7V6;A0A1W2P899;Q9DAC7	Ttc32	Tetratricopeptide repeat protein 32	A0A1W2P7V6;A0A1W2P899;Q9DAC7	A0A1W2P7V6_MOUSE;A0A1W2P899_MOUSE;TTC32_MOUSE	1	1	1	1	1	1	1	1	1	1	1	1	662568505859375	58850908203125	71961435546875	6054087890625	70256748046875	781731982421875	549838916015625	78241337890625	7692662109375	9649470703125	729981201171875	94251240234375
7.50347e-28	6437.44;9058.43;9030.41	A0A1W2P7X0;E9QMV2;Q4KML4	A0A1W2P7X0;E9QMV2;Q4KML4	Abracl	Costars family protein ABRACL (Fragment);Costars family protein ABRACL;Costars family protein ABRACL	A0A1W2P7X0;E9QMV2;Q4KML4	A0A1W2P7X0_MOUSE;E9QMV2_MOUSE;ABRAL_MOUSE	3	3	3	3	3	3	3	3	3	3	3	3	962370859375	1125353046875	11117146875	10681953125	103773578125	1084643046875	925029921875	1061516484375	1035910234375	12184265625	11365946875	139093125
1.47685e-32	9927.18;12757.66	A0A1Y7VJ48;P48428	A0A1Y7VJ48;P48428	Tbca	Tubulin-specific chaperone A	A0A1Y7VJ48;P48428	A0A1Y7VJ48_MOUSE;TBCA_MOUSE	7	7	7	7	7	7	7	7	7	7	7	7	26897090625	277532	245977453125	27095609375	26802171875	249794859375	221361453125	234595984375	254317.25	284901375	28978265625	28014434375
1.14039e-18	16597.66;16565.6;28612.6;16498.51;16520.51;16641.76;16568.66;16502.44;16556.65	A0A1Y7VJE9;A0A1Y7VK80;A0A494BB95;J3QNT6;J3QP87;Q3TQZ4;Q3UTA4;Q60872;Q8BX20	A0A1Y7VJE9;A0A1Y7VK80;A0A494BB95;J3QNT6;J3QP87;Q3TQZ4;Q3UTA4;Q60872;Q8BX20	Gm21936;Gm5788;Eif1a;Gm5039;Gm2035;Gm2016;Gm8332;Eif1a;Gm5662	Eukaryotic translation initiation factor 4C;Eukaryotic translation initiation factor 4C;Eukaryotic translation initiation factor 4C;Eukaryotic translation initiation factor 4C;Predicted pseudogene 2035;Eukaryotic translation initiation factor 4C;Eukaryotic translation initiation factor 4C;Eukaryotic translation initiation factor 1A;Eukaryotic translation initiation factor 4C	A0A1Y7VJE9;A0A1Y7VK80;A0A494BB95;J3QNT6;J3QP87;Q3TQZ4;Q3UTA4;Q60872;Q8BX20	A0A1Y7VJE9_MOUSE;A0A1Y7VK80_MOUSE;A0A494BB95_MOUSE;J3QNT6_MOUSE;J3QP87_MOUSE;Q3TQZ4_MOUSE;Q3UTA4_MOUSE;IF1A_MOUSE;Q8BX20_MOUSE	2	2	2	2	2	2	2	2	2	2	2	2	6099175390625	595079765625	6122733203125	72371125	620492578125	67384234375	5040303125	554519375	5762573046875	6348533984375	6963259375	610632421875
4.03898e-19	55260.1;55894.67;53518.03	A0A1Y7VJM4;A0A1Y7VNF4;Q8R2E9	A0A1Y7VJM4;A0A1Y7VNF4;Q8R2E9	Ero1b	ERO1-like protein beta	A0A1Y7VJM4;A0A1Y7VNF4;Q8R2E9	A0A1Y7VJM4_MOUSE;A0A1Y7VNF4_MOUSE;ERO1B_MOUSE	5	5	5	5	5	5	5	5	5	5	5	5	3230751953125	31732736328125	306942109375	4976857421875	6844528125	5081361328125	23111021484375	25368646484375	25505916015625	4633321484375	348746171875	4150978515625
5.16813e-48	24205.12	A0A1Y7VJZ2	A0A1Y7VJZ2	Gstz1	Maleylacetoacetate isomerase	A0A1Y7VJZ2	A0A1Y7VJZ2_MOUSE	20	20	20	20	20	20	20	20	20	20	20	20	4191598.75	3993218.25	4033937.75	3946383	3930913.5	3546544.5	4609928.5	3903228.75	4915797	4804041	5378964	4756251.5
1.6983e-21	NaN;16717.9	A0A1Y7VK19;Q9DCB8	A0A1Y7VK19;Q9DCB8	Isca2	Iron-sulfur cluster assembly 2 homolog, mitochondrial (Fragment);Iron-sulfur cluster assembly 2 homolog, mitochondrial	A0A1Y7VK19;Q9DCB8	A0A1Y7VK19_MOUSE;ISCA2_MOUSE	7	7	7	7	7	7	7	7	7	7	7	7	1032336796875	105691828125	1017791875	622760703125	737168359375	55064984375	1267102421875	117252625	1036744140625	68730328125	791819375	81966875
8.12775e-28	51297.3;48768.31;48768.31-2;48768.31-3;48768.31-5	A0A1Y7VK55;P70255;P70255-2;P70255-3;P70255-5	A0A1Y7VK55;P70255;P70255-2;P70255-3;P70255-5	Nfic	Nuclear factor 1;Nuclear factor 1 C-type;Isoform 2 of Nuclear factor 1 C-type;Isoform 3 of Nuclear factor 1 C-type;Isoform 5 of Nuclear factor 1 C-type	A0A1Y7VK55;P70255;P70255-2;P70255-3;P70255-5	A0A1Y7VK55_MOUSE;NFIC_MOUSE;NFIC_MOUSE;NFIC_MOUSE;NFIC_MOUSE	3	3	3	3	3	3	3	3	2	3	3	3	64597140625	6175021484375	671566328125	68980578125	71339	65902484375	634257265625	5380075390625	86260046875	76834	782222265625	738400703125
7.27294e-15	8576.95;8202.83;5400.45;6491.68;13052.31;8546.92	A0A1Y7VKT9;E0CY38;E0CY91;E0CYW1;E0CZB3;Q9EPV8	A0A1Y7VKT9;E0CY38;E0CY91;E0CYW1;E0CZB3;Q9EPV8	Gm16381;Ubl5;Ubl5;Ubl5;Ubl5;Ubl5	Ubiquitin-like protein 5;Ubiquitin-like protein 5;Ubiquitin-like protein 5;Ubiquitin-like protein 5 (Fragment);Ubiquitin-like protein 5;Ubiquitin-like protein 5	A0A1Y7VKT9;E0CY38;E0CY91;E0CYW1;E0CZB3;Q9EPV8	A0A1Y7VKT9_MOUSE;E0CY38_MOUSE;E0CY91_MOUSE;E0CYW1_MOUSE;E0CZB3_MOUSE;UBL5_MOUSE	3	3	3	3	2	3	3	3	3	3	3	3	3249297265625	4039717578125	3438895703125	676660703125	5334306640625	5230928125	5624676171875	3812018359375	3413065234375	699699375	592115390625	4766546875
3.55007e-39	17748.65;17671.57;17718.67	A0A1Y7VKY1;F6YVP7;P62270	A0A1Y7VKY1;F6YVP7;P62270	Rps18-ps5;Rps18-ps6;Rps18	40S ribosomal protein S18	A0A1Y7VKY1;F6YVP7;P62270	A0A1Y7VKY1_MOUSE;F6YVP7_MOUSE;RS18_MOUSE	10	10	10	10	10	10	10	10	10	10	10	10	1551894.25	1834309.25	1813403.5	2046366.5	2156725	1998068625	1829979875	1580754375	1633639125	1962342.5	1964642.25	2025290375
3.03819e-18	22780.34;48063.23	A0A1Y7VKZ4;Q91VK1	A0A1Y7VKZ4;Q91VK1	Bzw2	Basic leucine zipper and W2 domain-containing protein 2 (Fragment);Basic leucine zipper and W2 domain-containing protein 2	A0A1Y7VKZ4;Q91VK1	A0A1Y7VKZ4_MOUSE;BZW2_MOUSE	1	1	1	1	1	1	1	1	1	1	1	1	10530326171875	122456552734375	10405373046875	113320390625	1301766796875	94878017578125	1239754296875	9756923828125	8115025390625	9226646484375	126354443359375	1051088671875
1.03258e-22	98535.72;107650.9;104892.99;102041.62;102001.56;102001.56-2	A0A1Y7VLN4;A0A5F8MPG1;A0A5F8MQ53;E9QKQ5;Q91ZP3;Q91ZP3-2	A0A1Y7VLN4;A0A5F8MPG1;A0A5F8MQ53;E9QKQ5;Q91ZP3;Q91ZP3-2	Lpin1	Phosphatidate phosphatase;Phosphatidate phosphatase;Phosphatidate phosphatase;Phosphatidate phosphatase;Phosphatidate phosphatase LPIN1;Isoform 2 of Phosphatidate phosphatase LPIN1	A0A1Y7VLN4;A0A5F8MPG1;A0A5F8MQ53;E9QKQ5;Q91ZP3;Q91ZP3-2	A0A1Y7VLN4_MOUSE;A0A5F8MPG1_MOUSE;A0A5F8MQ53_MOUSE;E9QKQ5_MOUSE;LPIN1_MOUSE;LPIN1_MOUSE	3	3	3	3	3	3	3	3	3	3	2	3	126070703125	48021904296875	15351212890625	6979568359375	702243896484375	9205435546875	549444482421875	288735961914063	58227314453125	288536401367188	873846557617188	25161201171875
1.0744e-14	21651.86;42914.47	A0A1Y7VLW2;W4VSP4	A0A1Y7VLW2;W4VSP4	Serpinb6c	Serine (or cysteine) peptidase inhibitor, clade B, member 6c (Fragment);Serine (or cysteine) peptidase inhibitor, clade B, member 6c	A0A1Y7VLW2;W4VSP4	A0A1Y7VLW2_MOUSE;W4VSP4_MOUSE	1	1	1	1	1	1	1	1	1	1	1	1	393943212890625	61660625	794763525390625	686969970703125	644343212890625	8190890625	767431982421875	7716767578125	652341064453125	16747666015625	1713698046875	8710380859375
1.12136e-14	NaN;38167.46	A0A1Y7VN19;Q9CXR1	A0A1Y7VN19;Q9CXR1	Dhrs7	Dehydrogenase/reductase SDR family member 7 (Fragment);Dehydrogenase/reductase SDR family member 7	A0A1Y7VN19;Q9CXR1	A0A1Y7VN19_MOUSE;DHRS7_MOUSE	6	6	6	6	6	6	6	6	6	6	6	6	77223234375	834526875	86640.5	915770859375	86276828125	822245703125	1304833125	100420703125	142520.5	10888721875	983545546875	10975471875
6.20204e+06	23087.23;24443.73	A0A217FL49;Q9D142	A0A217FL49;Q9D142	Nudt14	Uridine diphosphate glucose pyrophosphatase NUDT14	A0A217FL49;Q9D142	A0A217FL49_MOUSE;NUD14_MOUSE	2	2	2	2	2	2	2	2	2	2	2	2	1658735546875	113089658203125	1345213671875	11788783203125	129111484375	1896908984375	13412970703125	17416716796875	16556318359375	179210703125	19607375	18294083984375
0.00796269	33200.63;68773.81;68732.87;76244.66	A0A286YCG7;Q60825;Q9D2V6;Q9DBP0	A0A286YCG7;Q60825;Q9D2V6;Q9DBP0	Slc34a1;Slc34a1;Slc34a1;Slc34a2	Na(+)-dependent phosphate cotransporter 2A (Fragment);Sodium-dependent phosphate transport protein 2A;Na(+)-dependent phosphate cotransporter 2A;Sodium-dependent phosphate transport protein 2B	A0A286YCG7;Q60825;Q9D2V6;Q9DBP0	A0A286YCG7_MOUSE;NPT2A_MOUSE;Q9D2V6_MOUSE;NPT2B_MOUSE	1	1	1	1	1	1	1	1	1	1	1	1	234550171875	195772390625	3651333125	29727259375	3314575625	13364753125	236358703125	689894125	42932971875	16301015625	34552228125	638551375
8.43781e-16	68134.08;74275.17	A0A286YCI0;Q9JI78	A0A286YCI0;Q9JI78	Ngly1	N-glycanase 1;Peptide-N(4)-(N-acetyl-beta-glucosaminyl)asparagine amidase	A0A286YCI0;Q9JI78	A0A286YCI0_MOUSE;NGLY1_MOUSE	7	7	7	7	7	7	7	7	7	7	7	7	315703984375	26517708984375	2457309375	261382890625	246999765625	24795927734375	2381989453125	25428521484375	28147013671875	29085736328125	316607265625	32634888671875
1.21266e-29	204941.74	A0A286YCV9	A0A286YCV9	Kif13b	Kinesin family member 13B	A0A286YCV9	A0A286YCV9_MOUSE	43	43	43	43	43	43	42	43	42	43	43	43	1081501171875	1024340234375	11185590625	122415859375	132962078125	1255413046875	822873046875	817521953125	855176484375	1101790625	1202348046875	1186480859375
3.37927e-09	5357.36;14218.35;14188.32	A0A286YCW6;I3ITR1;Q9D924	A0A286YCW6;I3ITR1;Q9D924	Isca1;AK157302;Isca1	Iron-sulfur cluster assembly 1 homolog, mitochondrial;cDNA sequence AK157302;Iron-sulfur cluster assembly 1 homolog, mitochondrial	A0A286YCW6;I3ITR1;Q9D924	A0A286YCW6_MOUSE;I3ITR1_MOUSE;ISCA1_MOUSE	1	1	1	1	1	1	1	1	1	1	1	1	20686234375	20107833984375	2187547265625	1910587890625	1993101171875	117218154296875	19146494140625	1682544921875	18841654296875	11420240234375	1935910546875	140732568359375
6.62054e+08	15118.49;16349.54;17007.18;15352.75	A0A286YCW7;A0A286YD56;D3Z4E2;Q8CFV4	A0A286YCW7;A0A286YD56;D3Z4E2;Q8CFV4	Nrn1	Neuritin (Fragment);Neuritin;Neuritin;Neuritin	A0A286YCW7;A0A286YD56;D3Z4E2;Q8CFV4	A0A286YCW7_MOUSE;A0A286YD56_MOUSE;D3Z4E2_MOUSE;NRN1_MOUSE	1	1	1	1	1	1	1	1	1	1	1	1	1385463671875	86501279296875	109428212890625	13155259765625	98293857421875	1436061328125	90181220703125	97049384765625	485698583984375	121800517578125	1176998828125	101163271484375
1.67177e-21	160910.92	A0A286YCX6	A0A286YCX6	Trappc8	Trafficking protein particle complex 8	A0A286YCX6	A0A286YCX6_MOUSE	3	3	3	3	3	3	3	3	3	3	3	3	129324189453125	13550939453125	12972484375	134695654296875	14730630859375	143728837890625	12927302734375	12243736328125	106740419921875	150985224609375	157145908203125	16445228515625
1.19622e-21	53529.88;52336.59	A0A286YCZ5;Q99M01	A0A286YCZ5;Q99M01	Fars2	Phenylalanyl-tRNA synthetase;Phenylalanine--tRNA ligase, mitochondrial	A0A286YCZ5;Q99M01	A0A286YCZ5_MOUSE;SYFM_MOUSE	5	5	5	5	5	5	5	5	5	5	5	5	1946874609375	191197890625	18448013671875	161792236328125	14469927734375	17347484375	151821416015625	1795158984375	1926627734375	145151005859375	135401025390625	14688482421875
5.57502e+09	4727.46;10641.92	A0A286YD19;Q9JLJ1	A0A286YD19;Q9JLJ1	Selenok	Selenoprotein K	A0A286YD19;Q9JLJ1	A0A286YD19_MOUSE;SELK_MOUSE	1	1	1	1	1	1	1	1	1	1	1	1	90002138671875	734063720703125	91354765625	93910576171875	149099228515625	11314087890625	11496998046875	14543736328125	117649306640625	1338065234375	11062865234375	133873408203125
1.84849e-24	73427.54;73569.66;NaN;73697.79	A0A286YDA2;A0A286YDT3;A0A286YDV7;E9Q5C9	A0A286YDA2;A0A286YDT3;A0A286YDV7;E9Q5C9	Nolc1	Nucleolar and coiled-body phosphoprotein 1;Nucleolar and coiled-body phosphoprotein 1;Nucleolar and coiled-body phosphoprotein 1 (Fragment);Nucleolar and coiled-body phosphoprotein 1	A0A286YDA2;A0A286YDT3;A0A286YDV7;E9Q5C9	A0A286YDA2_MOUSE;A0A286YDT3_MOUSE;A0A286YDV7_MOUSE;NOLC1_MOUSE	8	8	8	8	8	8	8	8	8	8	8	8	643208515625	563220625	6533604296875	797575703125	802006015625	666183125	5063589453125	5294973828125	4694673046875	65538515625	5506344140625	6193495703125
4.66818e-14	63053.56;62385;62385-2	A0A286YDB8;Q9CZX0;Q9CZX0-2	A0A286YDB8;Q9CZX0;Q9CZX0-2	Elp3	Elongator complex protein 3;Elongator complex protein 3;Isoform 2 of Elongator complex protein 3	A0A286YDB8;Q9CZX0;Q9CZX0-2	A0A286YDB8_MOUSE;ELP3_MOUSE;ELP3_MOUSE	2	2	2	2	2	2	2	2	2	2	2	2	17498048828125	153285673828125	19324111328125	178686953125	22634486328125	16430890625	23424400390625	17335484375	12545486328125	21253408203125	1724369921875	2056526953125
1.89802e-28	111613.39;118581.16	A0A286YDI8;G3X972	A0A286YDI8;G3X972	Sec24c	Sec24-related gene family, member C (S. cerevisiae);Sec24-related gene family, member C (S. cerevisiae)	A0A286YDI8;G3X972	A0A286YDI8_MOUSE;G3X972_MOUSE	15	15	15	15	15	15	15	15	15	15	15	15	1599466875	154662859375	16474553125	160277046875	1747551875	1676201875	158598140625	1730684375	149830515625	178083359375	168735734375	17782203125
1.97858e+08	NaN;115429.01	A0A286YDU0;E9PYG6	A0A286YDU0;E9PYG6	Rasa1	RAS p21 protein activator 1 (Fragment);RAS p21 protein activator 1	A0A286YDU0;E9PYG6	A0A286YDU0_MOUSE;E9PYG6_MOUSE	2	2	2	2	2	2	2	2	2	2	2	2	17679255859375	12840462890625	24524111328125	1303010546875	2900270703125	1854959375	19522259765625	194517890625	1586798046875	133621884765625	14841740234375	2133653125
1.98354e-15	23029.9;41023.33;46936.18	A0A286YDZ6;H7BWY2;Q9JKC8	A0A286YDZ6;H7BWY2;Q9JKC8	Ap3m1	AP-3 complex subunit mu-1	A0A286YDZ6;H7BWY2;Q9JKC8	A0A286YDZ6_MOUSE;H7BWY2_MOUSE;AP3M1_MOUSE	4	4	4	4	4	4	4	4	4	4	4	4	432922578125	4243874609375	433387734375	4598776953125	4589121875	4351955859375	402718125	40303078125	4114973828125	4181381640625	4756801953125	430696015625
9.94366e-05	NaN;47369.64;47369.64-2;13794.07	A0A286YE16;Q91ZN5;Q91ZN5-2;Q9D1L5	A0A286YE16;Q91ZN5;Q91ZN5-2;Q9D1L5	Slc35b2	Adenosine 3'-phospho 5'-phosphosulfate transporter 1 (Fragment);Adenosine 3'-phospho 5'-phosphosulfate transporter 1;Isoform 2 of Adenosine 3'-phospho 5'-phosphosulfate transporter 1;Adenosine 3'-phospho 5'-phosphosulfate transporter 1	A0A286YE16;Q91ZN5;Q91ZN5-2;Q9D1L5	A0A286YE16_MOUSE;S35B2_MOUSE;S35B2_MOUSE;Q9D1L5_MOUSE	1	1	1	1	1	1	1	1	1	1	1	1	130836640625	137566455078125	1338157421875	161102392578125	207072265625	131790869140625	18069369140625	158439453125	1513758984375	170241953125	19621294921875	19448423828125
1.93295e-34	52270.73;49925.27	A0A2C9F2D2;Q07076	A0A2C9F2D2;Q07076	Anxa7	Annexin;Annexin A7	A0A2C9F2D2;Q07076	A0A2C9F2D2_MOUSE;ANXA7_MOUSE	18	18	18	18	18	18	18	18	17	17	18	18	26431403125	28067240625	2779956875	28349465625	2710709375	267421.25	23975596875	2371164375	29535340625	27863965625	26853515625	2763701875
1.00834e-32	12454.84;12440.82	A0A2I3BPG9;P83882	A0A2I3BPG9;P83882	Rpl36a-ps1;Rpl36a	Ribosomal protein L36A, pseudogene 1;60S ribosomal protein L36a	A0A2I3BPG9;P83882	A0A2I3BPG9_MOUSE;RL36A_MOUSE	3	3	3	3	3	3	3	3	3	3	3	3	303855375	27625015625	296937125	37314271875	35688421875	34181290625	254206296875	2859188125	291511.75	301941.25	316891.25	33276515625
1.48617e-12	105715.71;108852.28	A0A2I3BPY7;Q9EP71	A0A2I3BPY7;Q9EP71	Rai14	Ankycorbin	A0A2I3BPY7;Q9EP71	A0A2I3BPY7_MOUSE;RAI14_MOUSE	13	14	13	14	14	14	14	13	13	14	14	14	3497226171875	3443707421875	28789	35950453125	343371171875	3300971875	352513671875	3664472265625	3960014453125	37488484375	379235703125	326658671875
1.60591e-07	56673.11;56855.33;56855.33-2	A0A2I3BQE0;Q9JI10;Q9JI10-2	A0A2I3BQE0;Q9JI10;Q9JI10-2	Stk3	Non-specific serine/threonine protein kinase;Serine/threonine-protein kinase 3;Isoform 2 of Serine/threonine-protein kinase 3	A0A2I3BQE0;Q9JI10;Q9JI10-2	A0A2I3BQE0_MOUSE;STK3_MOUSE;STK3_MOUSE	2	2	2	2	2	2	2	2	2	2	2	2	11536912109375	101181572265625	12881830078125	98220078125	1294607421875	86800732421875	82504228515625	89705458984375	77573642578125	10962150390625	10297166015625	10105953125
44977.5	42529.14;31633.61;60303.29;60303.29-2	A0A2I3BQF5;A0A2I3BRR4;Q8C3B8;Q8C3B8-2	A0A2I3BQF5;A0A2I3BRR4;Q8C3B8;Q8C3B8-2	Rft1	Protein RFT1 homolog;Protein RFT1 homolog;Protein RFT1 homolog;Isoform 2 of Protein RFT1 homolog	A0A2I3BQF5;A0A2I3BRR4;Q8C3B8;Q8C3B8-2	A0A2I3BQF5_MOUSE;A0A2I3BRR4_MOUSE;RFT1_MOUSE;RFT1_MOUSE	1	1	1	1	1	1	1	1	1	1	1	1	10322208984375	106684873046875	80544072265625	123262939453125	11120482421875	1022055078125	948191015625	526108349609375	109709736328125	1084059765625	10247439453125	70834677734375
8.5103e-14	35175.56;9003.2;17994.49;15571.69	A0A2I3BR29;H3BLM7;H9H9T1;Q3TGF2	A0A2I3BR29;H3BLM7;H9H9T1;Q3TGF2	Fam107b	Protein FAM107B	A0A2I3BR29;H3BLM7;H9H9T1;Q3TGF2	A0A2I3BR29_MOUSE;H3BLM7_MOUSE;H9H9T1_MOUSE;F107B_MOUSE	2	2	2	2	2	2	2	2	2	2	2	2	115169140625	121325341796875	133511484375	13885646484375	1437667578125	1300010546875	1464454296875	1804139453125	158680771484375	158504296875	17046908203125	15866431640625
1.37501e-20	64633.46;108837.56	A0A2I3BR78;Q9CSH3	A0A2I3BR78;Q9CSH3	Dis3	Exosome complex exonuclease RRP44	A0A2I3BR78;Q9CSH3	A0A2I3BR78_MOUSE;RRP44_MOUSE	2	2	2	2	2	2	2	2	2	2	2	2	9346814453125	955417578125	97848779296875	111009013671875	12993728515625	13590013671875	1136062890625	1120472265625	80279267578125	11759658203125	117682685546875	138535390625
0.000716596	NaN;291459.57	A0A2I3BR80;P97499	A0A2I3BR80;P97499	Tep1	Telomerase protein component 1 (Fragment);Telomerase protein component 1	A0A2I3BR80;P97499	A0A2I3BR80_MOUSE;TEP1_MOUSE	1	1	1	1	1	1	1	1	1	1	1	1	733672216796875	50261669921875	65746708984375	73213759765625	72853447265625	103381044921875	706280322265625	347459619140625	57521689453125	538439306640625	5061052734375	81291630859375
4.58975e-24	NaN;16723.12	A0A2I3BR94;Q9CQI3	A0A2I3BR94;Q9CQI3	Gmfb	Glia maturation factor beta (Fragment);Glia maturation factor beta	A0A2I3BR94;Q9CQI3	A0A2I3BR94_MOUSE;GMFB_MOUSE	6	6	6	6	6	6	6	6	5	6	6	6	73742859375	681863125	695736015625	73321953125	827403359375	6775790625	69533734375	713378125	728524921875	698953984375	7686484375	80046109375
1.08556e-30	10983.9;11528.61	A0A2I3BRK6;Q9JIX0	A0A2I3BRK6;Q9JIX0	Eny2	Transcription and mRNA export factor ENY2	A0A2I3BRK6;Q9JIX0	A0A2I3BRK6_MOUSE;ENY2_MOUSE	3	3	3	3	3	3	3	3	3	3	3	3	678455546875	674098203125	6331087109375	72737203125	677042421875	7537959375	606654921875	5493674609375	6073326171875	823319375	724723671875	72039109375
4.52054e-34	42178.65;42161.67	A0A2I3BRL8;Q91VM5	A0A2I3BRL8;Q91VM5	Gm7324;Rbmxl1	Predicted gene 7324;RNA binding motif protein, X-linked-like-1	A0A2I3BRL8;Q91VM5	A0A2I3BRL8_MOUSE;RMXL1_MOUSE	13	13	13	13	13	13	13	13	13	13	13	13	203507328125	19521615625	211744.25	227186828125	213211390625	218978640625	198608015625	196550828125	2009045625	2424404375	231021484375	222779140625
2.86515e-11	17092.99;40320.07	A0A2I3BRS5;Q3UCV8	A0A2I3BRS5;Q3UCV8	Otulin	Ubiquitin thioesterase otulin (Fragment);Ubiquitin thioesterase otulin	A0A2I3BRS5;Q3UCV8	A0A2I3BRS5_MOUSE;OTUL_MOUSE	1	1	1	1	1	1	1	1	1	1	1	1	14502265625	88086865234375	432270654296875	1827290625	75356455078125	1301697265625	84644873046875	70580322265625	6849654296875	69746142578125	52919169921875	20204666015625
8.82807e-31	11776.81	A0A2I3BRW0	A0A2I3BRW0	Spcs1	Microsomal signal peptidase 12 kDa subunit	A0A2I3BRW0	A0A2I3BRW0_MOUSE	3	3	3	3	3	3	3	3	3	3	3	3	168237546875	138199421875	14771734375	1837743125	2002785625	1662444375	13443371875	13969178125	155686078125	1661919375	159603.25	16777903125
1.09007e-08	80373.69;76711.71;82348.91	A0A2I3BS41;Q8K0M3;Q9R1Z8	A0A2I3BS41;Q8K0M3;Q9R1Z8	Sorbs3	Vinexin;Sorbs3 protein;Vinexin	A0A2I3BS41;Q8K0M3;Q9R1Z8	A0A2I3BS41_MOUSE;Q8K0M3_MOUSE;VINEX_MOUSE	4	4	4	4	4	4	4	4	4	4	4	4	36109328125	319263359375	30510107421875	2965186328125	3733147265625	3608452734375	3291824609375	38304546875	31321556640625	32190658203125	3650573828125	3266496484375
1.85603e-13	20749.71;21909.08;21978.23	A0A2I3BS49;Q9CXU4;Q9WTQ8	A0A2I3BS49;Q9CXU4;Q9WTQ8	Timm23	Mitochondrial import inner membrane translocase subunit Tim23;Mitochondrial import inner membrane translocase subunit TIM23;Mitochondrial import inner membrane translocase subunit Tim23	A0A2I3BS49;Q9CXU4;Q9WTQ8	A0A2I3BS49_MOUSE;Q9CXU4_MOUSE;TIM23_MOUSE	2	2	2	2	2	2	2	2	2	2	2	2	2577782421875	2680004296875	23117552734375	2239087109375	23206654296875	24681751953125	29044359375	320413125	2647671484375	234286953125	1887068359375	21829.5
4.901e-24	66605.8;66704.93	A0A2K6EDK3;Q6PIP5	A0A2K6EDK3;Q6PIP5	Nudcd1	NudC domain-containing protein 1	A0A2K6EDK3;Q6PIP5	A0A2K6EDK3_MOUSE;NUDC1_MOUSE	6	6	6	6	6	6	6	6	6	6	6	6	1933268125	1600220625	1158321640625	172318609375	7250446875	182700578125	167411.25	105542515625	181461171875	26194484375	2268866875	13759196875
1.56975e-29	150137.11;155117.91	A0A2R8VHH1;Q99P88	A0A2R8VHH1;Q99P88	Nup155	Nuclear pore complex protein Nup155	A0A2R8VHH1;Q99P88	A0A2R8VHH1_MOUSE;NU155_MOUSE	9	9	9	9	9	9	9	9	9	9	9	9	3027780859375	3527588671875	3576374609375	3421783984375	367413046875	3309299609375	4208475390625	3754887109375	30604056640625	35004296875	3410696484375	29429103515625
15.9488	57919.77	A0A2R8VHP3	A0A2R8VHP3	Gm5478	Predicted pseudogene 5478	A0A2R8VHP3	A0A2R8VHP3_MOUSE	1	1	1	Filtered	Filtered	1	1	1	1	1	Filtered	1	31851065625	592444677734375	465797021484375	Filtered	Filtered	27513603515625	34883564453125	333856860351563	31888037109375	385143579101563	Filtered	362181494140625
3.06245e-18	151031.41;152012.52;152012.52-2;152012.52-3;152012.52-4	A0A2R8VHQ0;Q8CGB6;Q8CGB6-2;Q8CGB6-3;Q8CGB6-4	A0A2R8VHQ0;Q8CGB6;Q8CGB6-2;Q8CGB6-3;Q8CGB6-4	Tns2	Tensin-2;Tensin-2;Isoform 2 of Tensin-2;Isoform 3 of Tensin-2;Isoform 4 of Tensin-2	A0A2R8VHQ0;Q8CGB6;Q8CGB6-2;Q8CGB6-3;Q8CGB6-4	A0A2R8VHQ0_MOUSE;TNS2_MOUSE;TNS2_MOUSE;TNS2_MOUSE;TNS2_MOUSE	14	14	14	14	14	14	14	14	14	14	14	14	27860984375	293117734375	31240705078125	31254525390625	31327521484375	2896578125	6233985546875	4697294921875	4792489453125	2917844921875	29784009765625	40155515625
1.29722e-25	38821.17;36070.98;35877.63	A0A2R8VI39;A0A2R8W6P6;P23591	A0A2R8VI39;A0A2R8W6P6;P23591	Gfus	GDP-4-keto-6-deoxy-D-mannose-3,5-epimerase-4-reductase;GDP-4-keto-6-deoxy-D-mannose-3,5-epimerase-4-reductase;GDP-L-fucose synthase	A0A2R8VI39;A0A2R8W6P6;P23591	A0A2R8VI39_MOUSE;A0A2R8W6P6_MOUSE;FCL_MOUSE	9	9	9	9	9	9	9	9	9	9	9	9	327195875	2931408125	30551396875	344042375	3596225625	33040321875	28176759375	2751290625	2774680625	34209821875	350932375	32703071875
1.00826e+08	32864.69;59430.72	A0A2R8VI65;P58742	A0A2R8VI65;P58742	Aaas	Aladin (Fragment);Aladin	A0A2R8VI65;P58742	A0A2R8VI65_MOUSE;AAAS_MOUSE	1	1	1	1	1	1	1	1	1	1	1	1	280686791992188	4591376953125	517199560546875	355439233398438	53726220703125	660339013671875	627269140625	6641765625	410191455078125	5362853515625	43823740234375	506142333984375
94394.3	41046.21;69971.74	A0A2R8VI72;Q8R0H9	A0A2R8VI72;Q8R0H9	Gga1	ADP-ribosylation factor-binding protein GGA1	A0A2R8VI72;Q8R0H9	A0A2R8VI72_MOUSE;GGA1_MOUSE	1	1	1	1	1	1	1	1	1	1	1	1	300731328125	32047611328125	737500854492188	2192065625	349951953125	29864466796875	28270265625	28316.25	251365234375	3136155859375	25101095703125	34685390625
4.98603e+07	7511.59	A0A2R8VJW0	A0A2R8VJW0	Aco2	Aconitate hydratase, mitochondrial (Fragment)	A0A2R8VJW0	A0A2R8VJW0_MOUSE	1	1	1	1	1	1	1	1	1	1	1	1	3068737109375	22816796875	20535177734375	15470767578125	154104189453125	130076123046875	347704921875	30819765625	2236583203125	16396421875	13103814453125	20865873046875
1.7412e-14	35076.75;37296.13;33097.5;33097.5-2	A0A2R8VK70;A0A2R8W6P0;Q61735;Q61735-2	A0A2R8VK70;A0A2R8W6P0;Q61735;Q61735-2	Cd47	Integrin-associated protein;Integrin-associated protein;Leukocyte surface antigen CD47;Isoform 2 of Leukocyte surface antigen CD47	A0A2R8VK70;A0A2R8W6P0;Q61735;Q61735-2	A0A2R8VK70_MOUSE;A0A2R8W6P0_MOUSE;CD47_MOUSE;CD47_MOUSE	4	4	4	4	4	4	4	4	4	4	4	4	82501921875	7004153125	728498984375	725117265625	656803359375	714090859375	6494189453125	638057578125	9229121875	89143578125	65727.5	66162109375
0.121686	161771.27;160818.06	A0A2R8VK76;Q9EPU4	A0A2R8VK76;Q9EPU4	Cpsf1	Cleavage and polyadenylation-specificity factor subunit 1;Cleavage and polyadenylation specificity factor subunit 1	A0A2R8VK76;Q9EPU4	A0A2R8VK76_MOUSE;CPSF1_MOUSE	6	6	6	6	6	6	6	6	6	5	6	6	19265298828125	16567529296875	144902333984375	21233916015625	24723671875	18501060546875	168563828125	18594529296875	17144103515625	21222890625	21609037109375	22693236328125
0.0371208	57021.54;60211.53;60211.53-2;57031.33;57031.33-2;57031.33-3	A0A2R8VKI7;Q811S7;Q811S7-2;Q9ERA0;Q9ERA0-2;Q9ERA0-3	A0A2R8VKI7;Q811S7;Q811S7-2;Q9ERA0;Q9ERA0-2;Q9ERA0-3	Tfcp2;Ubp1;Ubp1;Tfcp2;Tfcp2;Tfcp2	Alpha-globin transcription factor CP2;Upstream-binding protein 1;Isoform 2 of Upstream-binding protein 1;Alpha-globin transcription factor CP2;Isoform 2 of Alpha-globin transcription factor CP2;Isoform 3 of Alpha-globin transcription factor CP2	A0A2R8VKI7;Q811S7;Q811S7-2;Q9ERA0;Q9ERA0-2;Q9ERA0-3	A0A2R8VKI7_MOUSE;UBIP1_MOUSE;UBIP1_MOUSE;TFCP2_MOUSE;TFCP2_MOUSE;TFCP2_MOUSE	1	1	1	1	1	1	1	1	1	1	1	1	18567611328125	13941201171875	97652236328125	19701859375	18448162109375	17869912109375	24078216796875	210499375	2500574609375	2946359375	23466576171875	16733966796875
3.20558e-06	34106.25;35905.51;35755.28;37803.59	A0A2R8W6J9;A2APN2;Q8CGR7;Q8R093	A0A2R8W6J9;A2APN2;Q8CGR7;Q8R093	Upp2	Uridine phosphorylase;Uridine phosphorylase;Uridine phosphorylase 2;Uridine phosphorylase	A0A2R8W6J9;A2APN2;Q8CGR7;Q8R093	A0A2R8W6J9_MOUSE;A2APN2_MOUSE;UPP2_MOUSE;Q8R093_MOUSE	5	4	5	5	5	5	5	5	5	5	5	5	16216724609375	70639970703125	141018623046875	8490494140625	878291015625	109902099609375	2179824609375	147027509765625	13725416015625	18431271484375	87686396484375	27038783203125
42937.6	89557.69;90978.42	A0A2R8W6T9;Q9DBI0	A0A2R8W6T9;Q9DBI0	Tmprss6	Transmembrane protease serine 6	A0A2R8W6T9;Q9DBI0	A0A2R8W6T9_MOUSE;TMPS6_MOUSE	1	2	2	1	2	2	2	2	1	2	2	2	684913623046875	123241328125	851763671875	7934994140625	148725849609375	1382309765625	17387181640625	4684	551218896484375	12255318359375	399465356445313	95407001953125
1.03008	71685.14;44778.08;223367.6;223367.6-1;223367.6-2;223367.6-4	A0A2U3TZ82;G5E8W1;Q99KW3;Q99KW3-1;Q99KW3-2;Q99KW3-4	A0A2U3TZ82;G5E8W1;Q99KW3;Q99KW3-1;Q99KW3-2;Q99KW3-4	Triobp	TRIO and F-actin-binding protein;TRIO and F-actin-binding protein (Fragment);TRIO and F-actin-binding protein;Isoform 1 of TRIO and F-actin-binding protein;Isoform 2 of TRIO and F-actin-binding protein;Isoform 4 of TRIO and F-actin-binding protein	A0A2U3TZ82;G5E8W1;Q99KW3;Q99KW3-1;Q99KW3-2;Q99KW3-4	A0A2U3TZ82_MOUSE;G5E8W1_MOUSE;TARA_MOUSE;TARA_MOUSE;TARA_MOUSE;TARA_MOUSE	1	1	1	1	1	1	1	1	1	1	1	1	652148779296875	628516943359375	6879884765625	11475453125	815559619140625	8487345703125	605877294921875	7129923828125	74994931640625	82824794921875	91515576171875	81769814453125
2.09286e-06	12239.59;16492.81;17143.3	A0A338P6B4;A0A338P6I2;Q923G2	A0A338P6B4;A0A338P6I2;Q923G2	Polr2h	DNA-directed RNA polymerases I, II, and III subunit RPABC3 (Fragment);DNA-directed RNA polymerases I, II, and III subunit RPABC3;DNA-directed RNA polymerases I, II, and III subunit RPABC3	A0A338P6B4;A0A338P6I2;Q923G2	A0A338P6B4_MOUSE;A0A338P6I2_MOUSE;RPAB3_MOUSE	2	2	2	2	2	2	2	2	2	2	2	2	116751728515625	805929833984375	96033154296875	9850978515625	9393916015625	1169546875	805549072265625	8945328125	8959091796875	103269765625	86252490234375	11204458984375
7.21053e-16	12043.47;13026.62;9422.75;10487.76;11613.99;11613.99-1;11484.88	A0A338P6E8;A0A338P6F6;A0A338P6G6;A0A384DV79;P17095;P17095-1;Q3TE85	A0A338P6E8;A0A338P6F6;A0A338P6G6;A0A384DV79;P17095;P17095-1;Q3TE85	Hmga1	High mobility group AT-hook protein 1;High mobility group AT-hook protein 1;High mobility group protein HMG-I/HMG-Y;High mobility group protein HMG-I/HMG-Y;High mobility group protein HMG-I/HMG-Y;Isoform HMG-Y of High mobility group protein HMG-I/HMG-Y;High mobility group AT-hook protein 1	A0A338P6E8;A0A338P6F6;A0A338P6G6;A0A384DV79;P17095;P17095-1;Q3TE85	A0A338P6E8_MOUSE;A0A338P6F6_MOUSE;A0A338P6G6_MOUSE;A0A384DV79_MOUSE;HMGA1_MOUSE;HMGA1_MOUSE;Q3TE85_MOUSE	2	2	2	2	2	2	2	2	2	2	2	2	116555734375	99134046875	119034265625	132796890625	123073734375	11612584375	13745246875	1208114609375	196387015625	140198984375	152374515625	133500625
2.72893e-20	6770.93	A0A338P6I9	A0A338P6I9		Uncharacterized protein	A0A338P6I9	A0A338P6I9_MOUSE	2	2	2	2	2	2	2	2	2	2	2	2	5948940625	5802226171875	5174256640625	434014453125	5506265625	333823203125	72368203125	671953984375	68023890625	530865234375	5542571484375	526786015625
4.68131e+06	91150.11;88085.83;87210.78;87210.78-2	A0A338P6P6;D4AFX6;Q6ZQK5;Q6ZQK5-2	A0A338P6P6;D4AFX6;Q6ZQK5;Q6ZQK5-2	Acap2	Arf-GAP with coiled-coil, ANK repeat and PH domain-containing protein 2;Arf-GAP with coiled-coil, ANK repeat and PH domain-containing protein 2;Arf-GAP with coiled-coil, ANK repeat and PH domain-containing protein 2;Isoform 2 of Arf-GAP with coiled-coil, ANK repeat and PH domain-containing protein 2	A0A338P6P6;D4AFX6;Q6ZQK5;Q6ZQK5-2	A0A338P6P6_MOUSE;D4AFX6_MOUSE;ACAP2_MOUSE;ACAP2_MOUSE	2	2	2	2	2	2	2	2	1	2	2	2	461351123046875	41362783203125	45654482421875	515480859375	40559873046875	54149169921875	386859765625	5517326171875	47463125	502238916015625	34034072265625	498158251953125
1.72352e-06	12990.14;139572;129055.56;129055.56-2;129055.56-3	A0A338P6R5;Q6DID3;Q7TSH6;Q7TSH6-2;Q7TSH6-3	A0A338P6R5;Q6DID3;Q7TSH6;Q7TSH6-2;Q7TSH6-3	Scaf8;Scaf8;Scaf4;Scaf4;Scaf4	SR-related and CTD-associated factor 8 (Fragment);SR-related and CTD-associated factor 8;SR-related and CTD-associated factor 4;Isoform 2 of SR-related and CTD-associated factor 4;Isoform 3 of SR-related and CTD-associated factor 4	A0A338P6R5;Q6DID3;Q7TSH6;Q7TSH6-2;Q7TSH6-3	A0A338P6R5_MOUSE;SCAF8_MOUSE;SCAF4_MOUSE;SCAF4_MOUSE;SCAF4_MOUSE	1	1	1	1	1	1	1	1	1	1	1	1	9435630859375	92331123046875	115882548828125	153476865234375	147577373046875	181050234375	17798544921875	149591142578125	117885146484375	17744564453125	87587216796875	153091884765625
1.34553e-27	38458.61;41963.85	A0A338P6U4;Q5XJY4	A0A338P6U4;Q5XJY4	Parl	Presenilins-associated rhomboid-like protein, mitochondrial;Presenilins-associated rhomboid-like protein, mitochondrial	A0A338P6U4;Q5XJY4	A0A338P6U4_MOUSE;PARL_MOUSE	4	4	4	4	4	4	4	4	4	4	4	4	5169263671875	4487201171875	4995972265625	322939765625	29365822265625	27890681640625	5866954296875	66116953125	5744096484375	329826953125	385326484375	370119609375
0.000368663	195755.81;199587.41;199587.41-2	A0A338P6W1;P97868;P97868-2	A0A338P6W1;P97868;P97868-2	Rbbp6	E3 ubiquitin-protein ligase RBBP6 (Fragment);E3 ubiquitin-protein ligase RBBP6;Isoform 2 of E3 ubiquitin-protein ligase RBBP6	A0A338P6W1;P97868;P97868-2	A0A338P6W1_MOUSE;RBBP6_MOUSE;RBBP6_MOUSE	3	3	3	2	3	3	3	3	3	3	3	3	618121826171875	61396376953125	526916015625	74404619140625	5660927734375	82709921875	566038525390625	617462646484375	635117626953125	635528076171875	684855322265625	708510302734375
1.66943e-08	41569.38;36288.48;50185.5	A0A338P6Y8;A0A338P726;Q8K2A8	A0A338P6Y8;A0A338P726;Q8K2A8	Alg3	Dol-P-Man:Man(5)GlcNAc(2)-PP-Dol alpha-1,3-mannosyltransferase;Dol-P-Man:Man(5)GlcNAc(2)-PP-Dol alpha-1,3-mannosyltransferase;Dol-P-Man:Man(5)GlcNAc(2)-PP-Dol alpha-1,3-mannosyltransferase	A0A338P6Y8;A0A338P726;Q8K2A8	A0A338P6Y8_MOUSE;A0A338P726_MOUSE;ALG3_MOUSE	2	2	2	2	2	2	2	2	2	2	2	2	632036083984375	56513701171875	532485693359375	584600341796875	62237080078125	492011328125	59125908203125	4500748046875	283357446289063	342132861328125	3756755859375	4221208984375
5.52888e-25	25375.2;80669.53;24316.35;81312.39;83677.25;83080.6;70648.95;81594.72;83693.9;82846.18;83156.62	A0A338P701;B1AXN9;B1AXP0;E9PWV3;F6Q8A4;F6RQA2;G3UZI3;P18653;P18654;Q505N6;Q9WUT3	A0A338P701;B1AXN9;B1AXP0;E9PWV3;F6Q8A4;F6RQA2;G3UZI3;P18653;P18654;Q505N6;Q9WUT3	Rps6ka2;Rps6ka3;Rps6ka3;Rps6ka1;Rps6ka1;Rps6ka1;Rps6ka1;Rps6ka1;Rps6ka3;Rps6ka1;Rps6ka2	Ribosomal protein S6 kinase alpha-2 (Fragment);Non-specific serine/threonine protein kinase;Ribosomal protein S6 kinase alpha-3 (Fragment);Ribosomal protein S6 kinase;Non-specific serine/threonine protein kinase (Fragment);Ribosomal protein S6 kinase;Non-specific serine/threonine protein kinase;Ribosomal protein S6 kinase alpha-1;Ribosomal protein S6 kinase alpha-3;Ribosomal protein S6 kinase;Rib…	A0A338P701;B1AXN9;B1AXP0;E9PWV3;F6Q8A4;F6RQA2;G3UZI3;P18653;P18654;Q505N6;Q9WUT3	A0A338P701_MOUSE;B1AXN9_MOUSE;B1AXP0_MOUSE;E9PWV3_MOUSE;F6Q8A4_MOUSE;F6RQA2_MOUSE;G3UZI3_MOUSE;KS6A1_MOUSE;KS6A3_MOUSE;Q505N6_MOUSE;KS6A2_MOUSE	1	1	1	1	1	1	1	1	1	1	1	1	2072317578125	1854971484375	22389552734375	1948725390625	193474453125	209165859375	8178736328125	1218393359375	17906880859375	18835740234375	19561794921875	22990296875
4.99839e-32	14121.22;17861.58	A0A338P7E5;P68037	A0A338P7E5;P68037	Ube2l3	Ubiquitin-conjugating enzyme E2 L3	A0A338P7E5;P68037	A0A338P7E5_MOUSE;UB2L3_MOUSE	6	6	6	6	6	6	6	6	6	6	6	6	3916471875	42562728125	399266.5	437597375	430755125	4224093125	361445875	386818625	38618078125	46521909375	421751.25	48133740625
2.49254e-40	21022.93;30946.92;30873.87	A0A338P7G4;P54797;Q8BTN3	A0A338P7G4;P54797;Q8BTN3	Tango2	Transport and Golgi organization 2 homolog (Fragment);Transport and Golgi organization 2 homolog;Transport and Golgi organization 2 homolog	A0A338P7G4;P54797;Q8BTN3	A0A338P7G4_MOUSE;TNG2_MOUSE;Q8BTN3_MOUSE	3	3	3	3	3	3	3	3	3	3	3	3	1566381640625	12027458984375	135795546875	11537509765625	103360830078125	162830205078125	14238919921875	1345841796875	14177873046875	16643126953125	1808294921875	18673576171875
57.1796	23528.07;23934.55	A0A338P7L8;Q8BJF9	A0A338P7L8;Q8BJF9	Chmp2b	Charged multivesicular body protein 2b	A0A338P7L8;Q8BJF9	A0A338P7L8_MOUSE;CHM2B_MOUSE	1	1	1	1	1	1	1	1	1	1	1	1	15772623046875	13041568359375	129035986328125	1138236328125	11734974609375	138637822265625	13686755859375	130162109375	1503196875	141929482421875	18015177734375	1422283203125
8.18505e+09	51200.53;49394.52;43962.45;51266.55;54614.33;54614.33-2;54614.33-3;54614.33-4	A0A384DVA0;E9PY05;H3BKX4;I1E4Y2;P81270;P81270-2;P81270-3;P81270-4	A0A384DVA0;E9PY05;H3BKX4;I1E4Y2;P81270;P81270-2;P81270-3;P81270-4	Erg	Transcriptional regulator ERG;Transcriptional regulator ERG;Transcriptional regulator ERG;Transcriptional regulator ERG;Transcriptional regulator ERG;Isoform 2 of Transcriptional regulator ERG;Isoform 1 of Transcriptional regulator ERG;Isoform 5 of Transcriptional regulator ERG	A0A384DVA0;E9PY05;H3BKX4;I1E4Y2;P81270;P81270-2;P81270-3;P81270-4	A0A384DVA0_MOUSE;E9PY05_MOUSE;H3BKX4_MOUSE;I1E4Y2_MOUSE;ERG_MOUSE;ERG_MOUSE;ERG_MOUSE;ERG_MOUSE	Filtered	1	1	1	Filtered	1	1	1	Filtered	1	1	1	Filtered	3554099609375	84047734375	166064685058594	Filtered	363364721679688	27250224609375	421678564453125	Filtered	167245861816406	258282609375	274842456054688
9.30833	9029.06;10152.39	A0A3B2W3M7;P18608	A0A3B2W3M7;P18608	Hmgn1	Non-histone chromosomal protein HMG-14	A0A3B2W3M7;P18608	A0A3B2W3M7_MOUSE;HMGN1_MOUSE	1	1	1	1	1	1	1	1	1	1	1	1	9987228515625	79779697265625	12376064453125	7623625	129893193359375	20691767578125	573685009765625	17259814453125	67166826171875	118382939453125	997816796875	121730263671875
1.2776e-26	17042.31;19709.32;17363.63	A0A3B2W450;A0A3B2WCR6;Q62241	A0A3B2W450;A0A3B2WCR6;Q62241	Snrpc	U1 small nuclear ribonucleoprotein C	A0A3B2W450;A0A3B2WCR6;Q62241	A0A3B2W450_MOUSE;A0A3B2WCR6_MOUSE;RU1C_MOUSE	2	2	2	2	2	2	2	2	2	2	2	2	40021671875	34776046875	409750078125	451522109375	438802265625	474528984375	4009450390625	466761640625	3974234375	478821640625	43632203125	39243453125
3.60364e-05	27865.88;41518.19	A0A3B2W7K0;Q62419	A0A3B2W7K0;Q62419	Sh3gl1	Endophilin-A2	A0A3B2W7K0;Q62419	A0A3B2W7K0_MOUSE;SH3G1_MOUSE	2	2	2	2	2	2	2	2	2	2	2	2	137495537109375	16765515625	195756015625	2085927734375	203311484375	21195857421875	15770154296875	1675683984375	1565325390625	155958037109375	1331456640625	1779431640625
6.24275e-18	58394.22;70449.92	A0A3B2W812;Q9JLQ0	A0A3B2W812;Q9JLQ0	Cd2ap	CD2-associated protein	A0A3B2W812;Q9JLQ0	A0A3B2W812_MOUSE;CD2AP_MOUSE	8	8	8	8	8	8	8	8	7	8	7	8	5216748828125	47338171875	463965625	5862700390625	565586875	585883203125	4600626171875	4754098046875	382452890625	57026984375	6064135546875	5086430859375
5.67759e-05	8593.75	A0A3B2WBC6	A0A3B2WBC6	Polr2m	DNA-directed RNA polymerase II subunit GRINL1A	A0A3B2WBC6	A0A3B2WBC6_MOUSE	2	2	2	2	2	2	2	2	2	2	2	2	2322818359375	2106390625	20954298828125	2520530859375	220754765625	2163738671875	1583757421875	19095283203125	160617744140625	2270270703125	2159180078125	2300483984375
175665	42663.56;47837.36	A0A3B2WBH6;Q9QUT0	A0A3B2WBH6;Q9QUT0	Rhag	Ammonium transporter Rh type A	A0A3B2WBH6;Q9QUT0	A0A3B2WBH6_MOUSE;RHAG_MOUSE	1	1	1	1	1	1	1	1	1	1	1	1	935268359375	206539765625	1871289453125	8349830078125	12803228515625	8902125	16263564453125	753642822265625	94471650390625	101077421875	9803115234375	109531884765625
6.62661e-25	131105.82;133870.93;131279.98	A0A3B2WBH9;A0A3B2WCN9;Q9Z0U1	A0A3B2WBH9;A0A3B2WCN9;Q9Z0U1	Tjp2	Tight junction protein ZO-2	A0A3B2WBH9;A0A3B2WCN9;Q9Z0U1	A0A3B2WBH9_MOUSE;A0A3B2WCN9_MOUSE;ZO2_MOUSE	15	15	15	15	15	15	15	15	15	15	15	15	38828484375	4136869140625	4399196484375	4755856640625	489645546875	4581657421875	3616501953125	393420703125	369671875	3963027734375	4475484375	39211.5
7.12076e-38	24744.23;24831.3	A0A3B2WBL1;Q5XJF6	A0A3B2WBL1;Q5XJF6	Rpl10a	Ribosomal protein	A0A3B2WBL1;Q5XJF6	A0A3B2WBL1_MOUSE;Q5XJF6_MOUSE	14	14	13	13	14	14	14	13	12	13	13	14	8722774375	8342514375	8244039375	10255789375	10030709375	9188656875	824953.5	7291014375	784289	953661.75	9334809375	924522125
5.79305e-37	74252.49;76775.48	A0A3B2WCD8;Q3U0V1	A0A3B2WCD8;Q3U0V1	Khsrp	Far upstream element-binding protein 2	A0A3B2WCD8;Q3U0V1	A0A3B2WCD8_MOUSE;FUBP2_MOUSE	25	24	25	24	25	25	24	25	24	24	24	25	1629662125	1101434.75	1543599.25	1467451625	1457782.5	1359032625	1117770125	1617037375	1756083.5	1704143	2030076625	1939799375
5.96803e-14	47477.61;53574.63	A0A3B2WCK5;Q9JKJ9	A0A3B2WCK5;Q9JKJ9	Cyp39a1	24-hydroxycholesterol 7-alpha-hydroxylase	A0A3B2WCK5;Q9JKJ9	A0A3B2WCK5_MOUSE;CP39A_MOUSE	7	7	7	7	7	7	7	7	7	7	7	7	5714128125	34537.5	5251829296875	3537933984375	6926184375	36960859375	4313359375	5009840234375	338982578125	20604234375	32261634765625	3539815625
2.45002e-21	59330.97;52572.72	A0A3B2WCL5;Q9CT10	A0A3B2WCL5;Q9CT10	Ranbp3	Ran-binding protein 3	A0A3B2WCL5;Q9CT10	A0A3B2WCL5_MOUSE;RANB3_MOUSE	6	6	6	6	6	6	6	6	6	6	6	6	24384615234375	229368359375	24324380859375	28500646484375	292984296875	2541351171875	17676837890625	19722189453125	216204609375	29337634765625	2894225390625	2273109375
211317	8192.37;17106.78	A0A3B2WCM9;Q8R5F3	A0A3B2WCM9;Q8R5F3	Oard1	ADP-ribose glycohydrolase OARD1	A0A3B2WCM9;Q8R5F3	A0A3B2WCM9_MOUSE;OARD1_MOUSE	2	2	2	2	2	2	2	2	2	2	2	2	10937625	107033203125	123129013671875	915498828125	12826755859375	126694814453125	12437427734375	14419796875	135460341796875	1748128125	142675234375	146180078125
5.719e+08	68763.83;75043.2	A0A3B2WCS4;Q62172	A0A3B2WCS4;Q62172	Ralbp1	RalA-binding protein 1	A0A3B2WCS4;Q62172	A0A3B2WCS4_MOUSE;RBP1_MOUSE	1	1	1	1	1	1	1	1	1	1	1	1	24282640625	117072939453125	1635416796875	19097625	26094515625	18654169921875	19366892578125	19169025390625	25150005859375	27125294921875	291121328125	21165236328125
8.28369e-15	41839.98;44399.95	A0A3B2WDB3;Q3UN02	A0A3B2WDB3;Q3UN02	Lclat1	Lysocardiolipin acyltransferase 1 (Fragment);Lysocardiolipin acyltransferase 1	A0A3B2WDB3;Q3UN02	A0A3B2WDB3_MOUSE;LCLT1_MOUSE	6	6	6	6	6	6	6	6	6	6	6	6	64224421875	647711640625	44644125	647662265625	5793254296875	6423508984375	708469921875	7629728125	86647	71151046875	75872203125	803359140625
1.45429e-13	45786.31;64470.16;64470.16-2;52764.08	A0A3Q4EBK4;O08539;O08539-2;Q6P1B9	A0A3Q4EBK4;O08539;O08539-2;Q6P1B9	Bin1	Myc box-dependent-interacting protein 1;Myc box-dependent-interacting protein 1;Isoform 2 of Myc box-dependent-interacting protein 1;Bin1 protein	A0A3Q4EBK4;O08539;O08539-2;Q6P1B9	A0A3Q4EBK4_MOUSE;BIN1_MOUSE;BIN1_MOUSE;Q6P1B9_MOUSE	4	4	4	4	4	4	4	4	4	4	4	4	29639275390625	27915318359375	318311875	28416166015625	31603923828125	3043514453125	1991075390625	20846353515625	151499873046875	230448125	23846720703125	24769251953125
1.9715e-24	NaN;NaN;NaN;41565.33;41565.33-2	A0A3Q4EC24;A0A3Q4EGL4;D3YXC2;Q791T5;Q791T5-2	A0A3Q4EC24;A0A3Q4EGL4;D3YXC2;Q791T5;Q791T5-2	Mtch1	Mitochondrial carrier homolog 1 (Fragment);Mitochondrial carrier homolog 1 (Fragment);Mitochondrial carrier homolog 1 (Fragment);Mitochondrial carrier homolog 1;Isoform 2 of Mitochondrial carrier homolog 1	A0A3Q4EC24;A0A3Q4EGL4;D3YXC2;Q791T5;Q791T5-2	A0A3Q4EC24_MOUSE;A0A3Q4EGL4_MOUSE;D3YXC2_MOUSE;MTCH1_MOUSE;MTCH1_MOUSE	5	5	5	5	5	5	5	5	5	5	5	5	81404671875	8707246875	870534921875	710988984375	677159921875	775232890625	125546.25	111008546875	909220078125	817274765625	8326765625	82540265625
4.42511e-14	6084.03;5130.94;26261.23;14017.26;26860.87;4717.51;29517.93	A0A3Q4EC31;A0A3Q4EGA7;A0A3Q4EGU9;A0A3Q4EIH1;A0A3Q4L2S1;A0A3Q4L320;Q9R061	A0A3Q4EC31;A0A3Q4EGA7;A0A3Q4EGU9;A0A3Q4EIH1;A0A3Q4L2S1;A0A3Q4L320;Q9R061	Nubp2	Cytosolic Fe-S cluster assembly factor NUBP2	A0A3Q4EC31;A0A3Q4EGA7;A0A3Q4EGU9;A0A3Q4EIH1;A0A3Q4L2S1;A0A3Q4L320;Q9R061	A0A3Q4EC31_MOUSE;A0A3Q4EGA7_MOUSE;A0A3Q4EGU9_MOUSE;A0A3Q4EIH1_MOUSE;A0A3Q4L2S1_MOUSE;A0A3Q4L320_MOUSE;NUBP2_MOUSE	1	1	1	1	1	1	1	1	1	1	1	1	102801025390625	100484951171875	96289443359375	70534658203125	6918005859375	10088154296875	12531732421875	11209087890625	97611044921875	1184587890625	796748388671875	97007919921875
1.35706e-19	60159.89;62169.2;63433.61;107795.15;107795.15-2	A0A3Q4EG54;A0A3Q4EI24;Q3V156;Q91XL9;Q91XL9-2	A0A3Q4EG54;A0A3Q4EI24;Q3V156;Q91XL9;Q91XL9-2	Osbpl1a	Oxysterol-binding protein;Oxysterol-binding protein;Oxysterol-binding protein;Oxysterol-binding protein-related protein 1;Isoform 2 of Oxysterol-binding protein-related protein 1	A0A3Q4EG54;A0A3Q4EI24;Q3V156;Q91XL9;Q91XL9-2	A0A3Q4EG54_MOUSE;A0A3Q4EI24_MOUSE;Q3V156_MOUSE;OSBL1_MOUSE;OSBL1_MOUSE	10	10	10	10	10	10	9	10	10	10	10	10	448515625	5032351953125	54728875	53938171875	402584609375	5469387890625	3866473046875	4053500390625	5590327734375	7154665625	454193203125	6563190625
8.5514e-32	65411.09;65445.1	A0A3Q4EGC9;Q8VE09	A0A3Q4EGC9;Q8VE09	Ttc39c	Tetratricopeptide repeat protein 39C	A0A3Q4EGC9;Q8VE09	A0A3Q4EGC9_MOUSE;TT39C_MOUSE	18	18	18	18	18	18	18	18	17	18	18	18	4704144375	438274.75	586010875	470933375	572939375	388024.75	359427875	447522375	29683015625	4480660625	42898909375	48107028125
3.4811e-38	15762.71;24826.65;26939.03;30817.53;30817.53-2;30817.53-3;30817.53-4	A0A3Q4EH04;A0A3Q4L335;A0A3Q4L393;Q8BL97;Q8BL97-2;Q8BL97-3;Q8BL97-4	A0A3Q4EH04;A0A3Q4L335;A0A3Q4L393;Q8BL97;Q8BL97-2;Q8BL97-3;Q8BL97-4	Srsf7	Serine/arginine-rich-splicing factor 7;Serine/arginine-rich-splicing factor 7;Serine/arginine-rich-splicing factor 7;Serine/arginine-rich splicing factor 7;Isoform 2 of Serine/arginine-rich splicing factor 7;Isoform 3 of Serine/arginine-rich splicing factor 7;Isoform 4 of Serine/arginine-rich splicing factor 7	A0A3Q4EH04;A0A3Q4L335;A0A3Q4L393;Q8BL97;Q8BL97-2;Q8BL97-3;Q8BL97-4	A0A3Q4EH04_MOUSE;A0A3Q4L335_MOUSE;A0A3Q4L393_MOUSE;SRSF7_MOUSE;SRSF7_MOUSE;SRSF7_MOUSE;SRSF7_MOUSE	6	6	6	6	6	6	6	6	6	6	6	6	23722071875	271583.5	29856046875	26926096875	3000570625	2876106875	2791131875	3160143125	215030.25	287698	232898015625	244522078125
9.30481e-20	96525.26;95676.31	A0A3Q4EHZ1;Q9DBC3	A0A3Q4EHZ1;Q9DBC3	Cmtr1	Cap methyltransferase 1 (Fragment);Cap-specific mRNA (nucleoside-2'-O-)-methyltransferase 1	A0A3Q4EHZ1;Q9DBC3	A0A3Q4EHZ1_MOUSE;CMTR1_MOUSE	3	3	3	3	3	3	3	3	3	3	3	3	7509125	765557568359375	88345625	817119775390625	766008203125	90305166015625	9291361328125	91316826171875	706665673828125	9090990234375	7230232421875	930129296875
4.47331e-27	23786.99;23035.15	A0A3Q4EI12;P35293	A0A3Q4EI12;P35293	Rab18	Ras-related protein Rab-18	A0A3Q4EI12;P35293	A0A3Q4EI12_MOUSE;RAB18_MOUSE	10	10	10	10	10	10	10	10	10	10	10	10	2133966875	205851203125	210338453125	1750063125	202677109375	1814424375	189706390625	197820390625	196218984375	180354453125	1821600625	188734515625
1.52005e-15	16870.43;22812.31	A0A3Q4EII3;Q8JZY2	A0A3Q4EII3;Q8JZY2	Commd10	COMM domain-containing protein 10	A0A3Q4EII3;Q8JZY2	A0A3Q4EII3_MOUSE;COMDA_MOUSE	2	2	2	2	2	2	2	2	2	2	2	2	117759541015625	12919912109375	117045888671875	1203631640625	1016064453125	11207982421875	879030078125	10454623046875	106785634765625	1002403125	11765826171875	70507978515625
6.26711e-09	33798.69;51170.26;83379.91;83509.02	A0A494B8X7;A0A494B9A2;B7ZN55;Q9JHE3	A0A494B8X7;A0A494B9A2;B7ZN55;Q9JHE3	Asah2	Neutral ceramidase (Fragment);Neutral ceramidase;Neutral ceramidase;Neutral ceramidase	A0A494B8X7;A0A494B9A2;B7ZN55;Q9JHE3	A0A494B8X7_MOUSE;A0A494B9A2_MOUSE;B7ZN55_MOUSE;ASAH2_MOUSE	1	1	1	1	1	1	1	1	1	1	1	1	81122646484375	6870466796875	588121435546875	98830263671875	12237474609375	106605771484375	62267021484375	1224656640625	71766474609375	9961615234375	88132314453125	90649619140625
2.04103e-15	26438.61;32134.37	A0A494B8Y8;Q91XB7	A0A494B8Y8;Q91XB7	Yif1a	Protein YIF1A	A0A494B8Y8;Q91XB7	A0A494B8Y8_MOUSE;YIF1A_MOUSE	3	3	3	3	3	3	3	3	3	3	3	3	1184951171875	111293564453125	111994384765625	11481302734375	12902587890625	1411182421875	12711298828125	13514337890625	12622578125	12679419921875	118013408203125	158739443359375
4.75912e-28	28254.34;22187.16	A0A494B945;Q9D1G1	A0A494B945;Q9D1G1	Rab1b	Ras-related protein Rab-1B (Fragment);Ras-related protein Rab-1B	A0A494B945;Q9D1G1	A0A494B945_MOUSE;RAB1B_MOUSE	7	7	7	7	7	7	7	7	7	7	7	7	2842236875	29500540625	279866625	34010253125	28687071875	30699159375	277690625	282170375	336167875	30678759375	3370759375	299951.75
4.47273e-24	19833.6;19431.27	A0A494B9B9;Q8C6I2	A0A494B9B9;Q8C6I2	Sdhaf2	Succinate dehydrogenase assembly factor 2, mitochondrial;Succinate dehydrogenase assembly factor 2, mitochondrial	A0A494B9B9;Q8C6I2	A0A494B9B9_MOUSE;SDHF2_MOUSE	4	4	4	4	4	4	4	4	4	4	4	4	28825564453125	3433391796875	2935723046875	1674641015625	1494165234375	13284076171875	3481059375	431605625	3416576171875	141360390625	162597275390625	169060859375
72821.6	13149.07	A0A494B9G1	A0A494B9G1	Mrpl49	39S ribosomal protein L49, mitochondrial (Fragment)	A0A494B9G1	A0A494B9G1_MOUSE	1	1	1	1	1	1	1	1	1	1	1	1	759444970703125	397559033203125	642129443359375	1998473828125	199937578125	2580240234375	94618193359375	95965146484375	14894142578125	2960049609375	24045716796875	25383958984375
4.61684e-08	46779.9;52429.94	A0A494B9H1;Q9EPK6	A0A494B9H1;Q9EPK6	Sil1	Nucleotide exchange factor SIL1	A0A494B9H1;Q9EPK6	A0A494B9H1_MOUSE;SIL1_MOUSE	3	3	3	3	3	3	3	3	3	3	3	3	176088671875	1640933203125	14709048828125	16979123046875	212394296875	141006650390625	159835673828125	1519506640625	15311232421875	154139033203125	143561123046875	161750205078125
7.94091e+06	28347.88;22288.66;23561.93	A0A494B9H3;G3X9Y4;P97348	A0A494B9H3;G3X9Y4;P97348	Rhod	Rho-related GTP-binding protein RhoD	A0A494B9H3;G3X9Y4;P97348	A0A494B9H3_MOUSE;G3X9Y4_MOUSE;RHOD_MOUSE	Filtered	1	1	1	1	1	1	1	1	1	1	1	Filtered	321333837890625	317365258789063	365358837890625	316669506835938	372724584960938	183556506347656	379068286132813	274367041015625	29905625	331773461914063	234985986328125
4.06181e-09	78317.99;78777.06;78777.06-2	A0A494B9K4;Q9QYB5;Q9QYB5-2	A0A494B9K4;Q9QYB5;Q9QYB5-2	Add3	Gamma-adducin;Gamma-adducin;Isoform 1 of Gamma-adducin	A0A494B9K4;Q9QYB5;Q9QYB5-2	A0A494B9K4_MOUSE;ADDG_MOUSE;ADDG_MOUSE	3	3	3	3	3	3	3	3	3	3	3	3	266242578125	2546168359375	24420876953125	2505270703125	25813787109375	28119888671875	24517716796875	25908607421875	22491451171875	23819650390625	275723515625	2464534765625
9.03781e-11	51746.11;57637.91	A0A494B9N2;P27786	A0A494B9N2;P27786	Cyp17a1	Steroid 17-alpha-hydroxylase/17,20 lyase;Steroid 17-alpha-hydroxylase/17,20 lyase	A0A494B9N2;P27786	A0A494B9N2_MOUSE;CP17A_MOUSE	2	2	2	2	2	2	2	2	2	2	2	2	130056435546875	1490412109375	831907421875	797936474609375	1237855078125	782164794921875	1937548828125	9867837890625	192069453125	131008857421875	895041796875	18048287109375
3.39167e-16	16105.11;16034.03;17871.06	A0A494B9S0;A0A494BBG2;Q9CQB2	A0A494B9S0;A0A494BBG2;Q9CQB2	Mcrip2	MAPK-regulated corepressor-interacting protein 2;MAPK-regulated corepressor-interacting protein 2;MAPK regulated corepressor interacting protein 2	A0A494B9S0;A0A494BBG2;Q9CQB2	A0A494B9S0_MOUSE;A0A494BBG2_MOUSE;MCRI2_MOUSE	2	2	2	2	2	2	2	2	2	2	2	2	2452997265625	28764673828125	26882306640625	258244609375	2704626171875	2778777734375	2912779296875	2806903515625	2734234375	30499583984375	29047328125	2799491015625
3.63152e-16	67765.21;67704.01;64808.62	A0A494B9X3;E9Q9M1;Q3V1L4	A0A494B9X3;E9Q9M1;Q3V1L4	Nt5c2	Cytosolic purine 5'-nucleotidase	A0A494B9X3;E9Q9M1;Q3V1L4	A0A494B9X3_MOUSE;E9Q9M1_MOUSE;5NTC_MOUSE	5	5	5	5	5	5	5	5	5	5	5	5	2709248046875	24608923828125	18022267578125	233743125	2481894140625	24563677734375	2295430078125	20287080078125	23471009765625	20623513671875	23553748046875	24432892578125
2.84703e+06	33711.43;14508.79;29408.3;20135.83;26806.17;34155	A0A494B9Y9;E0CX79;E0CXM9;E0CXR3;E0CZD9;Q9DB43	A0A494B9Y9;E0CX79;E0CXM9;E0CXR3;E0CZD9;Q9DB43	Zfpl1	Zinc finger protein-like 1;Zinc finger protein-like 1 (Fragment);Zinc finger protein-like 1 (Fragment);Zinc finger protein-like 1 (Fragment);Zinc finger protein-like 1 (Fragment);Zinc finger protein-like 1	A0A494B9Y9;E0CX79;E0CXM9;E0CXR3;E0CZD9;Q9DB43	A0A494B9Y9_MOUSE;E0CX79_MOUSE;E0CXM9_MOUSE;E0CXR3_MOUSE;E0CZD9_MOUSE;ZFPL1_MOUSE	2	2	2	2	2	2	2	2	1	2	2	2	411275244140625	31695205078125	25866142578125	314955517578125	438480908203125	50712890625	61454677734375	668325244140625	372580810546875	558119580078125	63226396484375	48563671875
5.22505e-41	7006.31;10870.79;6647.85;14415.67	A0A494B9Z0;A0A494BBA8;P62862;Q642K5	A0A494B9Z0;A0A494BBA8;P62862;Q642K5	Fau	40S ribosomal protein S30	A0A494B9Z0;A0A494BBA8;P62862;Q642K5	A0A494B9Z0_MOUSE;A0A494BBA8_MOUSE;RS30_MOUSE;Q642K5_MOUSE	1	1	1	1	1	1	1	1	1	1	1	1	2475697.75	2005439.25	2149738.5	2745540.75	2961197.25	1953122.5	2192603	1697158375	2242383.25	2294754.5	2636844.75	2362665.75
7.82191e-25	25648.06;25015.23;39366.61;34732.32	A0A494BA20;A0A494BAE3;D3Z4B2;Q9CWZ7	A0A494BA20;A0A494BAE3;D3Z4B2;Q9CWZ7	Napg	Gamma-soluble NSF attachment protein;Gamma-soluble NSF attachment protein;Gamma-soluble NSF attachment protein (Fragment);Gamma-soluble NSF attachment protein	A0A494BA20;A0A494BAE3;D3Z4B2;Q9CWZ7	A0A494BA20_MOUSE;A0A494BAE3_MOUSE;D3Z4B2_MOUSE;SNAG_MOUSE	4	4	4	4	4	4	4	4	4	4	4	4	6291612890625	68922765625	65365265625	629255546875	710369375	5767930859375	75442125	63594609375	70204734375	70162546875	694208359375	66258671875
2.60628e-17	39558.84;60211.93;60211.93-2	A0A494BA44;Q04207;Q04207-2	A0A494BA44;Q04207;Q04207-2	Rela	Transcription factor p65;Transcription factor p65;Isoform p65 delta of Transcription factor p65	A0A494BA44;Q04207;Q04207-2	A0A494BA44_MOUSE;TF65_MOUSE;TF65_MOUSE	6	6	6	5	5	6	6	5	5	6	6	6	172980859375	17919318359375	18146357421875	2257486328125	18111796875	20268046875	16501369140625	16902953125	14881548828125	18474314453125	21165048828125	1856680078125
7.64411e+08	63553.76;62940.13	A0A494BA58;Q3U4I7	A0A494BA58;Q3U4I7	Pyroxd2	Pyridine nucleotide-disulfide oxidoreductase domain-containing protein 2	A0A494BA58;Q3U4I7	A0A494BA58_MOUSE;PYRD2_MOUSE	1	1	1	1	1	1	1	1	1	1	1	1	91344375	9138021484375	624540576171875	663632568359375	86500517578125	98308134765625	341316772460938	129710266113281	189766455078125	49456357421875	53035283203125	512670849609375
4.95063e-08	41685.18;53108.08;53108.08-2	A0A494BA87;Q7TMW6;Q7TMW6-2	A0A494BA87;Q7TMW6;Q7TMW6-2	Ciao3	Cytosolic iron-sulfur assembly component 3;Cytosolic iron-sulfur assembly component 3;Isoform 2 of Cytosolic iron-sulfur assembly component 3	A0A494BA87;Q7TMW6;Q7TMW6-2	A0A494BA87_MOUSE;CIAO3_MOUSE;CIAO3_MOUSE	1	1	1	1	1	1	1	1	1	1	1	1	33596.75	28014267578125	2852362109375	2824104296875	345162421875	27785873046875	27756109375	2758603515625	29719654296875	30990552734375	3277715625	32542859375
2.48471e-29	23393.83;23782.73	A0A494BA97;Q62422	A0A494BA97;Q62422	Ostf1	Osteoclast-stimulating factor 1	A0A494BA97;Q62422	A0A494BA97_MOUSE;OSTF1_MOUSE	6	6	6	6	6	6	6	6	6	6	6	6	92271984375	8521046875	880451484375	1000556875	914655078125	9763859375	7670809375	828741484375	880163984375	1044216875	8765103125	100665.75
1.90381e-31	31071.63;40744.03	A0A494BAB5;Q9D5T0	A0A494BAB5;Q9D5T0	Atad1	ATPase family AAA domain-containing protein 1	A0A494BAB5;Q9D5T0	A0A494BAB5_MOUSE;ATAD1_MOUSE	10	10	10	10	10	10	10	10	10	10	10	10	1293674609375	13833815625	1371051875	123127203125	134685.75	1193904609375	148066734375	153195	14575553125	1290701640625	1256209375	137174328125
1.31442e-14	41921.96;64893.04	A0A494BAG1;O88520	A0A494BAG1;O88520	Shoc2	Leucine-rich repeat protein SHOC-2 (Fragment);Leucine-rich repeat protein SHOC-2	A0A494BAG1;O88520	A0A494BAG1_MOUSE;SHOC2_MOUSE	1	1	1	1	1	1	1	1	1	1	1	1	84742158203125	548481982421875	100166142578125	104226484375	618061962890625	89427373046875	704644091796875	6376.75	3815599609375	54224267578125	8268701171875	640237109375
3.71225e-32	46960.14;47130.37;47421.68	A0A494BAI5;P22315;Q544X6	A0A494BAI5;P22315;Q544X6	Fech	Ferrochelatase;Ferrochelatase, mitochondrial;Ferrochelatase	A0A494BAI5;P22315;Q544X6	A0A494BAI5_MOUSE;HEMH_MOUSE;Q544X6_MOUSE	23	23	23	22	23	23	23	23	23	23	23	23	2836806875	251226265625	26540353125	2920356875	2521186875	25148615625	258407765625	27111234375	23253015625	2096233125	258363796875	201200828125
8.6823e-39	24004.96;24230.11;28251.8;28911.56	A0A494BAJ5;A0A494BB58;A0A494BBF1;Q9WU84	A0A494BAJ5;A0A494BB58;A0A494BBF1;Q9WU84	Ccs	Superoxide dismutase [Cu-Zn];Copper chaperone for superoxide dismutase;Copper chaperone for superoxide dismutase;Copper chaperone for superoxide dismutase	A0A494BAJ5;A0A494BB58;A0A494BBF1;Q9WU84	A0A494BAJ5_MOUSE;A0A494BB58_MOUSE;A0A494BBF1_MOUSE;CCS_MOUSE	5	5	5	5	5	5	5	5	5	5	5	5	226315734375	19914784375	237471546875	244222796875	2462366875	238750796875	215581109375	216350984375	2217875625	280368.75	255287921875	259629859375
1.17328e-24	20227.16;20486.53	A0A494BAJ6;Q9WUL7	A0A494BAJ6;Q9WUL7	Arl3	ADP-ribosylation factor-like protein 3	A0A494BAJ6;Q9WUL7	A0A494BAJ6_MOUSE;ARL3_MOUSE	5	5	5	5	5	5	5	5	5	5	5	5	440493125	5085157421875	4947566015625	555283125	63359421875	51362.5	4952116796875	42824	451860703125	5094521875	502838671875	528635078125
4.7096e-23	27745.42;22130.17;21445.11;32562.21	A0A494BAK4;A0A494BAW5;F6SLP4;Q9DC16	A0A494BAK4;A0A494BAW5;F6SLP4;Q9DC16	Ergic1	Endoplasmic reticulum-Golgi intermediate compartment protein 1	A0A494BAK4;A0A494BAW5;F6SLP4;Q9DC16	A0A494BAK4_MOUSE;A0A494BAW5_MOUSE;F6SLP4_MOUSE;ERGI1_MOUSE	9	9	9	9	9	9	9	9	9	9	9	9	732720703125	768435078125	68456421875	797202734375	933563203125	839733046875	694883046875	655131796875	5950919921875	777112890625	748004453125	687916796875
0.0043139	51428.51;48937.98	A0A494BAP2;Q8C4X2	A0A494BAP2;Q8C4X2	Csnk1g3	Non-specific serine/threonine protein kinase;Casein kinase I isoform gamma-3	A0A494BAP2;Q8C4X2	A0A494BAP2_MOUSE;KC1G3_MOUSE	2	2	2	2	2	2	2	2	1	2	1	2	202659130859375	256554248046875	189748767089844	21602763671875	20918701171875	273730712890625	129359411621094	148402380371094	1149865234375	20296875	268118872070313	221312451171875
61.9099	78549.14;68879.4;70543.42	A0A494BB75;E0CYH4;Q8C6G8	A0A494BB75;E0CYH4;Q8C6G8	Wdr26	WD repeat-containing protein 26;WD repeat-containing protein 26 (Fragment);WD repeat-containing protein 26	A0A494BB75;E0CYH4;Q8C6G8	A0A494BB75_MOUSE;E0CYH4_MOUSE;WDR26_MOUSE	2	2	2	2	2	2	2	2	2	2	2	2	95633583984375	1015387890625	107052265625	1055498046875	112523486328125	9987279296875	69426669921875	82567880859375	96023642578125	11330630859375	1204915234375	12596314453125
1.75519e-24	80363.23;82106.33	A0A494BBB0;O35350	A0A494BBB0;O35350	Capn1	Calcium-activated neutral proteinase 1 (Fragment);Calpain-1 catalytic subunit	A0A494BBB0;O35350	A0A494BBB0_MOUSE;CAN1_MOUSE	11	11	11	11	11	11	11	11	11	11	11	11	4805424609375	4319073046875	4333396484375	3798921875	4893102734375	4775463671875	28310603515625	410864453125	4552648828125	423614765625	4294521875	5288206640625
8.44672e+07	85449.44;89159.77;82464.22;87631.05	A0A494BBD3;Q9EQC5;R4H4V1;R4H4Y7	A0A494BBD3;Q9EQC5;R4H4V1;R4H4Y7	Scyl1	N-terminal kinase-like protein (Fragment);N-terminal kinase-like protein;N-terminal kinase-like protein;N-terminal kinase-like protein	A0A494BBD3;Q9EQC5;R4H4V1;R4H4Y7	A0A494BBD3_MOUSE;SCYL1_MOUSE;R4H4V1_MOUSE;R4H4Y7_MOUSE	2	1	2	2	2	2	2	2	1	2	2	2	12795033203125	19761283203125	9503953125	103966279296875	13850005859375	1185952734375	1122866015625	147005380859375	139031005859375	9692099609375	1112461328125	13520966796875
1.68666e-25	33944.74;38734.3	A0A494BBD8;P10107	A0A494BBD8;P10107	Anxa1	Annexin;Annexin A1	A0A494BBD8;P10107	A0A494BBD8_MOUSE;ANXA1_MOUSE	6	6	6	6	6	6	6	6	6	6	6	6	28968478515625	28468693359375	3455915234375	3838323828125	3443194921875	3406979296875	32570294921875	28019123046875	25743255859375	3581706640625	3462812109375	3542299609375
1.0321e-27	29930.32;33572.52	A0A498WFS2;Q922Y1	A0A498WFS2;Q922Y1	Ubxn1	UBX domain-containing protein 1	A0A498WFS2;Q922Y1	A0A498WFS2_MOUSE;UBXN1_MOUSE	9	9	9	9	9	9	9	9	9	9	9	9	4915383125	11701034375	4741293125	617573.5	133229625	1324961875	1168214921875	45525221875	5856011875	597770.75	149498625	1189347734375
2.18248e-32	32715.03;32237.33	A0A498WGD8;Q8CDN6	A0A498WGD8;Q8CDN6	Txnl1	Thioredoxin-like protein 1	A0A498WGD8;Q8CDN6	A0A498WGD8_MOUSE;TXNL1_MOUSE	17	17	17	17	17	17	17	17	17	17	17	17	47826684375	43843109375	4814824375	5252690625	49198990625	499234875	370458.75	34084634375	427175.5	51528871875	509133125	49105428125
9.37038e-29	67507.71;67544.79	A0A498WGK6;Q9ET30	A0A498WGK6;Q9ET30	Tm9sf3	Transmembrane 9 superfamily member;Transmembrane 9 superfamily member 3	A0A498WGK6;Q9ET30	A0A498WGK6_MOUSE;TM9S3_MOUSE	8	8	8	8	8	8	8	8	8	8	8	8	12188790625	1083031171875	1158469296875	1341391875	13293228125	138849359375	13610909375	129044875	110693546875	131731875	135263765625	13140303125
8.43192e-15	19286.23;22983.55;22983.55-2;22983.55-3	A0A4W7N3B2;Q6SKR2;Q6SKR2-2;Q6SKR2-3	A0A4W7N3B2;Q6SKR2;Q6SKR2-2;Q6SKR2-3	N6amt1	Methyltransferase N6AMT1;Methyltransferase N6AMT1;Isoform 2 of Methyltransferase N6AMT1;Isoform 3 of Methyltransferase N6AMT1	A0A4W7N3B2;Q6SKR2;Q6SKR2-2;Q6SKR2-3	A0A4W7N3B2_MOUSE;N6MT1_MOUSE;N6MT1_MOUSE;N6MT1_MOUSE	1	1	1	1	1	1	1	1	1	1	1	1	663957568359375	6633841796875	7122265625	436551123046875	4762662109375	61111396484375	88712734375	8823712890625	9444884765625	8209181640625	64648271484375	692625439453125
1.27479e-05	147069.95;152129.01;113006.21;133317.62	A0A571BD95;A0A5F8MP95;G3UZD6;Q9ES00	A0A571BD95;A0A5F8MP95;G3UZD6;Q9ES00	Ube4b	Ubiquitin conjugation factor E4 B	A0A571BD95;A0A5F8MP95;G3UZD6;Q9ES00	A0A571BD95_MOUSE;A0A5F8MP95_MOUSE;G3UZD6_MOUSE;UBE4B_MOUSE	3	3	3	3	3	3	3	3	2	3	3	3	3325341796875	341505541992188	272546337890625	248663256835938	361673608398438	396342578125	304926733398438	488594580078125	298194140625	3471056640625	27551640625	41183896484375
1.0426e-10	5126.83	A0A571BDL4	A0A571BDL4	Gnas	Guanine nucleotide-binding protein G(s) subunit alpha isoforms short	A0A571BDL4	A0A571BDL4_MOUSE	1	1	1	1	1	1	1	1	1	1	1	1	1138072625	1086224125	1135792375	913584.75	8878636875	8077456875	1387519.75	1419733125	1277640	914241125	1146263	893463375
150624	158666.8;139414.96;139414.96-2	A0A571BEC9;O88492;O88492-2	A0A571BEC9;O88492;O88492-2	Plin4	Perilipin-4;Perilipin-4;Isoform 2 of Perilipin-4	A0A571BEC9;O88492;O88492-2	A0A571BEC9_MOUSE;PLIN4_MOUSE;PLIN4_MOUSE	2	2	2	1	1	2	2	2	2	2	2	2	392284423828125	570488623046875	339045166015625	5912515625	128829208984375	36307703125	84939140625	553283154296875	1951667578125	4485583984375	966790625	86344951171875
2.51459e-23	38997;45663.59;45663.59-3;121505.16	A0A571BEI3;P63094;P63094-3;Q6R0H7	A0A571BEI3;P63094;P63094-3;Q6R0H7	Gnas	Guanine nucleotide-binding protein G(s) subunit alpha isoforms short;Guanine nucleotide-binding protein G(s) subunit alpha isoforms short;Isoform Gnas-3 of Guanine nucleotide-binding protein G(s) subunit alpha isoforms short;Guanine nucleotide-binding protein G(s) subunit alpha isoforms XLas	A0A571BEI3;P63094;P63094-3;Q6R0H7	A0A571BEI3_MOUSE;GNAS2_MOUSE;GNAS2_MOUSE;GNAS1_MOUSE	13	13	13	13	13	13	13	12	13	13	13	13	6206700390625	674442578125	6219415625	74389890625	81450734375	71689703125	6428921484375	524966015625	558706875	713470234375	5912463671875	64124390625
1.77739e-10	415383.95	A0A571BF02	A0A571BF02	Sptbn5	Spectrin beta, non-erythrocytic 5	A0A571BF02	A0A571BF02_MOUSE	1	1	1	1	1	1	1	1	1	1	1	1	6897194375	679438.25	577477375	983784625	8036536875	764772625	778667.25	6406815625	8225695625	984968625	8777689375	685153.5
0.00982622	153233.2;131115.22	A0A571BFA7;Q148V8	A0A571BFA7;Q148V8	Fam83h	Protein FAM83H	A0A571BFA7;Q148V8	A0A571BFA7_MOUSE;FA83H_MOUSE	3	3	3	3	3	3	3	3	3	3	3	3	2929449375	249585.5	241146859375	25695278125	275843.5	295808125	145695859375	1545321875	154192453125	160930.25	216432890625	271765625
0.00900159	110068.83;54935.92;54935.92-2;54935.92-3;54935.92-4;54935.92-5	A0A5F8MP96;P28661;P28661-2;P28661-3;P28661-4;P28661-5	A0A5F8MP96;P28661;P28661-2;P28661-3;P28661-4;P28661-5	Septin4	Septin-4;Septin-4;Isoform 2 of Septin-4;Isoform 3 of Septin-4;Isoform 4 of Septin-4;Isoform 5 of Septin-4	A0A5F8MP96;P28661;P28661-2;P28661-3;P28661-4;P28661-5	A0A5F8MP96_MOUSE;SEPT4_MOUSE;SEPT4_MOUSE;SEPT4_MOUSE;SEPT4_MOUSE;SEPT4_MOUSE	3	3	3	3	3	3	3	3	3	3	3	3	1092763671875	108021416015625	138030390625	11657740234375	15613388671875	12885318359375	980648828125	1169774609375	96313798828125	14167580078125	133245693359375	12830580078125
1.04076	168113.52;171813.52;155588.99	A0A5F8MP98;A0A5F8MPF2;Q5SSZ5	A0A5F8MP98;A0A5F8MPF2;Q5SSZ5	Tns3	Tensin-3	A0A5F8MP98;A0A5F8MPF2;Q5SSZ5	A0A5F8MP98_MOUSE;A0A5F8MPF2_MOUSE;TENS3_MOUSE	3	3	3	3	3	3	3	3	2	3	3	3	330738375	363609625	129705830078125	25385837890625	12273951171875	26148927734375	385563125	136418359375	281011865234375	273838125	15288353515625	13278490234375
5.35074e-38	71027.77;68542.8	A0A5F8MPB9;P26043	A0A5F8MPB9;P26043	Rdx	Radixin	A0A5F8MPB9;P26043	A0A5F8MPB9_MOUSE;RADI_MOUSE	34	34	34	34	34	34	34	34	34	34	34	34	837562.75	9713871875	911186.5	900560625	10118926875	951461.5	1099364.25	9311821875	845307125	10242025625	1151034.25	1065612.25
0.000433638	211593.36;204080.84;204080.84-2	A0A5F8MPF0;Q60575;Q60575-2	A0A5F8MPF0;Q60575;Q60575-2	Kif1b	Kinesin-like protein KIF1B;Kinesin-like protein KIF1B;Isoform 2 of Kinesin-like protein KIF1B	A0A5F8MPF0;Q60575;Q60575-2	A0A5F8MPF0_MOUSE;KIF1B_MOUSE;KIF1B_MOUSE	6	6	6	6	5	6	6	6	6	6	5	6	2189528515625	23958015625	21076150390625	23423259765625	2012190625	22729982421875	1962595703125	22563634765625	1888374609375	23168796875	23630123046875	22596369140625
3.51535e-26	474062.64	A0A5F8MPH8	A0A5F8MPH8	Tnxb	Tenascin XB	A0A5F8MPH8	A0A5F8MPH8_MOUSE	25	24	25	24	24	25	25	25	24	25	25	25	858641796875	697555859375	77179734375	6201801171875	68305234375	769934140625	10167915625	1015862421875	817157734375	800201171875	864841953125	7567859375
1.93415e-31	NaN;66943.8	A0A5F8MPK9;Q9EP69	A0A5F8MPK9;Q9EP69	Sacm1l	Phosphatidylinositol-3-phosphatase SAC1	A0A5F8MPK9;Q9EP69	A0A5F8MPK9_MOUSE;SAC1_MOUSE	24	24	24	24	24	24	24	24	24	24	24	24	112582109375	20617465625	10042109375	1155249140625	198286625	112490.75	1101223984375	1849365625	183677625	2262763125	219314109375	114419578125
9.29873e-19	52029.44;51990.42;52670.16	A0A5F8MPW1;P11859;Q3UTR7	A0A5F8MPW1;P11859;Q3UTR7	Agt	Angiotensin 1-10;Angiotensinogen;Angiotensin 1-10	A0A5F8MPW1;P11859;Q3UTR7	A0A5F8MPW1_MOUSE;ANGT_MOUSE;Q3UTR7_MOUSE	5	5	5	5	5	5	5	5	5	5	5	5	24781376953125	2759854296875	28090140625	3153464453125	30154478515625	24826513671875	341680625	21731162109375	24107880859375	26420888671875	372650234375	3214359375
0.00134928	6426.49	A0A5F8MPY0	A0A5F8MPY0	Pigbos1	Pigb opposite strand 1	A0A5F8MPY0	A0A5F8MPY0_MOUSE	1	1	1	1	1	1	1	1	1	1	1	1	2833972265625	264557421875	223341953125	25771990234375	27078298828125	17249634765625	334063828125	3481748828125	4025046484375	25745025390625	339225390625	29406681640625
2.12735e-07	123780.12;119242.93;119242.93-2;119242.93-4	A0A5F8MPY3;P34152;P34152-2;P34152-4	A0A5F8MPY3;P34152;P34152-2;P34152-4	Ptk2	Non-specific protein-tyrosine kinase;Focal adhesion kinase 1;Isoform 2 of Focal adhesion kinase 1;Isoform 4 of Focal adhesion kinase 1	A0A5F8MPY3;P34152;P34152-2;P34152-4	A0A5F8MPY3_MOUSE;FAK1_MOUSE;FAK1_MOUSE;FAK1_MOUSE	3	3	3	3	3	3	3	3	3	3	3	3	2241939453125	29919744140625	24233947265625	2594990234375	20133056640625	21111451171875	2455218359375	28601693359375	1767069921875	26418193359375	25222486328125	30791900390625
8.181e-11	55808.14;52553.97;51582.31;54766.82;50891.58	A0A5F8MQ05;D3Z6Q9;S4R1B8;S4R270;S4R2J8	A0A5F8MQ05;D3Z6Q9;S4R1B8;S4R270;S4R2J8	Bin2	Bridging integrator 2	A0A5F8MQ05;D3Z6Q9;S4R1B8;S4R270;S4R2J8	A0A5F8MQ05_MOUSE;BIN2_MOUSE;S4R1B8_MOUSE;S4R270_MOUSE;S4R2J8_MOUSE	3	3	3	3	3	3	3	3	3	3	3	3	17754951171875	1736775390625	176183515625	21836859375	20019646484375	1887878125	131489111328125	142227294921875	1465329296875	169421484375	157193740234375	17653837890625
6.70666e-07	54463.5;51216.75;48210.46	A0A5F8MQ23;P28700;Q6LC96	A0A5F8MQ23;P28700;Q6LC96	Rxra	Retinoic acid receptor RXR-alpha;Retinoic acid receptor RXR-alpha;RXR alpha 2	A0A5F8MQ23;P28700;Q6LC96	A0A5F8MQ23_MOUSE;RXRA_MOUSE;Q6LC96_MOUSE	4	4	4	4	4	4	4	4	4	4	4	4	17778244140625	139236728515625	15126833984375	14230095703125	1666914453125	16887958984375	211894453125	2089106640625	167914609375	227283984375	2163898828125	258365234375
1.59506e-30	NaN;11934.07	A0A5H1ZRK8;P01837	A0A5H1ZRK8;P01837	Igkc	Immunoglobulin kappa constant (Fragment);Immunoglobulin kappa constant	A0A5H1ZRK8;P01837	A0A5H1ZRK8_MOUSE;IGKC_MOUSE	5	5	4	5	5	5	5	5	5	5	5	5	15600215625	182972328125	20181828125	21660240625	231911328125	26892053125	178681125	101698046875	985062734375	190292421875	38424534375	144033359375
1072.55	70321.29;70339.32	A0A5H1ZRL3;Q8C4Y3-3	A0A5H1ZRL3;Q8C4Y3-3	Nelfb	Negative elongation factor B;Isoform 2 of Negative elongation factor B	A0A5H1ZRL3;Q8C4Y3-3	A0A5H1ZRL3_MOUSE;NELFB_MOUSE	1	1	1	1	1	1	1	1	1	1	1	1	14373484375	126485859375	1094206640625	14975173828125	123237451171875	1783806640625	145548251953125	107815244140625	15118408203125	144714736328125	141146171875	149496513671875
2.31718e+06	23228.21;19737.11;39851.39;59948.94;59948.94-2	A0A5H1ZRL5;A0A5H1ZRL8;A0A5H1ZRP0;Q3ULW8;Q3ULW8-2	A0A5H1ZRL5;A0A5H1ZRL8;A0A5H1ZRP0;Q3ULW8;Q3ULW8-2	Parp3	Protein mono-ADP-ribosyltransferase PARP3 (Fragment);Protein mono-ADP-ribosyltransferase PARP3 (Fragment);Poly [ADP-ribose] polymerase (Fragment);Protein mono-ADP-ribosyltransferase PARP3;Isoform 2 of Protein mono-ADP-ribosyltransferase PARP3	A0A5H1ZRL5;A0A5H1ZRL8;A0A5H1ZRP0;Q3ULW8;Q3ULW8-2	A0A5H1ZRL5_MOUSE;A0A5H1ZRL8_MOUSE;A0A5H1ZRP0_MOUSE;PARP3_MOUSE;PARP3_MOUSE	1	1	1	1	1	1	1	1	1	1	1	1	8439677734375	83860517578125	87628818359375	790310986328125	65072001953125	94418857421875	63761025390625	68557939453125	956885546875	73850107421875	82226064453125	77751240234375
8.701e+07	119165.44;103447.17	A0A5K1VVS7;Q99KD5	A0A5K1VVS7;Q99KD5	Unc45a	Protein unc-45 homolog A	A0A5K1VVS7;Q99KD5	A0A5K1VVS7_MOUSE;UN45A_MOUSE	2	2	2	2	2	2	2	2	2	2	2	2	39893330078125	4881388671875	443130322265625	459218896484375	525159716796875	603430859375	59163857421875	469745263671875	36113818359375	58893837890625	392968774414063	60780126953125
41985.1	55664.82;NaN;35321.49;35321.49-3	A0A668KL36;F6UK66;Q810U5;Q810U5-3	A0A668KL36;F6UK66;Q810U5;Q810U5-3	Ccdc50	Coiled-coil domain-containing protein 50;Coiled-coil domain-containing protein 50 (Fragment);Coiled-coil domain-containing protein 50;Isoform 3 of Coiled-coil domain-containing protein 50	A0A668KL36;F6UK66;Q810U5;Q810U5-3	A0A668KL36_MOUSE;F6UK66_MOUSE;CCD50_MOUSE;CCD50_MOUSE	1	1	1	1	1	1	1	1	1	1	1	1	90436357421875	574740576171875	101050625	6080501953125	9931150390625	960669140625	343688037109375	814895068359375	430811328125	754492919921875	5137638671875	97731943359375
2.18528	49459.38;57035.08	A0A668KLC0;Q9JKF6	A0A668KLC0;Q9JKF6	Nectin1	Nectin-1	A0A668KLC0;Q9JKF6	A0A668KLC0_MOUSE;NECT1_MOUSE	2	2	2	2	2	2	2	2	2	2	2	2	15004021484375	12471478515625	1278168359375	12279890625	15707033203125	1399694921875	127634677734375	97419140625	82122939453125	12391615234375	15027140625	13079921875
2.69897e-31	39723.22;42892.18;51688.44;49788.46;49788.46-2;49788.46-3;49788.46-4;49788.46-5;49788.46-6;49788.46-7	A0A668KLV1;E0CY16;E9PYN1;Q8R5M8;Q8R5M8-2;Q8R5M8-3;Q8R5M8-4;Q8R5M8-5;Q8R5M8-6;Q8R5M8-7	A0A668KLV1;E0CY16;E9PYN1;Q8R5M8;Q8R5M8-2;Q8R5M8-3;Q8R5M8-4;Q8R5M8-5;Q8R5M8-6;Q8R5M8-7	Cadm1	Cell adhesion molecule 1;Cell adhesion molecule 1;Cell adhesion molecule 1;Cell adhesion molecule 1;Isoform 2 of Cell adhesion molecule 1;Isoform 3 of Cell adhesion molecule 1;Isoform 4 of Cell adhesion molecule 1;Isoform 5 of Cell adhesion molecule 1;Isoform 6 of Cell adhesion molecule 1;Isoform 7 of Cell adhesion molecule 1	A0A668KLV1;E0CY16;E9PYN1;Q8R5M8;Q8R5M8-2;Q8R5M8-3;Q8R5M8-4;Q8R5M8-5;Q8R5M8-6;Q8R5M8-7	A0A668KLV1_MOUSE;E0CY16_MOUSE;E9PYN1_MOUSE;CADM1_MOUSE;CADM1_MOUSE;CADM1_MOUSE;CADM1_MOUSE;CADM1_MOUSE;CADM1_MOUSE;CADM1_MOUSE	3	3	3	3	3	3	3	3	3	3	3	3	28126765625	3311464453125	32478494140625	2819042578125	341568515625	337515546875	27188015625	284687734375	3278188671875	30543369140625	2996887890625	40539515625
4.37486e-17	125087.75;120464.58;123086.39;121483.68	A0A668KM61;A7E1Z5;E9Q8N8;O88343	A0A668KM61;A7E1Z5;E9Q8N8;O88343	Slc4a4	Anion exchange protein;Anion exchange protein;Anion exchange protein;Electrogenic sodium bicarbonate cotransporter 1	A0A668KM61;A7E1Z5;E9Q8N8;O88343	A0A668KM61_MOUSE;A7E1Z5_MOUSE;E9Q8N8_MOUSE;S4A4_MOUSE	7	7	7	7	7	7	7	7	7	7	7	7	318173515625	305620546875	30154822265625	2691176171875	3224761328125	30905595703125	658674765625	498078828125	5039752734375	345639453125	540453515625	45382765625
1.5432e-12	65439.94;50114.89;55287.49;56475.8	A0A6I8MWX8;A0A6I8MWZ1;A0A6I8MX00;Q9QYI3	A0A6I8MWX8;A0A6I8MWZ1;A0A6I8MX00;Q9QYI3	Dnajc7	DnaJ homolog subfamily C member 7	A0A6I8MWX8;A0A6I8MWZ1;A0A6I8MX00;Q9QYI3	A0A6I8MWX8_MOUSE;A0A6I8MWZ1_MOUSE;A0A6I8MX00_MOUSE;DNJC7_MOUSE	5	5	5	5	4	5	5	4	5	5	5	5	2666105859375	2766956640625	2493407421875	26038421875	2888840234375	28753712890625	25712064453125	2039379296875	21856564453125	27290.5	25974544921875	2649244921875
5.02827e-09	111861.63;116278.91;113278.34;113278.34-2;108688.08	A0A6I8MWY5;E9PUQ5;Q921M4;Q921M4-2;Z4YJU8	A0A6I8MWY5;E9PUQ5;Q921M4;Q921M4-2;Z4YJU8	Golga2	Golgin subfamily A member 2;Golgin subfamily A member 2;Golgin subfamily A member 2;Isoform 2 of Golgin subfamily A member 2;Golgin subfamily A member 2	A0A6I8MWY5;E9PUQ5;Q921M4;Q921M4-2;Z4YJU8	A0A6I8MWY5_MOUSE;E9PUQ5_MOUSE;GOGA2_MOUSE;GOGA2_MOUSE;Z4YJU8_MOUSE	10	10	10	10	10	10	10	10	10	10	10	10	1251581640625	22973591796875	17884873046875	1788900390625	225924609375	2297006640625	26036578125	20741056640625	23985884765625	2334922265625	20184916015625	234527734375
2.11705e-08	NaN;36572.3	A0A6I8MX27;P16125	A0A6I8MX27;P16125	Ldhb	L-lactate dehydrogenase;L-lactate dehydrogenase B chain	A0A6I8MX27;P16125	A0A6I8MX27_MOUSE;LDHB_MOUSE	3	3	3	3	3	3	3	3	2	3	3	3	1667029296875	19366240234375	211621875	16873861328125	20144337890625	175440625	22908912109375	19713603515625	2150337109375	153692607421875	1700775390625	1901342578125
3.92549e-41	60594.59	A0JNU3	A0JNU3	Aspg	60 kDa lysophospholipase	A0JNU3	LPP60_MOUSE	13	13	13	13	13	13	13	13	13	13	13	13	185996203125	19995065625	2006828125	202402890625	204147375	1762214375	149537484375	116510296875	154131.75	187946078125	19893321875	189898953125
5.15357e-33	83665.81;83282.36	A0JNY3;Q8BUV3	A0JNY3;Q8BUV3	Gphn	Molybdopterin molybdenumtransferase;Gephyrin	A0JNY3;Q8BUV3	A0JNY3_MOUSE;GEPH_MOUSE	31	31	31	31	31	31	31	31	31	31	31	31	161720078125	18620596875	173816375	187996375	234605390625	197684.5	214662671875	181935375	17887946875	204033.25	205156640625	18952440625
5.63385e-08	102720.33	A1BN54	A1BN54	Actn1	Alpha-actinin cytoskeletal isoform	A1BN54	A1BN54_MOUSE	1	1	1	1	1	1	1	1	1	1	1	1	372278076171875	223724682617188	362969482421875	301148681640625	432500048828125	521928857421875	168892102050781	329597290039063	825363647460938	2298076171875	42234658203125	31054931640625
3.5103e-20	77952.84	A1L3P4	A1L3P4	Slc9a6	Sodium/hydrogen exchanger	A1L3P4	A1L3P4_MOUSE	2	2	2	2	2	2	2	2	2	2	2	2	1847353515625	17851439453125	1453699609375	18338232421875	1816724609375	1942709765625	15465796875	151406015625	17592267578125	169606015625	148874609375	18585654296875
3.80398e-26	110699.39;102409.19	A2A432;E9PXY1	A2A432;E9PXY1	Cul4b	Cullin-4B	A2A432;E9PXY1	CUL4B_MOUSE;E9PXY1_MOUSE	6	6	6	6	6	6	6	6	6	6	6	6	23556537109375	24348947265625	19310998046875	25514.5	21881365234375	27261623046875	2112788671875	1996140234375	2441891015625	314244921875	15395640625	24365890625
7.9719e-08	148534.07;149668.28	A2A4A6;Q62077	A2A4A6;Q62077	Plcg1	1-phosphatidylinositol 4,5-bisphosphate phosphodiesterase gamma;1-phosphatidylinositol 4,5-bisphosphate phosphodiesterase gamma-1	A2A4A6;Q62077	A2A4A6_MOUSE;PLCG1_MOUSE	3	3	3	3	3	3	3	3	3	3	3	3	26698849609375	228809375	23369421875	20798900390625	201790390625	2673795703125	19880591796875	23313453125	18108140625	28585212890625	21680107421875	26141484375
1.90773e-28	23406.03;29506.05	A2A4J1;P61290	A2A4J1;P61290	Psme3	Proteasome activator complex subunit 3 (Fragment);Proteasome activator complex subunit 3	A2A4J1;P61290	A2A4J1_MOUSE;PSME3_MOUSE	7	7	7	7	7	7	6	7	6	7	7	7	4578771484375	4761059765625	4627269921875	498891640625	594466796875	4872416796875	535962265625	4430439453125	4470964453125	5056676953125	47904875	505209609375
8.8683e-22	21594.71;20747.72	A2A4J8;Q9CQ80	A2A4J8;Q9CQ80	Vps25	ESCRT-II complex subunit VPS25;Vacuolar protein-sorting-associated protein 25	A2A4J8;Q9CQ80	A2A4J8_MOUSE;VPS25_MOUSE	5	5	5	5	5	5	5	5	5	5	5	5	76326890625	81396796875	8082671875	82407390625	7515021875	86380859375	77298625	883341875	797931640625	8792784375	968065546875	919250625
2.38548e-25	57041.08;57769.84;57769.84-2;57769.84-3	A2A513;P02535;P02535-2;P02535-3	A2A513;P02535;P02535-2;P02535-3	Krt10	Keratin, type I cytoskeletal 10;Keratin, type I cytoskeletal 10;Isoform 2 of Keratin, type I cytoskeletal 10;Isoform 3 of Keratin, type I cytoskeletal 10	A2A513;P02535;P02535-2;P02535-3	A2A513_MOUSE;K1C10_MOUSE;K1C10_MOUSE;K1C10_MOUSE	6	4	5	3	5	5	3	4	6	4	3	6	36806215625	4270331875	514082.25	543126.5	2818733125	36288696875	7184718125	41173215625	677936125	44633190625	49008159375	327425125
5.41502e+06	12506.53;23265.14;48396.13;48396.13-3;48396.13-4	A2A533;A2A536;Q9CZV8;Q9CZV8-3;Q9CZV8-4	A2A533;A2A536;Q9CZV8;Q9CZV8-3;Q9CZV8-4	Fbxl20	F-box/LRR-repeat protein 20 (Fragment);F-box/LRR-repeat protein 20 (Fragment);F-box/LRR-repeat protein 20;Isoform 3 of F-box/LRR-repeat protein 20;Isoform 2 of F-box/LRR-repeat protein 20	A2A533;A2A536;Q9CZV8;Q9CZV8-3;Q9CZV8-4	A2A533_MOUSE;A2A536_MOUSE;FXL20_MOUSE;FXL20_MOUSE;FXL20_MOUSE	1	1	1	1	1	1	1	1	1	1	1	1	93839638671875	9608482421875	8776908203125	102868701171875	113262578125	103893876953125	84259208984375	58133076171875	687205419921875	99297890625	10628859375	1017282421875
3.44298e-36	23247.69;23465.96	A2A547;P84099	A2A547;P84099	Rpl19	Ribosomal protein L19;60S ribosomal protein L19	A2A547;P84099	A2A547_MOUSE;RL19_MOUSE	6	6	6	6	6	6	6	6	6	6	6	6	1369056.25	1297672.25	1268156625	1678939125	1611391.75	1431949	1292414625	1136113.5	1291527125	1477323	1596347	1446634375
5.17378e-19	202239.61	A2A5R2	A2A5R2	Arfgef2	Brefeldin A-inhibited guanine nucleotide-exchange protein 2	A2A5R2	BIG2_MOUSE	8	8	8	8	8	8	8	8	8	8	8	8	1784830859375	16922861328125	1736391015625	165076953125	1723712890625	16686537109375	17610044921875	18217396484375	1683635546875	1682471875	23009302734375	20318748046875
1.29946e-21	53746.52;54855.85;54166.04	A2A5R8;A2A5S3;Q9DBE7	A2A5R8;A2A5S3;Q9DBE7	Stau1	Double-stranded RNA-binding protein Staufen homolog 1	A2A5R8;A2A5S3;Q9DBE7	A2A5R8_MOUSE;A2A5S3_MOUSE;Q9DBE7_MOUSE	9	9	9	9	9	9	9	9	9	9	9	9	444697890625	4764827734375	42934234375	48072546875	482142890625	45464546875	388356640625	391095234375	461923828125	4947419140625	57321296875	53391640625
2.96351e-24	25967.92;28886.27	A2A6M1;Q9CZ28	A2A6M1;Q9CZ28	Snf8	Vacuolar-sorting protein SNF8	A2A6M1;Q9CZ28	A2A6M1_MOUSE;SNF8_MOUSE	4	4	4	4	4	4	4	4	4	4	4	4	27012736328125	20824841796875	2169747265625	2210517578125	247504453125	2044519140625	17517216796875	24520294921875	22191431640625	2479618359375	26503154296875	24747859375
0.000140453	20975.63;9426.62;37869.13	A2A6Q2;A2A6Q3;Q9JM96	A2A6Q2;A2A6Q3;Q9JM96	Cdc42ep4	Cdc42 effector protein 4 (Fragment);Cdc42 effector protein 4 (Fragment);Cdc42 effector protein 4	A2A6Q2;A2A6Q3;Q9JM96	A2A6Q2_MOUSE;A2A6Q3_MOUSE;BORG4_MOUSE	1	Filtered	1	1	1	1	Filtered	1	1	1	1	1	108963447265625	Filtered	103369677734375	87598740234375	123830546875	139818603515625	Filtered	108768046875	71218994140625	965448828125	119726298828125	127358154296875
8.24759e-09	20830.42;29395.6	A2A715;Q3TBW2	A2A715;Q3TBW2	Mrpl10	39S ribosomal protein L10, mitochondrial;39S ribosomal protein L10, mitochondrial	A2A715;Q3TBW2	A2A715_MOUSE;RM10_MOUSE	2	2	2	2	2	2	2	2	2	2	2	2	454526025390625	625587353515625	41515537109375	11591892578125	71674697265625	10353162109375	47215634765625	524363037109375	58645263671875	101585791015625	115575751953125	77890634765625
4.78876e-35	89909.98;88927.76	A2A7A7;Q8CFX1	A2A7A7;Q8CFX1	H6pd	GDH/6PGL endoplasmic bifunctional protein	A2A7A7;Q8CFX1	A2A7A7_MOUSE;G6PE_MOUSE	27	27	27	27	27	27	27	27	27	27	27	27	23778503125	213531640625	244515078125	271793875	277086375	238524875	2791250625	234241390625	27516515625	272102.25	295734.25	27979334375
4.54108e-35	63001.75;59105.37	A2A7S7;Q91WQ3	A2A7S7;Q91WQ3	Yars;Yars1	Tyrosine--tRNA ligase;Tyrosine--tRNA ligase, cytoplasmic	A2A7S7;Q91WQ3	A2A7S7_MOUSE;SYYC_MOUSE	28	28	28	27	27	27	27	28	27	27	27	27	2828826875	276945375	244591734375	26761021875	22704346875	235645984375	397531375	220947125	3483931875	237300203125	3025670625	236670796875
378227	110653.6	A2A7S8-2	A2A7S8-2	Kiaa1522	Isoform 2 of Uncharacterized protein KIAA1522	A2A7S8-2	K1522_MOUSE	3	3	3	3	3	3	2	3	3	3	3	3	89206513671875	93712041015625	116483935546875	106281796875	84675869140625	124453779296875	102318828125	101266884765625	98013935546875	90326826171875	839955859375	10681744140625
2.70841e-31	75148.7;72424.03;97239.68;95911.23	A2A838;A2A839;A2A841;P48193	A2A838;A2A839;A2A841;P48193	Epb41	Band 4.1 (Fragment);Band 4.1;Band 4.1;Protein 4.1	A2A838;A2A839;A2A841;P48193	A2A838_MOUSE;A2A839_MOUSE;A2A841_MOUSE;EPB41_MOUSE	18	18	18	18	18	18	18	18	18	18	18	18	1230726.25	1116181125	1069035.5	10099718125	1087202.5	8216458125	1606389.5	1468806375	1490807.25	1097498	1214878375	1225393.75
5.0336e-22	15783.06;18020.47;18020.47-3	A2A8E2;Q8BHG2;Q8BHG2-3	A2A8E2;Q8BHG2;Q8BHG2-3	Czib	CXXC motif containing zinc binding protein;CXXC motif containing zinc binding protein;Isoform 3 of CXXC motif containing zinc binding protein	A2A8E2;Q8BHG2;Q8BHG2-3	A2A8E2_MOUSE;CZIB_MOUSE;CZIB_MOUSE	6	6	6	6	6	6	6	6	6	6	6	6	136771875	1278151640625	13991365625	13205409375	133179359375	131618984375	12904028125	139865203125	14586909375	164688.75	169166.5	15642434375
2.92027e-16	211489.31	A2A8L5	A2A8L5	Ptprf	Receptor-type tyrosine-protein phosphatase F	A2A8L5	PTPRF_MOUSE	6	5	6	5	6	6	4	5	5	6	5	6	735288916015625	644477001953125	8897115234375	108366328125	131064921875	1258105859375	49101396484375	52014599609375	37076728515625	87912646484375	83364150390625	770962646484375
2.61695e-14	102660.24;103715.57;104306.2;101161.95;106862.14;106862.14-2	A2A8V8;A2A8V9;E9PUK6;E9QKA4;Q52KI8;Q52KI8-2	A2A8V8;A2A8V9;E9PUK6;E9QKA4;Q52KI8;Q52KI8-2	Srrm1	Serine/arginine repetitive matrix protein 1;Serine/arginine repetitive matrix protein 1;Serine/arginine repetitive matrix protein 1;Serine/arginine repetitive matrix protein 1;Serine/arginine repetitive matrix protein 1;Isoform 2 of Serine/arginine repetitive matrix protein 1	A2A8V8;A2A8V9;E9PUK6;E9QKA4;Q52KI8;Q52KI8-2	A2A8V8_MOUSE;A2A8V9_MOUSE;E9PUK6_MOUSE;E9QKA4_MOUSE;SRRM1_MOUSE;SRRM1_MOUSE	5	5	5	5	5	5	5	5	4	5	5	5	4478029296875	395817109375	30618994140625	5115943359375	70864921875	47831671875	4343951953125	3284261328125	395245625	54105046875	43395125	368108125
1.89524e-25	58309.37	A2A974	A2A974	Cyp4a12b	Cytochrome P450 4A12B	A2A974	CP4CB_MOUSE	3	3	3	3	3	3	3	3	3	3	1	3	1741422265625	14439017578125	161395947265625	22185939453125	2581404296875	1951132421875	1553284765625	21358837890625	145023857421875	11850578125	211219604492188	6003025390625
8.65765e-33	57188.91;58330.29	A2A977;O88833	A2A977;O88833	Cyp4a10	Cytochrome P450 4A10	A2A977;O88833	A2A977_MOUSE;CP4AA_MOUSE	25	25	24	23	23	25	26	25	25	26	24	26	219104453125	210704828125	199446	160134859375	16227534375	131182359375	1019105.25	5300181875	661055	15112596875	23985828125	259376125
1.12058e-27	65393.33;66080.26	A2A997;Q8K182	A2A997;Q8K182	C8a	Complement component C8 alpha chain	A2A997;Q8K182	A2A997_MOUSE;CO8A_MOUSE	12	12	12	12	12	12	11	12	12	12	11	12	47972515625	3763163671875	48742453125	66885890625	7953496875	541529609375	356029140625	28817517578125	27666828125	5547062890625	3461899609375	426133984375
8.30089e-21	19571.55;24725.28	A2A9I0;O35166	A2A9I0;O35166	Gosr2	Golgi SNAP receptor complex member 2	A2A9I0;O35166	A2A9I0_MOUSE;GOSR2_MOUSE	2	2	2	2	2	2	2	2	2	2	2	2	16806169921875	14711490234375	1880795703125	20651982421875	2493290234375	2183923046875	42102125	19688970703125	18051787109375	20262544921875	251300703125	1743762890625
9.98153e-22	140619.96;132891.28	A2A9Q2;Q8BHG1	A2A9Q2;Q8BHG1	Nrd1;Nrdc	Nardilysin, N-arginine dibasic convertase, NRD convertase 1;Nardilysin	A2A9Q2;Q8BHG1	A2A9Q2_MOUSE;NRDC_MOUSE	20	19	20	20	20	20	20	20	18	20	20	20	6645884375	65447453125	6605828125	78290546875	7409878125	67819.25	5810071484375	680914921875	6038435546875	702946328125	685968203125	7375603125
3.25634e-15	18658.26;23311.63;25493.26	A2A9W1;A2A9W3;Q3UBZ5	A2A9W1;A2A9W3;Q3UBZ5	Mif4gd	MIF4G domain-containing protein (Fragment);MIF4G domain-containing protein;MIF4G domain-containing protein	A2A9W1;A2A9W3;Q3UBZ5	A2A9W1_MOUSE;A2A9W3_MOUSE;MI4GD_MOUSE	4	4	4	4	4	4	4	4	4	4	4	4	134644404296875	149142333984375	1772209765625	160258203125	24533291015625	184726328125	1868683984375	160324482421875	175726171875	2091342578125	208967578125	2074517578125
3.70736e-16	68927.11;70367.78	A2A9Z1;A2A9Z2	A2A9Z1;A2A9Z2	Dmd	Dystrophin	A2A9Z1;A2A9Z2	A2A9Z1_MOUSE;A2A9Z2_MOUSE	8	8	8	8	8	8	8	8	8	8	8	8	369731640625	410793828125	379549921875	3860328125	403057734375	39824921875	411520078125	35105703125	361446015625	379041171875	395851796875	3819584765625
1.91163	63282.55	A2AA72	A2AA72	Sec24a	Protein transport protein Sec24A	A2AA72	A2AA72_MOUSE	1	1	1	1	1	1	1	1	1	1	1	1	8599125	19038650390625	1408734375	206995859375	2084335546875	16587298828125	35127828125	12887154296875	17657359375	2565144140625	10143841796875	17156388671875
2.77332e-21	16277.33;16998.04;16998.04-2	A2AA85;Q6NXN1;Q6NXN1-2	A2AA85;Q6NXN1;Q6NXN1-2	Szrd1	SUZ domain-containing protein 1 (Fragment);SUZ domain-containing protein 1;Isoform 2 of SUZ domain-containing protein 1	A2AA85;Q6NXN1;Q6NXN1-2	A2AA85_MOUSE;SZRD1_MOUSE;SZRD1_MOUSE	4	4	4	4	4	4	4	4	4	4	4	4	188667734375	19319	17313625	23092015625	2043583203125	2027306640625	1668734375	14481572265625	17031208984375	20837173828125	20383970703125	19939890625
6.32845e-13	78505.53;79960.17;79960.17-2	A2AAN0;O35250;O35250-2	A2AAN0;O35250;O35250-2	Exoc7	Exocyst complex component 7;Exocyst complex component 7;Isoform 2 of Exocyst complex component 7	A2AAN0;O35250;O35250-2	A2AAN0_MOUSE;EXOC7_MOUSE;EXOC7_MOUSE	3	3	3	3	3	3	3	3	3	3	3	3	4727384765625	5265523828125	41733203125	2762073828125	431390703125	2733512890625	350368203125	341012578125	30761447265625	387500703125	3910625390625	3966425390625
4.58738e-36	67502.25;69062.92	A2ACG7;Q9DBG6	A2ACG7;Q9DBG6	Rpn2	Dolichyl-diphosphooligosaccharide--protein glycosyltransferase subunit 2	A2ACG7;Q9DBG6	A2ACG7_MOUSE;RPN2_MOUSE	18	18	18	18	18	18	18	18	18	18	18	18	3951875625	4324198125	39770578125	52161653125	546761375	538585	407042	4018431875	41680559375	5307528125	3962244375	50275703125
0.00846763	73663.54	A2AD03	A2AD03	Chm	Rab proteins geranylgeranyltransferase component A	A2AD03	A2AD03_MOUSE	3	3	3	3	3	3	3	3	3	3	3	3	3920478515625	437155419921875	472774462890625	4674771484375	446629248046875	44753193359375	5082783203125	460896484375	348280395507813	528313330078125	310951586914063	5498046875
9.32385e-22	41637.78;37969.52	A2ADH1;Q9CQY5	A2ADH1;Q9CQY5	Magt1	Dolichyl-diphosphooligosaccharide--protein glycosyltransferase subunit MAGT1;Magnesium transporter protein 1	A2ADH1;Q9CQY5	A2ADH1_MOUSE;MAGT1_MOUSE	4	4	4	4	4	4	4	4	4	4	4	4	842130859375	806742734375	899419453125	9305734375	944472578125	980446484375	83924734375	86915.75	812284921875	95896546875	99666328125	96489375
3.29589e-22	38399.68;38527.86	A2ADR8;Q8R3G1	A2ADR8;Q8R3G1	Ppp1r8	Nuclear inhibitor of protein phosphatase 1	A2ADR8;Q8R3G1	A2ADR8_MOUSE;PP1R8_MOUSE	4	4	4	4	4	4	4	4	3	4	4	4	3221412890625	2853323046875	280928984375	27000685546875	24742078125	31521380859375	19376794921875	2266074609375	26233298828125	29746794921875	21334919921875	2867003515625
2.35062e-34	44590.62	A2ADY9	A2ADY9	Ddi2	Protein DDI1 homolog 2	A2ADY9	DDI2_MOUSE	14	14	14	13	14	14	14	14	13	14	13	14	249977171875	23919859375	2736598125	2677738125	3082616875	2704048125	2927993125	3326020625	27795415625	350585375	3641021875	3451420625
7.31553e-21	94696	A2AE27	A2AE27	Ampd2	AMP deaminase	A2AE27	A2AE27_MOUSE	7	7	6	7	7	7	7	6	7	7	7	7	769305703125	73485453125	73839734375	79743953125	80158296875	7096284375	583178515625	6081616015625	697139296875	808812890625	860340390625	824261640625
2.8043e-27	61240.03;60621.23	A2AEM2;Q99LI2	A2AEM2;Q99LI2	Clcc1	Chloride channel CLIC-like protein 1	A2AEM2;Q99LI2	A2AEM2_MOUSE;CLCC1_MOUSE	10	10	10	10	10	10	10	10	10	10	10	10	5289154296875	4414525390625	514947890625	4931827734375	5476830859375	575255625	49131.75	6059945703125	44062609375	511765078125	57739	5838164453125
2.80083e-07	35080.54;33563.56;31888.71	A2AEX6;A2AEX8;P97447	A2AEX6;A2AEX8;P97447	Fhl1	Four and a half LIM domains protein 1	A2AEX6;A2AEX8;P97447	A2AEX6_MOUSE;A2AEX8_MOUSE;FHL1_MOUSE	4	4	4	4	4	4	4	4	4	4	4	4	148169599609375	132572734375	159914404296875	11874765625	18552083984375	1921472265625	118664345703125	163310556640625	93774560546875	163505595703125	162317021484375	159631689453125
2.11666e-12	145706.38;NaN;NaN;140133.3;141281.35;144440.34	A2AFF6;F6TNY1;F6XQW1;F8WHU7;O35638;Q9D3E6	A2AFF6;F6TNY1;F6XQW1;F8WHU7;O35638;Q9D3E6	Stag2;Stag1;Stag1;Stag1;Stag2;Stag1	Cohesin subunit SA-2;Cohesin subunit SA-1 (Fragment);Cohesin subunit SA-1 (Fragment);Cohesin subunit SA-1;Cohesin subunit SA-2;Cohesin subunit SA-1	A2AFF6;F6TNY1;F6XQW1;F8WHU7;O35638;Q9D3E6	A2AFF6_MOUSE;F6TNY1_MOUSE;F6XQW1_MOUSE;F8WHU7_MOUSE;STAG2_MOUSE;STAG1_MOUSE	1	1	1	1	1	1	1	1	1	1	1	1	145710810546875	157765322265625	1086227734375	14465314453125	120131416015625	1303037890625	14769685546875	109825341796875	10453556640625	154154052734375	16086923828125	14576908203125
1.99615e-28	46908.11;47790.05	A2AFJ1;Q60973	A2AFJ1;Q60973	Rbbp7	Histone-binding protein RBBP7	A2AFJ1;Q60973	A2AFJ1_MOUSE;RBBP7_MOUSE	12	12	12	12	12	12	12	12	12	11	11	12	868346796875	82808359375	878894375	111053359375	95786515625	948466484375	874554375	82196671875	912272890625	97643875	1027178125	91558296875
6.77621e-12	63078.32;64753.23	A2AFM1;P08680	A2AFM1;P08680	Alas2	5-aminolevulinate synthase;5-aminolevulinate synthase, erythroid-specific, mitochondrial	A2AFM1;P08680	A2AFM1_MOUSE;HEM0_MOUSE	1	1	1	1	1	1	1	1	Filtered	1	1	1	99194921875	1408112109375	166099765625	1222843359375	16466798828125	13419763671875	562526416015625	57622197265625	Filtered	798272802734375	33193740234375	236385327148438
1.90678e-19	482691.66;482634.61;482634.61-3	A2AFQ0;Q7TMY8;Q7TMY8-3	A2AFQ0;Q7TMY8;Q7TMY8-3	Huwe1	HECT-type E3 ubiquitin transferase;E3 ubiquitin-protein ligase HUWE1;Isoform 3 of E3 ubiquitin-protein ligase HUWE1	A2AFQ0;Q7TMY8;Q7TMY8-3	A2AFQ0_MOUSE;HUWE1_MOUSE;HUWE1_MOUSE	26	26	26	26	26	26	26	26	26	26	25	26	3856603125	31820857421875	347133203125	2995713671875	402478046875	34107796875	3107290234375	329070703125	27397533203125	3677294921875	3068573046875	3456903515625
8.51331e-18	103612.8;120810.16;124950.81;122666.25;127526.71;127526.71-2;120623.99	A2AGJ9;F8WIJ0;Q3V0N8;Q6P6P5;Q924N4;Q924N4-2;Q9JIS8	A2AGJ9;F8WIJ0;Q3V0N8;Q6P6P5;Q924N4;Q924N4-2;Q9JIS8	Slc12a6;Slc12a4;Slc12a6;Gm21985;Slc12a6;Slc12a6;Slc12a4	Solute carrier family 12 member 6;Solute carrier family 12 member 4;Solute carrier family 12 member 6;Predicted gene 21985;Solute carrier family 12 member 6;Isoform 2 of Solute carrier family 12 member 6;Solute carrier family 12 member 4	A2AGJ9;F8WIJ0;Q3V0N8;Q6P6P5;Q924N4;Q924N4-2;Q9JIS8	A2AGJ9_MOUSE;F8WIJ0_MOUSE;Q3V0N8_MOUSE;Q6P6P5_MOUSE;S12A6_MOUSE;S12A6_MOUSE;S12A4_MOUSE	1	1	1	1	1	1	1	1	1	1	1	1	116770224609375	1059063671875	11333169921875	1508305859375	14242291015625	126063310546875	10579826171875	102870673828125	9880900390625	129368291015625	121618037109375	83516943359375
315481	9597.28;20910.72	A2AGS6;Q4QQM4	A2AGS6;Q4QQM4	Trp53i11	Tumor protein p53-inducible protein 11 (Fragment);Tumor protein p53-inducible protein 11	A2AGS6;Q4QQM4	A2AGS6_MOUSE;P5I11_MOUSE	2	2	2	2	2	2	2	2	2	2	2	2	81540087890625	6234546875	9659501953125	7286123046875	759369384765625	828889453125	57526689453125	80262529296875	599711376953125	103583330078125	93866669921875	8411375
8.16415e-20	54437.27;50410.68	A2AH25;Q5FWK3	A2AH25;Q5FWK3	Arhgap1	Rho GTPase-activating protein 1	A2AH25;Q5FWK3	A2AH25_MOUSE;RHG01_MOUSE	8	8	8	8	8	8	8	8	8	8	8	8	3385396875	2805809765625	327603046875	3333208203125	3426490625	304259453125	286974921875	3075135546875	29390658203125	30740845703125	3457230859375	31860341796875
6.16901e-41	109491.88;109360.69	A2AH85;O08810	A2AH85;O08810	Eftud2	116 kDa U5 small nuclear ribonucleoprotein component	A2AH85;O08810	A2AH85_MOUSE;U5S1_MOUSE	15	15	15	15	15	15	15	15	15	15	15	15	561839875	50380496875	526024375	609236	633570875	5841964375	50427678125	474599.25	47878340625	6332849375	5802968125	575196.75
3.37179e-13	133807.15;138492.36	A2AHQ7;Q8BWJ3	A2AHQ7;Q8BWJ3	Phka2	Phosphorylase b kinase regulatory subunit;Phosphorylase b kinase regulatory subunit alpha, liver isoform	A2AHQ7;Q8BWJ3	A2AHQ7_MOUSE;KPB2_MOUSE	6	6	6	6	6	6	6	6	6	6	6	6	3580906640625	3492841015625	4047784375	31208166015625	305236484375	3607119921875	356373125	3635267578125	41855515625	4507745703125	4446336328125	4566426953125
9.02279e-06	17126.79;26132.01;26132.01-2;26132.01-3;26132.01-4;21126.32	A2AHX9;Q64373;Q64373-2;Q64373-3;Q64373-4;Q9QWX2	A2AHX9;Q64373;Q64373-2;Q64373-3;Q64373-4;Q9QWX2	Bcl2l1	Apoptosis regulator Bcl-X (Fragment);Bcl-2-like protein 1;Isoform Bcl-X(S) of Bcl-2-like protein 1;Isoform Bcl-X(beta) of Bcl-2-like protein 1;Isoform Bcl-X(delta-TM) of Bcl-2-like protein 1;Apoptosis regulator Bcl-X (Fragment)	A2AHX9;Q64373;Q64373-2;Q64373-3;Q64373-4;Q9QWX2	A2AHX9_MOUSE;B2CL1_MOUSE;B2CL1_MOUSE;B2CL1_MOUSE;B2CL1_MOUSE;Q9QWX2_MOUSE	1	1	1	1	1	1	1	1	1	1	1	1	2114538671875	21490728515625	19628728515625	23950810546875	2556009765625	125000966796875	161042001953125	2022693359375	1721128125	19357220703125	22921546875	19841927734375
145813	138775.56;137104.7;135604.07;132317.09;138824.7;138824.7-2	A2AI87;A2AI88;A2AI89;A2AI91;P18826;P18826-2	A2AI87;A2AI88;A2AI89;A2AI91;P18826;P18826-2	Phka1	Phosphorylase b kinase regulatory subunit;Phosphorylase b kinase regulatory subunit;Phosphorylase b kinase regulatory subunit;Phosphorylase b kinase regulatory subunit;Phosphorylase b kinase regulatory subunit alpha, skeletal muscle isoform;Isoform 2 of Phosphorylase b kinase regulatory subunit alpha, skeletal muscle isoform	A2AI87;A2AI88;A2AI89;A2AI91;P18826;P18826-2	A2AI87_MOUSE;A2AI88_MOUSE;A2AI89_MOUSE;A2AI91_MOUSE;KPB1_MOUSE;KPB1_MOUSE	1	1	1	1	1	1	1	1	1	1	1	1	797026708984375	5091013671875	647342626953125	61872353515625	57092802734375	781448876953125	267814721679688	636903369140625	315807080078125	612828759765625	718181787109375	678724462890625
4.27741e-23	27942.78;32066.4	A2AIH8;Q9D711	A2AIH8;Q9D711	Pir	Pirin (Fragment);Pirin	A2AIH8;Q9D711	A2AIH8_MOUSE;PIR_MOUSE	8	8	8	8	8	8	8	8	6	8	7	8	9152334375	957235234375	96560625	696181484375	9357621875	1116920234375	930058046875	902947421875	6212289453125	672700234375	507157890625	97941734375
3.38964e-27	38362.18	A2AIL4	A2AIL4	Ndufaf6	NADH dehydrogenase (ubiquinone) complex I, assembly factor 6	A2AIL4	NDUF6_MOUSE	2	2	2	2	2	2	2	2	2	2	2	2	1835324609375	1923087109375	185183359375	119743701171875	126577509765625	13530703125	18287462890625	2041723828125	155004716796875	121931875	1255753515625	12508267578125
5.0358e+08	26802.49;75149.93	A2AJ14;A2AJ15	A2AJ14;A2AJ15	Man1b1	Endoplasmic reticulum mannosyl-oligosaccharide 1,2-alpha-mannosidase (Fragment);Endoplasmic reticulum mannosyl-oligosaccharide 1,2-alpha-mannosidase	A2AJ14;A2AJ15	A2AJ14_MOUSE;MA1B1_MOUSE	1	1	1	Filtered	1	1	1	1	1	1	1	1	410791778564453	541522277832031	384450439453125	Filtered	9318779296875	138221704101563	654607177734375	836033752441406	1	655762939453125	355017059326172	685378845214844
3.56313e-19	61447.32;61959.94	A2AJ72;Q3TIX6	A2AJ72;Q3TIX6	Fubp3	Far upstream element (FUSE)-binding protein 3	A2AJ72;Q3TIX6	A2AJ72_MOUSE;Q3TIX6_MOUSE	9	10	10	10	10	10	10	10	10	10	10	10	3008684375	30063130859375	30540330078125	3998155859375	3185771875	3631896875	22117212890625	2753967578125	3088405078125	3502983984375	345522578125	31341306640625
7.43888	150494.27;150494.27-2	A2AJ88;A2AJ88-2	A2AJ88;A2AJ88-2	Pnpla7	Patatin-like phospholipase domain-containing protein 7;Isoform 2 of Patatin-like phospholipase domain-containing protein 7	A2AJ88;A2AJ88-2	PLPL7_MOUSE	1	2	2	2	2	2	2	2	2	2	2	2	4729376953125	525552734375	47910859375	4401615234375	609712353515625	62637421875	7554251953125	539334033203125	304772998046875	56504208984375	5715.25	542941455078125
6.59796e-25	56984.33;60484.27	A2AJH3;O70311	A2AJH3;O70311	Nmt2	Glycylpeptide N-tetradecanoyltransferase;Glycylpeptide N-tetradecanoyltransferase 2	A2AJH3;O70311	A2AJH3_MOUSE;NMT2_MOUSE	5	5	5	5	5	5	5	5	5	5	5	5	4042466796875	5322605859375	4479131640625	569695078125	422107890625	412081875	39642515625	4176979296875	55151671875	5786357421875	342519375	4698790625
1.00866e+08	93275.68;93275.68-2;85764.24;90092.17;NaN	A2AJI0;A2AJI0-2;A2AJI1;A8Y5P4;F6WF36	A2AJI0;A2AJI0-2;A2AJI1;A8Y5P4;F6WF36	Map7d1	MAP7 domain-containing protein 1;Isoform 2 of MAP7 domain-containing protein 1;MAP7 domain-containing protein 1;MAP7 domain-containing protein 1;MAP7 domain-containing protein 1 (Fragment)	A2AJI0;A2AJI0-2;A2AJI1;A8Y5P4;F6WF36	MA7D1_MOUSE;MA7D1_MOUSE;A2AJI1_MOUSE;A8Y5P4_MOUSE;F6WF36_MOUSE	1	1	1	1	1	1	1	1	1	1	1	1	167334619140625	15528544921875	268669970703125	1365125	29246669921875	255139990234375	719324829101563	328600073242188	103396081542969	200719470214844	204425671386719	191781408691406
1.26616e-12	28553.72;33262.93	A2AJK8;Q91Z38	A2AJK8;Q91Z38	Ttc1	Tetratricopeptide repeat protein 1	A2AJK8;Q91Z38	A2AJK8_MOUSE;TTC1_MOUSE	3	3	3	3	3	3	3	3	3	3	3	3	1462259765625	126268583984375	125167978515625	109128623046875	16874169921875	142613076171875	1127554296875	137738486328125	119771455078125	1189570703125	14220943359375	154357392578125
2.3656e-30	60336.41	A2AJL3	A2AJL3	Fggy	FGGY carbohydrate kinase domain-containing protein	A2AJL3	FGGY_MOUSE	23	23	23	23	23	23	23	23	23	23	23	23	212940421875	239170859375	2217721875	20921728125	213905.5	212987171875	241536765625	23159315625	2439271875	260253921875	27293828125	249565546875
24093.5	111511.72;115359.99	A2AKI5;P43406	A2AKI5;P43406	Itgav	Integrin alpha-V	A2AKI5;P43406	A2AKI5_MOUSE;ITAV_MOUSE	2	2	2	2	2	2	2	2	2	2	2	2	78271533203125	9971912109375	92502900390625	85789833984375	1082774609375	72966025390625	996844140625	96986337890625	2564955078125	8807509765625	96368125	10471013671875
2.00848e-31	46070.53	A2AKK5	A2AKK5	Acnat1	Acyl-coenzyme A amino acid N-acyltransferase 1	A2AKK5	ACNT1_MOUSE	11	11	11	11	11	11	11	11	11	11	11	11	1070899375	1108468359375	10612128125	979172890625	1175310234375	97252953125	16789471875	1254745546875	1245418671875	14043896875	139180	1373780625
5.05843e-27	39272.15;39272.15-2	A2AKQ0;A2AKQ0-2	A2AKQ0;A2AKQ0-2	Slc35d1	UDP-glucuronic acid/UDP-N-acetylgalactosamine transporter;Isoform 2 of UDP-glucuronic acid/UDP-N-acetylgalactosamine transporter	A2AKQ0;A2AKQ0-2	S35D1_MOUSE	3	3	3	3	3	3	3	3	3	3	2	3	31980890625	4200584375	3454633203125	3057476953125	43722625	4400318359375	366989375	39203875	39262140625	3608988671875	2801233203125	3325803515625
5.3856e-11	23188.81;35489.42;33689.36	A2AKV9;A2AKW0;Q5HZI9	A2AKV9;A2AKW0;Q5HZI9	Slc25a51	Solute carrier family 25 member 51 (Fragment);Solute carrier family 25 member 51;Solute carrier family 25 member 51	A2AKV9;A2AKW0;Q5HZI9	A2AKV9_MOUSE;A2AKW0_MOUSE;S2551_MOUSE	2	2	2	2	2	2	2	2	2	2	2	2	31681345703125	32720904296875	287121953125	32517298828125	34135	29410708984375	348566484375	287766015625	3127898046875	26308078125	3045513671875	2279344140625
3.16639e-36	34475.89;39651.99	A2AL12;Q8BG05	A2AL12;Q8BG05	Hnrnpa3	Heterogeneous nuclear ribonucleoprotein A3	A2AL12;Q8BG05	A2AL12_MOUSE;ROA3_MOUSE	19	19	19	19	19	19	19	19	19	18	19	19	759445875	7084238125	4840131875	8124658125	846223375	8756591875	710665125	796288875	733771625	9454926875	810783375	844166
1.07703e-25	81468.43;83042.15;75127.72	A2AL85;Q8BSY0;Q8CBM2	A2AL85;Q8BSY0;Q8CBM2	Asph	Aspartyl/asparaginyl beta-hydroxylase	A2AL85;Q8BSY0;Q8CBM2	A2AL85_MOUSE;ASPH_MOUSE;Q8CBM2_MOUSE	19	19	19	19	19	19	17	19	18	18	19	19	84955703125	82562140625	828556640625	93694546875	15043671875	696946875	969725546875	15303921875	86745421875	862512578125	90556078125	10031971875
1.06901e-15	25835.08;NaN;29812.57	A2ALF0;F6TQL3;Q6NZB0	A2ALF0;F6TQL3;Q6NZB0	Dnajc8	DnaJ homolog subfamily C member 8;DnaJ homolog subfamily C member 8 (Fragment);DnaJ homolog subfamily C member 8	A2ALF0;F6TQL3;Q6NZB0	A2ALF0_MOUSE;F6TQL3_MOUSE;DNJC8_MOUSE	3	3	3	3	3	3	3	3	3	3	3	3	1691161328125	1525536328125	17606953125	17013787109375	161434111328125	147379189453125	1738796875	17951609375	154308662109375	1773564453125	162869970703125	180620625
2.8094e-18	41937.27;41937.27-2	A2ALW5;A2ALW5-2	A2ALW5;A2ALW5-2	Dnajc25	DnaJ homolog subfamily C member 25;Isoform 2 of DnaJ homolog subfamily C member 25	A2ALW5;A2ALW5-2	DJC25_MOUSE	3	3	3	3	3	3	3	3	3	3	3	3	84163837890625	72237275390625	704676025390625	84110908203125	1141599609375	679103955078125	89287001953125	670828125	8911189453125	2837484765625	117140771484375	937156640625
3992.38	40020.13;33620.04;33748.21;40051.26;44688.49	A2AMC3;E9PZ15;E9Q686;Q3UXG7;Q91ZW2	A2AMC3;E9PZ15;E9Q686;Q3UXG7;Q91ZW2	Pofut1	GDP-fucose protein O-fucosyltransferase 1	A2AMC3;E9PZ15;E9Q686;Q3UXG7;Q91ZW2	A2AMC3_MOUSE;E9PZ15_MOUSE;E9Q686_MOUSE;Q3UXG7_MOUSE;OFUT1_MOUSE	1	1	1	1	1	1	1	1	1	1	1	1	76821923828125	850377734375	86181376953125	1037833984375	100758017578125	6161642578125	391337036132813	75542890625	104829892578125	90610498046875	100996494140625	119135869140625
6.94261e-18	59117.51;80064.08;73044.78;73066.97;73066.97-2	A2AMH3;A2AMH4;A2AMH5;Q6X893;Q6X893-2	A2AMH3;A2AMH4;A2AMH5;Q6X893;Q6X893-2	Slc44a1	Choline transporter-like protein 1;Choline transporter-like protein 1;Choline transporter-like protein 1;Choline transporter-like protein 1;Isoform 2 of Choline transporter-like protein 1	A2AMH3;A2AMH4;A2AMH5;Q6X893;Q6X893-2	A2AMH3_MOUSE;A2AMH4_MOUSE;A2AMH5_MOUSE;CTL1_MOUSE;CTL1_MOUSE	1	1	1	1	1	1	1	1	1	1	1	1	11509634765625	14855802734375	124494462890625	7897890625	87423857421875	17876611328125	107471767578125	92583017578125	57290263671875	111689931640625	11272572265625	78414638671875
7.36387e-11	49293.57;14931.2;51313.8	A2AMQ5;Q6PBC0;Q99L43	A2AMQ5;Q6PBC0;Q99L43	Cds2	Phosphatidate cytidylyltransferase;Phosphatidate cytidylyltransferase;Phosphatidate cytidylyltransferase 2	A2AMQ5;Q6PBC0;Q99L43	A2AMQ5_MOUSE;Q6PBC0_MOUSE;CDS2_MOUSE	3	3	3	3	3	3	3	3	3	3	3	3	418358125	35582109375	3846410546875	4569222265625	506699453125	5227903125	455498515625	41048609375	34432578125	364612734375	4158661328125	3315129296875
4.74396e-31	41235.13;43232.17	A2AMS3;Q03249	A2AMS3;Q03249	Galt	Galactose-1-phosphate uridylyltransferase	A2AMS3;Q03249	A2AMS3_MOUSE;GALT_MOUSE	9	9	9	9	9	9	9	9	9	9	9	9	1050847734375	10160065625	1072475390625	1103731328125	10528121875	109164078125	847710234375	8686065625	8221640625	1061038515625	101223203125	100242421875
3.30992e+08	19494.57;15774.28	A2AMS7;Q9Z1X0-2	A2AMS7;Q9Z1X0-2	Ccl27a;Ccl27	Chemokine (C-C motif) ligand 27A;Isoform 2 of C-C motif chemokine 27	A2AMS7;Q9Z1X0-2	A2AMS7_MOUSE;CCL27_MOUSE	1	1	1	1	1	1	1	1	1	1	1	1	2287592.25	2126655	2072490625	1815670375	1458298	1621783125	2298328.5	2716399.25	2506225.75	1632996.25	1779311875	1655819.75
5.21672e-30	29295.24;30628.73;33767.24	A2AMW0;P47757-2;P47757-4	A2AMW0;P47757-2;P47757-4	Capzb	F-actin-capping protein subunit beta;Isoform 2 of F-actin-capping protein subunit beta;Isoform 3 of F-actin-capping protein subunit beta	A2AMW0;P47757-2;P47757-4	A2AMW0_MOUSE;CAPZB_MOUSE;CAPZB_MOUSE	12	12	12	12	12	12	12	12	11	12	12	12	257901546875	23020015625	261449828125	2856293125	27963228125	2669485625	208891109375	227386734375	225211171875	251952	2530089375	236010578125
1.69387e-32	572289.85;572289.85-3	A2AN08;A2AN08-3	A2AN08;A2AN08-3	Ubr4	E3 ubiquitin-protein ligase UBR4;Isoform 3 of E3 ubiquitin-protein ligase UBR4	A2AN08;A2AN08-3	UBR4_MOUSE	42	40	41	41	41	41	41	42	40	39	40	42	4152988671875	409889765625	40165140625	424935390625	475513984375	402241796875	4560736328125	361720703125	4284873046875	4288106640625	488659609375	428940390625
7.65376e-07	304859.28;305795.28	A2ANL9;Q9WTS4	A2ANL9;Q9WTS4	Tenm1	Teneurin-1	A2ANL9;Q9WTS4	A2ANL9_MOUSE;TEN1_MOUSE	1	1	1	1	1	1	1	1	1	1	1	1	3160074.25	3201182.5	3587440	3302125.75	3700467.5	3569522.5	2769013.25	2625600.75	2672961.5	3457032.5	3171577.25	3325320.25
4.4765e-33	11741.54;15515.06	A2AP32;Q3UIU2	A2AP32;Q3UIU2	Ndufb6	Complex I-B17;NADH dehydrogenase [ubiquinone] 1 beta subcomplex subunit 6	A2AP32;Q3UIU2	A2AP32_MOUSE;NDUB6_MOUSE	4	4	4	4	4	4	4	4	4	4	4	4	136569921875	13977728125	14677559375	29429796875	501398	510636125	1345800625	1256640390625	162956859375	44197778125	4390404375	50258628125
1.12613e-25	18311.24;23009.99	A2AP78;O54879	A2AP78;O54879	Hmgb3	High mobility group protein B3 (Fragment);High mobility group protein B3	A2AP78;O54879	A2AP78_MOUSE;HMGB3_MOUSE	1	1	1	1	1	1	1	1	1	1	1	1	6542675390625	5740256640625	660686640625	588016953125	6202224609375	6211390625	6198459765625	73427421875	6125508203125	681419609375	735944765625	6450641015625
1.60364e-20	60876.04;NaN;62030.2;62030.2-2;62030.2-3	A2APL5;F6ZRK3;P43006;P43006-2;P43006-3	A2APL5;F6ZRK3;P43006;P43006-2;P43006-3	Slc1a2	Amino acid transporter;Amino acid transporter (Fragment);Excitatory amino acid transporter 2;Isoform Glt-1A of Excitatory amino acid transporter 2;Isoform Glt-1B of Excitatory amino acid transporter 2	A2APL5;F6ZRK3;P43006;P43006-2;P43006-3	A2APL5_MOUSE;F6ZRK3_MOUSE;EAA2_MOUSE;EAA2_MOUSE;EAA2_MOUSE	5	5	5	5	5	5	5	5	5	5	5	5	13398791015625	13285642578125	118897509765625	142607734375	15817095703125	16436923828125	2308176953125	24411021484375	219756171875	17650005859375	151256298828125	16026654296875
3.03925e-12	72087.78;85838.41;50707.13;54261.96;47417.74;63006.99;85617.14;85617.14-10;85617.14-11;85617.14-12;85617.14-13;85617.14-2;85617.14-3;85617.14-4;85617.14-5;85617.14-6;85617.14-7;85617.14-8;85617.14-9;40262.99;63264.39	A2APM1;A2APM2;A2APM3;A2APM4;A2APM5;E9QKM8;P15379;P15379-10;P15379-11;P15379-12;P15379-13;P15379-2;P15379-3;P15379-4;P15379-5;P15379-6;P15379-7;P15379-8;P15379-9;Q3U8S1;Q80X37	A2APM1;A2APM2;A2APM3;A2APM4;A2APM5;E9QKM8;P15379;P15379-10;P15379-11;P15379-12;P15379-13;P15379-2;P15379-3;P15379-4;P15379-5;P15379-6;P15379-7;P15379-8;P15379-9;Q3U8S1;Q80X37	Cd44	CD44 antigen;CD44 antigen;CD44 antigen;CD44 antigen;CD44 antigen;CD44 antigen;CD44 antigen;Isoform 8 of CD44 antigen;Isoform 9 of CD44 antigen;Isoform 10 of CD44 antigen;Isoform 11 of CD44 antigen;Isoform 13 of CD44 antigen;Isoform 12 of CD44 antigen;Isoform 4 of CD44 antigen;Isoform 6 of CD44 antigen;Isoform 7 of CD44 antigen;Isoform 2 of CD44 antigen;Isoform 3 of CD44 antigen;Isoform 5 of CD44 …	A2APM1;A2APM2;A2APM3;A2APM4;A2APM5;E9QKM8;P15379;P15379-10;P15379-11;P15379-12;P15379-13;P15379-2;P15379-3;P15379-4;P15379-5;P15379-6;P15379-7;P15379-8;P15379-9;Q3U8S1;Q80X37	A2APM1_MOUSE;A2APM2_MOUSE;A2APM3_MOUSE;A2APM4_MOUSE;A2APM5_MOUSE;E9QKM8_MOUSE;CD44_MOUSE;CD44_MOUSE;CD44_MOUSE;CD44_MOUSE;CD44_MOUSE;CD44_MOUSE;CD44_MOUSE;CD44_MOUSE;CD44_MOUSE;CD44_MOUSE;CD44_MOUSE;CD44_MOUSE;CD44_MOUSE;Q3U8S1_MOUSE;Q80X37_MOUSE	1	1	1	1	1	1	1	1	1	1	1	1	127961455078125	15762091796875	17873515625	1677495703125	18442609375	18001138671875	1423684765625	22219646484375	136817109375	2132373828125	166932265625	27830888671875
0.00277914	11140.68;15530.82	A2APX3;P21460	A2APX3;P21460	Cst3	Cystatin-C (Fragment);Cystatin-C	A2APX3;P21460	A2APX3_MOUSE;CYTC_MOUSE	1	1	1	1	1	1	1	1	1	1	1	1	18710580078125	21409103515625	1991816015625	21762427734375	22054134765625	21693181640625	25423271484375	161486162109375	197681328125	25729880859375	21396025390625	1991579296875
8.45778e+08	38404.67	A2APY7	A2APY7	Ndufaf5	Arginine-hydroxylase NDUFAF5, mitochondrial	A2APY7	NDUF5_MOUSE	1	1	1	1	1	1	1	1	1	1	1	1	358831811523438	653639453125	138727795410156	50990068359375	1	157063879394531	318247485351563	6176005859375	6434220703125	2691921875	423330322265625	121699829101563
4.13182e-32	80386.86;78862.01	A2AQN4;Q9QXG4	A2AQN4;Q9QXG4	Acss2	Propionate--CoA ligase;Acetyl-coenzyme A synthetase, cytoplasmic	A2AQN4;Q9QXG4	A2AQN4_MOUSE;ACSA_MOUSE	27	27	26	26	27	27	27	27	27	27	26	27	452443	532995.25	4259388125	3994536875	365885.75	3157154375	169634078125	22889609375	34801884375	212000.75	1810756875	242060375
1.18157e+06	16063.37;14149.15	A2AQU8;Q9D975	A2AQU8;Q9D975	Srxn1	Sulfiredoxin;Sulfiredoxin-1	A2AQU8;Q9D975	A2AQU8_MOUSE;SRXN1_MOUSE	1	1	1	1	1	1	1	1	1	1	1	1	196408359375	15356015625	128331025390625	1686196484375	138986005859375	2000459375	148522470703125	1813619140625	1977692578125	1639153515625	173329609375	21036423828125
699.621	14236.19;88324.58	A2AR01;A2AR02	A2AR01;A2AR02	Ppig	Peptidyl-prolyl cis-trans isomerase (Fragment);Peptidyl-prolyl cis-trans isomerase G	A2AR01;A2AR02	A2AR01_MOUSE;PPIG_MOUSE	1	1	1	1	1	1	1	1	1	1	1	1	118987392578125	116341962890625	127355029296875	114870615234375	1468403515625	15902255859375	12340244140625	132920419921875	10054412109375	156045908203125	98894892578125	12870875
3.55766e-40	52456.53;52325.34	A2ARD6;Q9CXF0	A2ARD6;Q9CXF0	Kynu	Kynureninase	A2ARD6;Q9CXF0	A2ARD6_MOUSE;KYNU_MOUSE	20	20	20	20	20	20	20	20	20	20	20	20	823397.75	784699125	873671.75	8210663125	8945596875	8465675625	9419636875	784943.75	759592.75	9080904375	1183943375	960798625
9.19559e-16	334006.82;326590.58;331563.15	A2AS03;A2AS05;E9QAM5	A2AS03;A2AS05;E9QAM5	Helz2	Helicase with zinc finger domain 2	A2AS03;A2AS05;E9QAM5	A2AS03_MOUSE;A2AS05_MOUSE;HELZ2_MOUSE	18	18	18	18	18	18	18	18	18	18	17	18	17434853515625	18288296875	1779712109375	22147216796875	240427578125	20458365234375	188729140625	158864072265625	157296025390625	175601015625	155500146484375	163255546875
3.00719e-33	38254.93	A2AS89	A2AS89	Agmat	Agmatinase, mitochondrial	A2AS89	SPEB_MOUSE	13	14	14	14	14	14	13	14	14	14	13	14	673613.5	6930528125	665784125	520737.25	544290.5	5298605625	1086959.25	10010215625	7657381875	6745404375	7096784375	542795375
1.23105e-23	129510.74;128783.91	A2AS98;P28660	A2AS98;P28660	Nckap1	Nck-associated protein 1	A2AS98;P28660	A2AS98_MOUSE;NCKP1_MOUSE	7	7	7	7	7	7	7	7	7	7	7	7	207076640625	22813900390625	227752421875	2110646875	246002734375	22636951171875	2080549609375	15631078125	204192890625	2335708984375	20902248046875	247693359375
2867.65	207538.68;207538.68-2;207538.68-3;216648.99;121883.32;204953.77	A2ASQ1;A2ASQ1-2;A2ASQ1-3;M0QWP1;Z4YJS5;Z4YK85	A2ASQ1;A2ASQ1-2;A2ASQ1-3;M0QWP1;Z4YJS5;Z4YK85	Agrn	Agrin;Isoform 2 of Agrin;Isoform 3 of Agrin;Agrin;Agrin;Agrin	A2ASQ1;A2ASQ1-2;A2ASQ1-3;M0QWP1;Z4YJS5;Z4YK85	AGRIN_MOUSE;AGRIN_MOUSE;AGRIN_MOUSE;M0QWP1_MOUSE;Z4YJS5_MOUSE;Z4YK85_MOUSE	2	2	2	2	2	2	2	2	2	2	2	2	320743115234375	2376513671875	299732470703125	234957470703125	413126611328125	432179833984375	309798754882813	369379541015625	125179626464844	39582099609375	326444921875	427712060546875
0.380489	99504.39;115491.46;115491.46-2;115491.46-3	A2ASW8;Q9EQZ6;Q9EQZ6-2;Q9EQZ6-3	A2ASW8;Q9EQZ6;Q9EQZ6-2;Q9EQZ6-3	Rapgef4	Rap guanine nucleotide exchange factor 4;Rap guanine nucleotide exchange factor 4;Isoform 2 of Rap guanine nucleotide exchange factor 4;Isoform 3 of Rap guanine nucleotide exchange factor 4	A2ASW8;Q9EQZ6;Q9EQZ6-2;Q9EQZ6-3	A2ASW8_MOUSE;RPGF4_MOUSE;RPGF4_MOUSE;RPGF4_MOUSE	4	4	4	4	4	4	3	3	3	4	3	4	909417578125	694765576171875	115789638671875	137043515625	1296969140625	12568791015625	922670703125	95199013671875	110287685546875	7772185546875	108536044921875	13026607421875
3.6368e-09	52621;52621-2;52621-3;52621-4;52621-5	A2ASZ8;A2ASZ8-2;A2ASZ8-3;A2ASZ8-4;A2ASZ8-5	A2ASZ8;A2ASZ8-2;A2ASZ8-3;A2ASZ8-4;A2ASZ8-5	Slc25a25	Calcium-binding mitochondrial carrier protein SCaMC-2;Isoform 2 of Calcium-binding mitochondrial carrier protein SCaMC-2;Isoform 3 of Calcium-binding mitochondrial carrier protein SCaMC-2;Isoform 4 of Calcium-binding mitochondrial carrier protein SCaMC-2;Isoform 5 of Calcium-binding mitochondrial carrier protein SCaMC-2	A2ASZ8;A2ASZ8-2;A2ASZ8-3;A2ASZ8-4;A2ASZ8-5	SCMC2_MOUSE	5	5	5	5	5	5	5	5	5	5	5	5	331193203125	1067827421875	26522419921875	1089000078125	3822276953125	3947312109375	8263715625	4322661328125	365178046875	105804046875	308233828125	328713671875
4.41783e-17	147552.81	A2AT37	A2AT37	Upf2	Regulator of nonsense transcripts 2	A2AT37	RENT2_MOUSE	3	3	3	3	3	3	3	3	3	3	3	3	7435111328125	86063359375	78694931640625	10838921875	9713158203125	97895927734375	109312431640625	672335009765625	67517548828125	91097568359375	9156681640625	67881640625
3141.81	11492.2;65335.93	A2AT41;Q3U186	A2AT41;Q3U186	Rars2	Probable arginine--tRNA ligase, mitochondrial (Fragment);Probable arginine--tRNA ligase, mitochondrial	A2AT41;Q3U186	A2AT41_MOUSE;SYRM_MOUSE	3	3	3	3	3	3	3	3	3	3	3	3	123831875	10605021484375	111963564453125	218384921875	22418548828125	226591484375	709916845703125	13046974609375	14442984375	22617966796875	2370601171875	24005767578125
3.89487e-35	45026.16;47038.33	A2ATI9;Q99JX3	A2ATI9;Q99JX3	Gorasp2	Golgi reassembly-stacking protein 2	A2ATI9;Q99JX3	A2ATI9_MOUSE;GORS2_MOUSE	9	9	10	9	10	10	10	10	10	10	10	10	300108.25	21769340625	2687935625	218549640625	26004203125	243817546875	25960403125	254523625	18362646875	18534865625	160403.25	245879484375
127.689	59543.26;61104.03;63294.55;63294.55-1;63294.55-2;63294.55-3	A2ATP5;A2ATP6;Q8C854;Q8C854-1;Q8C854-2;Q8C854-3	A2ATP5;A2ATP6;Q8C854;Q8C854-1;Q8C854-2;Q8C854-3	Myef2	Myelin expression factor 2;Myelin expression factor 2;Myelin expression factor 2;Isoform 3 of Myelin expression factor 2;Isoform 4 of Myelin expression factor 2;Isoform 2 of Myelin expression factor 2	A2ATP5;A2ATP6;Q8C854;Q8C854-1;Q8C854-2;Q8C854-3	A2ATP5_MOUSE;A2ATP6_MOUSE;MYEF2_MOUSE;MYEF2_MOUSE;MYEF2_MOUSE;MYEF2_MOUSE	1	1	1	1	1	1	1	1	1	1	1	1	671404150390625	601380078125	61442216796875	6377970703125	720351611328125	8576.25	273749169921875	64954921875	419073095703125	5053404296875	611716796875	518041162109375
0.0279326	65369.48;67230.68;62644.29	A2ATS4;G3X8X3;Q8BSM7	A2ATS4;G3X8X3;Q8BSM7	Slc43a1	Large neutral amino acids transporter small subunit 3	A2ATS4;G3X8X3;Q8BSM7	A2ATS4_MOUSE;G3X8X3_MOUSE;LAT3_MOUSE	1	1	1	1	1	1	1	1	1	1	1	1	3987689453125	495435205078125	703179443359375	311940966796875	53823369140625	329368872070313	58461943359375	502508935546875	45247109375	294174780273438	295188842773438	308793041992188
4.91946e-30	102793.47	A2ATU0	A2ATU0	Dhtkd1	Probable 2-oxoglutarate dehydrogenase E1 component DHKTD1, mitochondrial	A2ATU0	DHTK1_MOUSE	30	30	31	28	31	31	31	31	29	31	29	31	20736965625	206274515625	215159515625	153703.75	1150370078125	140415078125	276307625	30665421875	2884739375	18376934375	1964850625	184017640625
0.015531	14683.08;22652.14	A2AU52;Q8BG94	A2AU52;Q8BG94	Commd7	COMM domain-containing protein 7	A2AU52;Q8BG94	A2AU52_MOUSE;COMD7_MOUSE	1	1	1	1	1	1	1	1	1	1	1	1	19829990234375	1900767578125	18828357421875	2065300390625	21180078125	135635263671875	20740037109375	162338115234375	1370291796875	151002041015625	20384.5	17904296875
1.39606e-22	31690.46;33187.91;33187.91-2	A2AU62;Q64012;Q64012-2	A2AU62;Q64012;Q64012-2	Raly	RNA-binding protein Raly (Fragment);RNA-binding protein Raly;Isoform 1 of RNA-binding protein Raly	A2AU62;Q64012;Q64012-2	A2AU62_MOUSE;RALY_MOUSE;RALY_MOUSE	11	11	11	11	11	11	11	11	11	11	11	11	476643828125	5009210546875	1858649375	49837578125	544072109375	4177120703125	58093140625	4663894140625	468806328125	45507625	569309609375	5043637890625
2.04238e-30	25067.08;22466.08;24042.93	A2AUD5;Q3TAI4;Q9CYZ2	A2AUD5;Q3TAI4;Q9CYZ2	Tpd52l2	Tumor protein D54	A2AUD5;Q3TAI4;Q9CYZ2	A2AUD5_MOUSE;Q3TAI4_MOUSE;TPD54_MOUSE	10	10	10	10	10	10	10	10	10	10	10	10	18755265625	213946421875	20303709375	213209984375	2377628125	2243169375	178901609375	181115828125	170034875	220565640625	19157003125	2208921875
2.33114e-29	15819.18;18753.18;22100.73	A2AUE1;G5E8T0;P60904	A2AUE1;G5E8T0;P60904	Dnajc5	DnaJ homolog subfamily C member 5 (Fragment);DnaJ homolog subfamily C member 5;DnaJ homolog subfamily C member 5	A2AUE1;G5E8T0;P60904	A2AUE1_MOUSE;G5E8T0_MOUSE;DNJC5_MOUSE	2	2	2	2	2	2	2	2	2	2	2	2	709704296875	7627309375	732594453125	847775234375	98651359375	84270.75	543716171875	7011234375	10572534375	964795625	1148806640625	930431328125
2.02834e-42	158395.57;172879.22	A2AVJ7;Q99PL5	A2AVJ7;Q99PL5	Rrbp1	Ribosome-binding protein 1	A2AVJ7;Q99PL5	A2AVJ7_MOUSE;RRBP1_MOUSE	69	68	70	70	66	70	69	70	69	68	66	69	1617301625	1690586	1466949125	2289531.25	1630460125	1914633625	811104375	9389438125	656913125	1381909.5	1902255.5	1427775.5
1.61508	18524.75;57736.07;53518.04	A2AVQ7;A8Y5T6;Q8CFI5	A2AVQ7;A8Y5T6;Q8CFI5	Pars2	Probable proline--tRNA ligase, mitochondrial (Fragment);Prolyl-tRNA synthetase;Probable proline--tRNA ligase, mitochondrial	A2AVQ7;A8Y5T6;Q8CFI5	A2AVQ7_MOUSE;A8Y5T6_MOUSE;SYPM_MOUSE	1	1	1	1	1	1	1	1	1	1	1	1	903291796875	791196337890625	8828337890625	537575048828125	744435791015625	74956630859375	86126611328125	129073564453125	92873466796875	503060400390625	6881607421875	75542978515625
1.07897e-22	11927.77;10989.67	A2AVR9;P62627	A2AVR9;P62627	Dynlrb1	Dynein light chain roadblock;Dynein light chain roadblock-type 1	A2AVR9;P62627	A2AVR9_MOUSE;DLRB1_MOUSE	4	4	4	4	4	4	4	4	4	4	4	4	6187109375	6372384375	6270956640625	6354530859375	74502484375	688858515625	600029765625	6479957421875	6676203125	7498459375	69429546875	724874921875
3.71729e+09	56033.53	A2AVZ9	A2AVZ9	Slc43a3	Solute carrier family 43 member 3	A2AVZ9	S43A3_MOUSE	1	1	1	1	1	1	1	1	1	1	1	1	233164135742188	287679272460938	226875439453125	404027270507813	584219287109375	88989375	339780297851563	620515185546875	170731506347656	5268060546875	430668017578125	221628051757813
1.61671e-20	71528.3;80860.42;80860.42-2	A2AW05;Q08943;Q08943-2	A2AW05;Q08943;Q08943-2	Ssrp1	FACT complex subunit SSRP1 (Fragment);FACT complex subunit SSRP1;Isoform 2 of FACT complex subunit SSRP1	A2AW05;Q08943;Q08943-2	A2AW05_MOUSE;SSRP1_MOUSE;SSRP1_MOUSE	6	6	6	6	6	6	6	6	6	6	6	6	19540955078125	23115013671875	27622865234375	27741935546875	31544728515625	28731423828125	18413916015625	23678349609375	20035984375	24617595703125	2701428515625	23535091796875
3.25804e-14	44907.88;41810.56;44503.48;44503.48-1;44503.48-3	A2AWI7;A2AWI9;Q8R3V5;Q8R3V5-1;Q8R3V5-3	A2AWI7;A2AWI9;Q8R3V5;Q8R3V5-1;Q8R3V5-3	Sh3glb2	Endophilin-B2;Endophilin-B2;Endophilin-B2;Isoform 1 of Endophilin-B2;Isoform 3 of Endophilin-B2	A2AWI7;A2AWI9;Q8R3V5;Q8R3V5-1;Q8R3V5-3	A2AWI7_MOUSE;A2AWI9_MOUSE;SHLB2_MOUSE;SHLB2_MOUSE;SHLB2_MOUSE	4	4	4	4	4	4	4	4	4	4	4	4	21045306640625	21986666015625	23891126953125	23043478515625	2080635546875	19772068359375	19144791015625	22093501953125	2294004296875	2258051953125	248581171875	21130953125
328841	63900.06;60878.63	A2AWN8;P59326	A2AWN8;P59326	Ythdf1	YTH domain-containing family protein 1	A2AWN8;P59326	A2AWN8_MOUSE;YTHD1_MOUSE	1	1	1	1	1	1	1	1	1	1	1	1	204942578125	18015580078125	1962021484375	1714330078125	236502578125	158052890625	22818451171875	146940263671875	17293193359375	18673119140625	19951279296875	22446869140625
1.0648e-22	89478.95;85009.82;88387.42;89508.97;89508.97-2	A2AWT5;A2AWT6;A2AWT7;P25976;P25976-2	A2AWT5;A2AWT6;A2AWT7;P25976;P25976-2	Ubtf	Nucleolar transcription factor 1;Nucleolar transcription factor 1;Nucleolar transcription factor 1;Nucleolar transcription factor 1;Isoform UBF2 of Nucleolar transcription factor 1	A2AWT5;A2AWT6;A2AWT7;P25976;P25976-2	A2AWT5_MOUSE;A2AWT6_MOUSE;A2AWT7_MOUSE;UBF1_MOUSE;UBF1_MOUSE	12	12	12	12	12	12	12	12	12	12	12	12	2798750390625	2767762109375	3443816796875	3380871875	3459334765625	3744266796875	28493130859375	3443151953125	2429309765625	33645546875	34914828125	3605226953125
4.51278e-16	23432.19;29174.68	A2BDX2;O70152	A2BDX2;O70152	Dpm1	Dolichol-phosphate mannosyltransferase subunit 1	A2BDX2;O70152	A2BDX2_MOUSE;DPM1_MOUSE	5	5	5	5	5	5	5	5	5	5	5	5	69822984375	6432861328125	70652125	757243125	843816484375	68960890625	6521384375	704901171875	66080	66849484375	850981875	790584765625
1.96216e-27	49375	A2BDX3	A2BDX3	Mocs3	Adenylyltransferase and sulfurtransferase MOCS3	A2BDX3	MOCS3_MOUSE	6	6	6	6	6	6	6	6	6	6	6	6	233684625	20003446875	216677453125	236697765625	26240759375	1213888046875	3016275625	167147203125	208741921875	22758440625	253569453125	22616753125
1.03491e-22	33355.01;27871.98;24912.76;33339.01;33339.01-2;33339.01-3	A2BFB0;A2BFB1;A2BFB2;O08609;O08609-2;O08609-3	A2BFB0;A2BFB1;A2BFB2;O08609;O08609-2;O08609-3	Mlx	Max-like protein X;Max-like protein X;Max-like protein X;Max-like protein X;Isoform Alpha of Max-like protein X;Isoform Beta of Max-like protein X	A2BFB0;A2BFB1;A2BFB2;O08609;O08609-2;O08609-3	A2BFB0_MOUSE;A2BFB1_MOUSE;A2BFB2_MOUSE;MLX_MOUSE;MLX_MOUSE;MLX_MOUSE	3	3	3	3	3	3	3	3	3	3	3	3	96346162109375	94879111328125	9259615234375	103919658203125	97681962890625	10323181640625	73531669921875	705077001953125	72037685546875	9789421875	98627353515625	9188064453125
2.26056e-31	68266;68394.14;70612.5	A2BFF8;O88487;Q3TPJ8	A2BFF8;O88487;Q3TPJ8	Dync1i2	Cytoplasmic dynein 1 intermediate chain 2	A2BFF8;O88487;Q3TPJ8	A2BFF8_MOUSE;DC1I2_MOUSE;Q3TPJ8_MOUSE	10	10	10	10	10	10	10	10	10	10	10	10	809525078125	797518046875	743496171875	903837578125	89855890625	82754765625	739580234375	836104921875	8151884375	92559484375	85496140625	90928953125
2.64304e-08	62559.73;54777.05;63375.57;55123.42;63506.76;63506.76-2;63506.76-3	A2BG75;A2BG76;A2BG77;I7HIP8;P97863;P97863-2;P97863-3	A2BG75;A2BG76;A2BG77;I7HIP8;P97863;P97863-2;P97863-3	Nfib	Nuclear factor 1;Nuclear factor 1;Nuclear factor 1;Nuclear factor 1;Nuclear factor 1 B-type;Isoform 2 of Nuclear factor 1 B-type;Isoform 3 of Nuclear factor 1 B-type	A2BG75;A2BG76;A2BG77;I7HIP8;P97863;P97863-2;P97863-3	A2BG75_MOUSE;A2BG76_MOUSE;A2BG77_MOUSE;I7HIP8_MOUSE;NFIB_MOUSE;NFIB_MOUSE;NFIB_MOUSE	2	2	2	2	2	2	2	2	2	2	2	2	3743228515625	32620259765625	4243833984375	3983521484375	4324912890625	4544088671875	40040125	3628568359375	32927546875	4706629296875	52570828125	482403046875
2.28223e-22	17232.83;14496.61;20463.69;20463.69-2	A2BGI8;A2BGI9;Q9D868;Q9D868-2	A2BGI8;A2BGI9;Q9D868;Q9D868-2	Ppih	Peptidyl-prolyl cis-trans isomerase (Fragment);Peptidyl-prolyl cis-trans isomerase;Peptidyl-prolyl cis-trans isomerase H;Isoform 2 of Peptidyl-prolyl cis-trans isomerase H	A2BGI8;A2BGI9;Q9D868;Q9D868-2	A2BGI8_MOUSE;A2BGI9_MOUSE;PPIH_MOUSE;PPIH_MOUSE	2	2	2	2	2	2	2	2	2	2	2	2	2455008984375	216110859375	257347265625	212131953125	2983400390625	22411271484375	25374634765625	27985337890625	198247265625	1750365234375	30540484375	2430606640625
9.37388e-11	40963.69;55227.16;55227.16-2;55227.16-3	A2BHN6;Q9DC63;Q9DC63-2;Q9DC63-3	A2BHN6;Q9DC63;Q9DC63-2;Q9DC63-3	Fbxo3	F-box only protein 3;F-box only protein 3;Isoform 2 of F-box only protein 3;Isoform 3 of F-box only protein 3	A2BHN6;Q9DC63;Q9DC63-2;Q9DC63-3	A2BHN6_MOUSE;FBX3_MOUSE;FBX3_MOUSE;FBX3_MOUSE	5	5	5	5	5	5	5	5	5	5	5	5	3296938671875	37410.75	388128359375	3261516015625	3112562890625	324933515625	2243301953125	23962921875	2699630859375	29145259765625	3452473046875	36530953125
9.34461e-19	36968.38;59696.86;59696.86-2	A2BI12;Q99JF8;Q99JF8-2	A2BI12;Q99JF8;Q99JF8-2	Psip1	PC4 and SFRS1-interacting protein;PC4 and SFRS1-interacting protein;Isoform 2 of PC4 and SFRS1-interacting protein	A2BI12;Q99JF8;Q99JF8-2	A2BI12_MOUSE;PSIP1_MOUSE;PSIP1_MOUSE	7	7	7	7	7	7	7	7	7	7	7	7	360666875	2583527734375	3818973046875	4633220703125	4200190234375	4534250390625	31616591796875	3410984375	29593462890625	4045642578125	294336875	28782990234375
6.69672e-10	161939.87;66798.87	A2RSJ4;Q8C318	A2RSJ4;Q8C318	Uhrf1bp1l	UHRF1-binding protein 1-like;UHRF1-binding protein 1-like (Fragment)	A2RSJ4;Q8C318	UH1BL_MOUSE;Q8C318_MOUSE	1	1	1	1	1	1	1	1	1	1	1	1	108831103515625	938037890625	1043995703125	110207607421875	9254263671875	1219549609375	104642373046875	109674208984375	9430375	102192763671875	1332778125	1217794921875
1.94708e-16	144629.05	A2RSQ0	A2RSQ0	Dennd5b	DENN domain-containing protein 5B	A2RSQ0	DEN5B_MOUSE	4	4	4	4	4	4	4	4	4	4	4	4	11489689453125	10325994140625	99636474609375	11313541015625	1143871875	12645697265625	107463974609375	11369994140625	10333650390625	12187322265625	124759150390625	131948056640625
4.87925e-05	127892.75	A3KGB4	A3KGB4	Tbc1d8b	TBC1 domain family member 8B	A3KGB4	TBC8B_MOUSE	5	5	5	5	5	5	5	5	4	5	5	5	150999873046875	9393486328125	1337710546875	1630242578125	13946333984375	15435375	1111829296875	9061421875	11234701171875	17242017578125	1459354296875	1688076171875
0.0261952	38174.64;43363.68	A3KGR9;Q9D8V0-4	A3KGR9;Q9D8V0-4	H13;Hm13	Histocompatibility 13 (Fragment);Isoform 4 of Minor histocompatibility antigen H13	A3KGR9;Q9D8V0-4	A3KGR9_MOUSE;HM13_MOUSE	1	1	1	1	1	1	1	1	1	1	1	1	14303201171875	1204890234375	1678752734375	22047197265625	16248666015625	18850400390625	95247802734375	1359628125	621196435546875	9449345703125	21167822265625	1320191796875
6.1091e-36	52223.81	A3KMP2	A3KMP2	Ttc38	Tetratricopeptide repeat protein 38	A3KMP2	TTC38_MOUSE	26	26	26	26	26	26	26	26	26	26	26	26	5023955625	44881040625	4880018125	5230094375	51466859375	48140159375	49591565625	5064520625	50844965625	607056625	697211125	592261125
749168	38841.38;38841.38-2	A4FUP9;A4FUP9-2	A4FUP9;A4FUP9-2	Glt1d1	Glycosyltransferase 1 domain-containing protein 1;Isoform 2 of Glycosyltransferase 1 domain-containing protein 1	A4FUP9;A4FUP9-2	GL1D1_MOUSE	1	1	1	1	1	1	1	1	1	1	1	1	115532490234375	1721040625	151784287109375	149651845703125	137603798828125	12977330078125	130032431640625	135123984375	143451044921875	16990759765625	162095478515625	1873076953125
3.01546e-22	14532.07;13836.55;14544.08	A5A4Y9;G3UZ30;Q8K1L5	A5A4Y9;G3UZ30;Q8K1L5	Ppp1r11	E3 ubiquitin-protein ligase PPP1R11;E3 ubiquitin-protein ligase PPP1R11 (Fragment);E3 ubiquitin-protein ligase PPP1R11	A5A4Y9;G3UZ30;Q8K1L5	A5A4Y9_MOUSE;G3UZ30_MOUSE;PP1RB_MOUSE	2	2	2	2	2	2	2	2	2	2	2	2	63830458984375	52166591796875	5803767578125	4770107421875	699006640625	592295703125	54855654296875	70646669921875	37044189453125	59561787109375	603814013671875	60003603515625
5.16515e-29	80852.07	A6H611	A6H611	Mipep	Mitochondrial intermediate peptidase	A6H611	MIPEP_MOUSE	9	9	9	8	9	9	9	9	9	9	9	9	1155381171875	1084216875	108077921875	88662125	827100625	74290203125	1361935625	14819396875	150787046875	830343984375	110914296875	962424609375
8.78602e-21	50548.8	A6H630	A6H630	Armt1	Damage-control phosphatase ARMT1	A6H630	ARMT1_MOUSE	5	5	5	5	5	5	5	5	5	5	4	5	20004572265625	1664388671875	159041123046875	18711619140625	1986492578125	18714091796875	135683623046875	13841263671875	16010541015625	182583125	1933453125	17269744140625
3.33006e-09	92403.98	A6H6A9	A6H6A9	Rabgap1l	Rab GTPase-activating protein 1-like	A6H6A9	RBG1L_MOUSE	3	3	3	3	3	3	3	3	3	3	3	3	81811337890625	78355234375	740741845703125	786236279296875	86441103515625	90218818359375	705606787109375	6944064453125	643577734375	844116796875	855292578125	87626171875
1.42979e-09	211457.95;211457.95-2;178673.86	A6H8H2;A6H8H2-2;E9Q449	A6H8H2;A6H8H2-2;E9Q449	Dennd4c	DENN domain-containing protein 4C;Isoform 2 of DENN domain-containing protein 4C;DENN domain-containing protein 4C	A6H8H2;A6H8H2-2;E9Q449	DEN4C_MOUSE;DEN4C_MOUSE;E9Q449_MOUSE	2	2	2	2	2	2	2	2	2	2	2	2	15034572265625	14813275390625	14123666015625	13345525390625	161987060546875	13990416015625	126540419921875	15448001953125	1395458984375	149169560546875	143194287109375	17085025390625
7.50022e-10	26588.9;31320.2;NaN;34299.66	A6PWX7;A6PWX9;F6V305;Q9CWU6	A6PWX7;A6PWX9;F6V305;Q9CWU6	Uqcc1	Ubiquinol-cytochrome-c reductase complex assembly factor 1;Ubiquinol-cytochrome-c reductase complex assembly factor 1;Ubiquinol-cytochrome-c reductase complex assembly factor 1 (Fragment);Ubiquinol-cytochrome-c reductase complex assembly factor 1	A6PWX7;A6PWX9;F6V305;Q9CWU6	A6PWX7_MOUSE;A6PWX9_MOUSE;F6V305_MOUSE;UQCC1_MOUSE	1	1	1	1	1	1	1	1	1	1	1	1	108636552734375	582879248046875	19038583984375	1	143478359375	424799560546875	767282958984375	151516845703125	530401513671875	795355029296875	312018310546875	777971923828125
3.73607e-07	84187.04	A6X919	A6X919	Dpy19l1	Probable C-mannosyltransferase DPY19L1	A6X919	D19L1_MOUSE	3	3	3	3	3	3	3	3	2	3	3	3	4232309765625	37371	39830234375	430945703125	4882529296875	455353359375	3785991796875	3514448046875	425721484375	404348984375	34819515625	405138359375
4.5841e-27	104659.49;104588.41;102823.41	A6X935;E9PVD2;E9Q5L2	A6X935;E9PVD2;E9Q5L2	Itih4	Inter alpha-trypsin inhibitor, heavy chain 4;Inter alpha-trypsin inhibitor, heavy chain 4;Inter alpha-trypsin inhibitor, heavy chain 4	A6X935;E9PVD2;E9Q5L2	ITIH4_MOUSE;E9PVD2_MOUSE;E9Q5L2_MOUSE	16	16	16	16	16	16	16	16	16	16	16	16	62541796875	68406828125	884645234375	714986328125	834016484375	73735453125	68863859375	5613440625	6570571875	770108671875	989323984375	876156953125
5.18482e-25	44567.22;44567.22-2	A7MCT6;A7MCT6-2	A7MCT6;A7MCT6-2	Etnk2	Ethanolamine kinase 2;Isoform 2 of Ethanolamine kinase 2	A7MCT6;A7MCT6-2	EKI2_MOUSE	5	5	5	5	5	5	5	5	5	5	5	5	502129375	3806746484375	5264124609375	4161557421875	643547890625	4543786328125	3744941796875	548777890625	4479730859375	540516484375	4225241796875	6168172265625
7.22698e-25	37009.57;36161.6	A8DIL0;Q9JL15	A8DIL0;Q9JL15	Lgals8	Galectin;Galectin-8	A8DIL0;Q9JL15	A8DIL0_MOUSE;LEG8_MOUSE	5	5	5	5	5	5	5	5	5	5	5	5	4207232421875	4114880859375	454514453125	508468203125	5258101171875	4365035546875	5190543359375	5177606640625	4816190234375	477537421875	50432875	4693850390625
2.43911e-61	15748.06	A8DUK4	A8DUK4	Hbb-bs	Beta-globin	A8DUK4	A8DUK4_MOUSE	18	18	18	18	18	18	18	18	18	18	18	18	45882260	74697048	77061840	40233784	45677088	39412988	64218612	41746308	51285828	47313580	50409648	47802304
7.53772e+09	21396.15	A9C497	A9C497	Mup19	Major urinary protein 19	A9C497	A9C497_MOUSE	1	1	1	1	1	1	1	1	1	1	Filtered	1	117492785644531	2300476171875	84777548828125	2041576171875	41032984375	23906482421875	124300146484375	114813583984375	138683955078125	2697605859375	Filtered	2152316796875
1.10262e+07	17861.91;12690.78	B0QZN5;P63044	B0QZN5;P63044	Vamp2	Synaptobrevin-2;Vesicle-associated membrane protein 2	B0QZN5;P63044	B0QZN5_MOUSE;VAMP2_MOUSE	1	1	1	1	1	1	1	1	1	1	1	1	1734791796875	2560279296875	21932552734375	18488853515625	159369765625	101145927734375	14805458984375	110412255859375	2159393359375	156499267578125	181431015625	136811025390625
6.31983e-06	35708.51;40744.55;40744.55-2	B0QZT2;Q5SS80;Q5SS80-2	B0QZT2;Q5SS80;Q5SS80-2	Dhrs13	Dehydrogenase/reductase SDR family member 13;Dehydrogenase/reductase SDR family member 13;Isoform 2 of Dehydrogenase/reductase SDR family member 13	B0QZT2;Q5SS80;Q5SS80-2	B0QZT2_MOUSE;DHR13_MOUSE;DHR13_MOUSE	1	1	1	1	1	1	1	1	1	1	1	1	140743662109375	13282759765625	1413901953125	11174361328125	107979931640625	1259303515625	149727880859375	19157671875	22316546875	11480357421875	90156884765625	1824157421875
1.40309e-12	50691.99;76579.34;76579.34-2	B0R058;Q8C0L9;Q8C0L9-2	B0R058;Q8C0L9;Q8C0L9-2	Gpcpd1	Glycerophosphocholine phosphodiesterase GPCPD1;Glycerophosphocholine phosphodiesterase GPCPD1;Isoform 2 of Glycerophosphocholine phosphodiesterase GPCPD1	B0R058;Q8C0L9;Q8C0L9-2	B0R058_MOUSE;GPCP1_MOUSE;GPCP1_MOUSE	4	3	4	4	4	4	4	4	4	4	4	4	770235009765625	50601826171875	113734423828125	13317544921875	161147666015625	123434072265625	22494029296875	22225578125	21336357421875	24704833984375	552443408203125	1952423046875
1.46376e-26	21997.67;22432.12	B0R091;P61022	B0R091;P61022	Chp1	Calcineurin B homologous protein 1	B0R091;P61022	B0R091_MOUSE;CHP1_MOUSE	8	8	8	7	8	8	8	8	8	8	8	8	5373046484375	628253046875	607350390625	47527046875	5942612109375	565131796875	75772.75	832348125	88120546875	636565234375	669147578125	71606515625
349.178	145032.74;157190.42	B1AQ57;Q64446	B1AQ57;Q64446	Atp7b	P-type Cu(+) transporter;Copper-transporting ATPase 2	B1AQ57;Q64446	B1AQ57_MOUSE;ATP7B_MOUSE	1	1	1	1	1	1	1	1	1	1	1	1	11717439453125	106452978515625	97741591796875	96509462890625	10604189453125	118545078125	1251048828125	10465291015625	984426171875	129265595703125	114321591796875	124608134765625
1.82754e-27	23223.43;20472.14	B1AQF4;Q9D7X3	B1AQF4;Q9D7X3	Dusp3	Dual specificity protein phosphatase;Dual specificity protein phosphatase 3	B1AQF4;Q9D7X3	B1AQF4_MOUSE;DUS3_MOUSE	5	5	5	5	5	5	5	5	5	5	5	5	34496140625	402228671875	396126796875	301824296875	386769140625	41833765625	400880625	4647524609375	4283837890625	3604930078125	346015390625	37757609375
2.96022e-34	39907.76;40021.86;40035.89;40035.89-2;40035.89-3	B1AQR8;G3X9T7;O08573;O08573-2;O08573-3	B1AQR8;G3X9T7;O08573;O08573-2;O08573-3	Lgals9	Galectin;Galectin-9;Galectin-9;Isoform 2 of Galectin-9;Isoform 3 of Galectin-9	B1AQR8;G3X9T7;O08573;O08573-2;O08573-3	B1AQR8_MOUSE;G3X9T7_MOUSE;LEG9_MOUSE;LEG9_MOUSE;LEG9_MOUSE	14	14	14	14	14	14	14	14	14	14	14	14	1101305.25	1066133125	10010444375	1090028875	984073.5	1022337	7764506875	8958171875	879456875	8884525625	949082875	7177343125
1.23428e-07	51145.93;55874.35;50895.68;49812.38;49812.38-2	B1AQY9;B1AQZ0;B7ZC46;Q8CHH9;Q8CHH9-2	B1AQY9;B1AQZ0;B7ZC46;Q8CHH9;Q8CHH9-2	Septin8	Septin-8;Septin-8;Septin-8;Septin-8;Isoform 2 of Septin-8	B1AQY9;B1AQZ0;B7ZC46;Q8CHH9;Q8CHH9-2	B1AQY9_MOUSE;B1AQZ0_MOUSE;B7ZC46_MOUSE;SEPT8_MOUSE;SEPT8_MOUSE	3	3	3	3	3	3	3	3	3	3	3	3	1278138671875	10771671875	13413150390625	147819296875	142683916015625	16604572265625	1525716015625	132134287109375	114459736328125	15478419921875	1309939453125	137310791015625
8.72772e-37	15676.25;14994.36;13155.23	B1AR13;B2RWE3;Z4YKM2	B1AR13;B2RWE3;Z4YKM2	Cisd3	CDGSH iron-sulfur domain-containing protein 3, mitochondrial;CDGSH iron sulfur domain 3;CDGSH iron-sulfur domain-containing protein 3, mitochondrial	B1AR13;B2RWE3;Z4YKM2	CISD3_MOUSE;B2RWE3_MOUSE;Z4YKM2_MOUSE	5	5	5	5	5	5	5	5	5	5	5	5	4678349375	4560204375	4413153125	45751696875	48445496875	38326178125	40929315625	346574.25	3877596875	3887720625	48347071875	40064421875
1.09418	102771.57;99465.41;101021.28	B1AR74;Q0VF62;Q8CCN5	B1AR74;Q0VF62;Q8CCN5	Bcas3	Breast carcinoma-amplified sequence 3 homolog;Bcas3 protein;Breast carcinoma-amplified sequence 3 homolog	B1AR74;Q0VF62;Q8CCN5	B1AR74_MOUSE;Q0VF62_MOUSE;BCAS3_MOUSE	4	4	4	4	4	4	4	4	4	4	4	4	168189453125	1166422265625	15923232421875	1069869140625	17708734375	149471416015625	91638095703125	135580380859375	105586455078125	16598359375	1760749609375	18716767578125
2.23607e-13	81917.46;81262.59;81262.59-2;81262.59-3;81262.59-4	B1ARB3;Q08481;Q08481-2;Q08481-3;Q08481-4	B1ARB3;Q08481;Q08481-2;Q08481-3;Q08481-4	Pecam1	Platelet endothelial cell adhesion molecule;Platelet endothelial cell adhesion molecule;Isoform 2 of Platelet endothelial cell adhesion molecule;Isoform 3 of Platelet endothelial cell adhesion molecule;Isoform 4 of Platelet endothelial cell adhesion molecule	B1ARB3;Q08481;Q08481-2;Q08481-3;Q08481-4	B1ARB3_MOUSE;PECA1_MOUSE;PECA1_MOUSE;PECA1_MOUSE;PECA1_MOUSE	1	1	1	1	1	1	1	1	1	1	1	1	7819041015625	76298896484375	790885009765625	71818359375	85190712890625	306601635742188	763700830078125	1040173046875	5417548828125	661665185546875	61418076171875	8785951171875
2.34684e-11	831649.73;831877;831938.25;831878.11	B1ARU4;E9PVY8;E9QA63;Q9QXZ0	B1ARU4;E9PVY8;E9QA63;Q9QXZ0	Macf1	Microtubule-actin cross-linking factor 1	B1ARU4;E9PVY8;E9QA63;Q9QXZ0	B1ARU4_MOUSE;E9PVY8_MOUSE;E9QA63_MOUSE;MACF1_MOUSE	21	21	21	21	21	21	21	21	21	21	21	21	189550390625	2001786328125	19036658203125	19459123046875	20227935546875	2096153515625	153257490234375	1899922265625	1669169140625	21163576171875	177481484375	18679916015625
2.30159e+07	133353.32;133367.39	B1ASP2;P52332	B1ASP2;P52332	Jak1	Tyrosine-protein kinase;Tyrosine-protein kinase JAK1	B1ASP2;P52332	B1ASP2_MOUSE;JAK1_MOUSE	1	1	1	1	1	1	1	1	1	1	1	1	92183720703125	88782578125	9013380859375	116976201171875	134285166015625	1504167578125	108769931640625	15000283203125	13175423828125	12972568359375	125606494140625	141575859375
5.8322e-30	59832.54;61227.44;61227.44-1;61227.44-2	B1ASZ3;Q64516;Q64516-1;Q64516-2	B1ASZ3;Q64516;Q64516-1;Q64516-2	Gk	Glycerol kinase;Glycerol kinase;Isoform 1 of Glycerol kinase;Isoform 2 of Glycerol kinase	B1ASZ3;Q64516;Q64516-1;Q64516-2	B1ASZ3_MOUSE;GLPK_MOUSE;GLPK_MOUSE;GLPK_MOUSE	22	22	23	23	22	23	23	23	23	23	23	23	40731640625	407993625	42939809375	3316140625	378596625	36843721875	49959040625	49151540625	5956229375	4988500625	5903868125	637671
3.82013e-06	12820.72;36938.61;36938.61-2;36938.61-3	B1AT10;Q920Q6;Q920Q6-2;Q920Q6-3	B1AT10;Q920Q6;Q920Q6-2;Q920Q6-3	Msi2	RNA-binding protein Musashi homolog 2 (Fragment);RNA-binding protein Musashi homolog 2;Isoform 2 of RNA-binding protein Musashi homolog 2;Isoform 3 of RNA-binding protein Musashi homolog 2	B1AT10;Q920Q6;Q920Q6-2;Q920Q6-3	B1AT10_MOUSE;MSI2H_MOUSE;MSI2H_MOUSE;MSI2H_MOUSE	3	3	3	3	3	3	3	3	3	3	3	3	150311357421875	19316490234375	1940766015625	1906459765625	22763232421875	229206015625	1662803125	18270302734375	16638408203125	19290982421875	1926651953125	22443822265625
6.46138e-25	42467.56;39431.8	B1AT82;Q9D0M1	B1AT82;Q9D0M1	Prpsap1	Phosphoribosyl pyrophosphate synthase-associated protein 1	B1AT82;Q9D0M1	B1AT82_MOUSE;KPRA_MOUSE	9	9	9	8	9	9	9	9	9	8	8	9	113429390625	1272678984375	132330953125	134475484375	13322553125	1290458046875	96954625	93927984375	1117578359375	146495453125	139918.25	1238930546875
6.86436e-36	23587.6;25238.41	B1AT92;Q60631	B1AT92;Q60631	Grb2	Adapter protein GRB2;Growth factor receptor-bound protein 2	B1AT92;Q60631	B1AT92_MOUSE;GRB2_MOUSE	8	8	8	8	8	8	8	8	8	8	8	8	531967734375	3956915625	4585012890625	4020012890625	48409390625	49147515625	395920703125	5467290625	445124140625	451863984375	5811008203125	49092140625
5.09436e-37	59276.65;54330.23;53970.76	B1ATI0;B1AV77;P47740	B1ATI0;B1AV77;P47740	Aldh3a2	Aldehyde dehydrogenase;Aldehyde dehydrogenase;Aldehyde dehydrogenase family 3 member A2	B1ATI0;B1AV77;P47740	B1ATI0_MOUSE;B1AV77_MOUSE;AL3A2_MOUSE	24	24	24	23	23	24	24	24	24	24	23	24	9259575625	1055857875	997182.75	6150649375	591744.75	7060914375	1949551375	2068531	2359356.25	1220308.5	10165031875	1476334375
5.00677e-28	59811.18;59855.19;59855.19-2;59855.19-3	B1AU74;Q9CWP6;Q9CWP6-2;Q9CWP6-3	B1AU74;Q9CWP6;Q9CWP6-2;Q9CWP6-3	Mospd2	Motile sperm domain-containing protein 2;Motile sperm domain-containing protein 2;Isoform 2 of Motile sperm domain-containing protein 2;Isoform 3 of Motile sperm domain-containing protein 2	B1AU74;Q9CWP6;Q9CWP6-2;Q9CWP6-3	B1AU74_MOUSE;MSPD2_MOUSE;MSPD2_MOUSE;MSPD2_MOUSE	8	7	8	8	8	8	7	8	8	8	7	8	27981541015625	358299765625	319157109375	2962088671875	2641246484375	323276484375	3765656640625	392653203125	46709703125	34237296875	356689453125	4106071484375
4.84335e-19	84012.87;48765.54;83953.84;83953.84-2	B1AU75;B1AU76;Q99MD9;Q99MD9-2	B1AU75;B1AU76;Q99MD9;Q99MD9-2	Nasp	Nuclear autoantigenic sperm protein;Nuclear autoantigenic sperm protein;Nuclear autoantigenic sperm protein;Isoform 2 of Nuclear autoantigenic sperm protein	B1AU75;B1AU76;Q99MD9;Q99MD9-2	B1AU75_MOUSE;B1AU76_MOUSE;NASP_MOUSE;NASP_MOUSE	3	3	3	3	3	3	3	3	2	3	3	3	22993931640625	19810654296875	21318841796875	24468634765625	25288974609375	24464244140625	17534837890625	2108677734375	26974798828125	234538671875	255528984375	22216951171875
5.9668e-15	53600.85;54633.91;58553.18;58553.18-2;58553.18-3;58553.18-4;58553.18-5;58553.18-6;58553.18-7	B1AUB9;B1AUC0;Q02780;Q02780-2;Q02780-3;Q02780-4;Q02780-5;Q02780-6;Q02780-7	B1AUB9;B1AUC0;Q02780;Q02780-2;Q02780-3;Q02780-4;Q02780-5;Q02780-6;Q02780-7	Nfia	Nuclear factor 1;Nuclear factor 1;Nuclear factor 1 A-type;Isoform 1 of Nuclear factor 1 A-type;Isoform 3 of Nuclear factor 1 A-type;Isoform 4 of Nuclear factor 1 A-type;Isoform 5 of Nuclear factor 1 A-type;Isoform 6 of Nuclear factor 1 A-type;Isoform 7 of Nuclear factor 1 A-type	B1AUB9;B1AUC0;Q02780;Q02780-2;Q02780-3;Q02780-4;Q02780-5;Q02780-6;Q02780-7	B1AUB9_MOUSE;B1AUC0_MOUSE;NFIA_MOUSE;NFIA_MOUSE;NFIA_MOUSE;NFIA_MOUSE;NFIA_MOUSE;NFIA_MOUSE;NFIA_MOUSE	1	1	1	1	1	1	1	1	1	1	1	1	5597932421875	47627171875	5317831640625	65443046875	5351765234375	5814081640625	5117036328125	353109765625	5319866796875	551941953125	685699609375	5692659765625
7.0269e-21	50488.59	B1AUN2	B1AUN2	Eif2b3	Eukaryotic translation initiation factor 2B, subunit 3	B1AUN2	B1AUN2_MOUSE	11	11	11	11	11	11	11	11	10	11	11	11	407146640625	3525304296875	312514296875	3270602734375	352264375	31549314453125	315097109375	3297221875	3395145703125	3229221875	31373875	288260546875
3.27046e-24	215051.2;210437.05	B1AUX2;Q61191	B1AUX2;Q61191	Hcfc1	Host cell factor 1	B1AUX2;Q61191	B1AUX2_MOUSE;HCFC1_MOUSE	10	10	10	10	10	10	10	10	10	10	10	10	5847326953125	2976179296875	563371875	474920625	548257421875	494091171875	2726967578125	4939455078125	486535078125	46390671875	67870875	643461171875
2.32411e-18	26318.5;26519.68	B1AUY7;Q9QY36	B1AUY7;Q9QY36	Naa10	N-alpha-acetyltransferase 10	B1AUY7;Q9QY36	B1AUY7_MOUSE;NAA10_MOUSE	6	6	6	6	6	6	6	6	6	6	6	6	303033671875	24786955078125	26359107421875	34922421875	389980234375	2919126953125	2881422265625	27333345703125	27354185546875	291955234375	3351349609375	3161279296875
2.53734e-05	65963.22;69559.28	B1AW21;Q9Z2C5	B1AW21;Q9Z2C5	Mtm1	Myotubularin	B1AW21;Q9Z2C5	B1AW21_MOUSE;MTM1_MOUSE	5	5	5	4	5	5	4	5	5	5	5	5	1210646875	1098770703125	121473837890625	114294072265625	113813125	1316304296875	111677607421875	127676767578125	115011826171875	133493564453125	98612421875	13470716796875
2.12382e-38	23478.62;23632.79	B1AWE0;Q6PFA2	B1AWE0;Q6PFA2	Clta	Clathrin light chain	B1AWE0;Q6PFA2	B1AWE0_MOUSE;Q6PFA2_MOUSE	8	8	8	8	8	8	8	8	8	8	8	8	329475875	3143680625	31542528125	34274871875	3283884375	321292.5	301310625	3205714375	336382	345981125	38305621875	30998565625
2.70196e-12	45145.22;51802.82;32022.85;51232.09;44120.86	B1AWT2;B1AWT3;B1AWT4;Q7TT45;Q99K70	B1AWT2;B1AWT3;B1AWT4;Q7TT45;Q99K70	Rragd;Rragd;Rragd;Rragd;Rragc	Ras-related GTP-binding protein;Ras-related GTP-binding protein;Ras-related GTP-binding protein;Ras-related GTP-binding protein D;Ras-related GTP-binding protein C	B1AWT2;B1AWT3;B1AWT4;Q7TT45;Q99K70	B1AWT2_MOUSE;B1AWT3_MOUSE;B1AWT4_MOUSE;RRAGD_MOUSE;RRAGC_MOUSE	1	1	1	1	1	1	1	1	1	1	1	1	299511572265625	328342456054688	366505126953125	245420922851563	40481181640625	365108959960938	42879423828125	4101.75	361558544921875	344527172851563	333492114257813	452019384765625
1.66708e-21	6037.28;6037.28-2;6037.28-3;6037.28-4	B1AXP6;B1AXP6-2;B1AXP6-3;B1AXP6-4	B1AXP6;B1AXP6-2;B1AXP6-3;B1AXP6-4	Tomm5	Mitochondrial import receptor subunit TOM5 homolog;Isoform 2 of Mitochondrial import receptor subunit TOM5 homolog;Isoform 3 of Mitochondrial import receptor subunit TOM5 homolog;Isoform 4 of Mitochondrial import receptor subunit TOM5 homolog	B1AXP6;B1AXP6-2;B1AXP6-3;B1AXP6-4	TOM5_MOUSE	1	1	1	1	1	1	1	1	1	1	1	1	1273767734375	1180968828125	1216703828125	107655109375	1065411875	993766796875	1244049296875	140365609375	147470078125	932177734375	120370875	1030196484375
1.75445e-22	294000.95;294129.13	B1AY13;E9PV45	B1AY13;E9PV45	Usp24	Ubiquitin carboxyl-terminal hydrolase 24;Ubiquitinyl hydrolase 1	B1AY13;E9PV45	UBP24_MOUSE;E9PV45_MOUSE	13	13	13	13	13	13	13	13	13	13	13	13	5352553125	54528875	427823046875	489541953125	4967430078125	4947145703125	552851796875	40594125	496843828125	5145307421875	5841213671875	444965859375
1.35342e-15	38008.97	B1AZ26	B1AZ26	Cobll1	Cordon-bleu protein-like 1 (Fragment)	B1AZ26	B1AZ26_MOUSE	2	2	2	2	2	2	2	2	2	2	2	2	21619359375	21256234375	22562904296875	274861015625	2240210546875	24279140625	2695014453125	269486484375	247592109375	28550654296875	21335	23357416015625
0.241092	9032.13;23415.61	B1AZ42;P0C0A3	B1AZ42;P0C0A3	Chmp6	Charged multivesicular body protein 6 (Fragment);Charged multivesicular body protein 6	B1AZ42;P0C0A3	B1AZ42_MOUSE;CHMP6_MOUSE	1	1	1	1	1	1	1	1	1	1	1	1	12345580078125	102751142578125	1347289453125	120400458984375	132947890625	1245084765625	10872837890625	13977568359375	135626923828125	105577626953125	105563671875	11844484375
1.18397e-26	57682.05;59236.87;59236.87-2;59236.87-3;59236.87-4	B1AZ46;Q8BKX1;Q8BKX1-2;Q8BKX1-3;Q8BKX1-4	B1AZ46;Q8BKX1;Q8BKX1-2;Q8BKX1-3;Q8BKX1-4	Baiap2	Brain-specific angiogenesis inhibitor 1-associated protein 2;Brain-specific angiogenesis inhibitor 1-associated protein 2;Isoform 2 of Brain-specific angiogenesis inhibitor 1-associated protein 2;Isoform 3 of Brain-specific angiogenesis inhibitor 1-associated protein 2;Isoform 4 of Brain-specific angiogenesis inhibitor 1-associated protein 2	B1AZ46;Q8BKX1;Q8BKX1-2;Q8BKX1-3;Q8BKX1-4	B1AZ46_MOUSE;BAIP2_MOUSE;BAIP2_MOUSE;BAIP2_MOUSE;BAIP2_MOUSE	7	7	7	8	8	8	8	8	8	8	8	7	34261953125	27549642578125	318150625	3880389453125	3444161328125	366525703125	25262078125	23479833984375	2550025390625	31876208984375	4033378125	3085487109375
1.15684e-12	182773.47	B1AZI6	B1AZI6	Thoc2	THO complex subunit 2	B1AZI6	THOC2_MOUSE	6	5	6	6	6	6	6	6	6	6	6	6	10926291015625	85080869140625	111893359375	112328076171875	134137490234375	9837046875	803692138671875	103818203125	10608412109375	100942001953125	116399326171875	114210537109375
5.68972e-19	213609.2;212925.42	B1B1A8;Q6PDN3	B1B1A8;Q6PDN3	Mylk	Myosin light chain kinase, smooth muscle;Myosin light chain kinase, smooth muscle	B1B1A8;Q6PDN3	B1B1A8_MOUSE;MYLK_MOUSE	11	11	10	11	11	11	11	11	11	11	11	10	29678638671875	23368251953125	3106871875	353550078125	3621611328125	37591421875	2912396484375	30477330078125	3277977734375	3856255859375	5091654296875	4361887109375
2.49057e-23	27019.03;33099.49;33340.78	B1B1D7;B1B1D8;Q9D773	B1B1D7;B1B1D8;Q9D773	Mrpl2	39S ribosomal protein L2, mitochondrial;39S ribosomal protein L2, mitochondrial;39S ribosomal protein L2, mitochondrial	B1B1D7;B1B1D8;Q9D773	B1B1D7_MOUSE;B1B1D8_MOUSE;RM02_MOUSE	2	1	2	2	2	2	Filtered	2	2	2	2	2	456670556640625	68400849609375	65782568359375	3744887109375	39728234375	337153359375	Filtered	338164282226563	447557373046875	321077578125	32556072265625	36098453125
1.23747e-18	37131.62;46524.33;46524.33-2	B2FDF6;Q8R570;Q8R570-2	B2FDF6;Q8R570;Q8R570-2	Snap47	Synaptosomal-associated protein 47;Synaptosomal-associated protein 47;Isoform 2 of Synaptosomal-associated protein 47	B2FDF6;Q8R570;Q8R570-2	B2FDF6_MOUSE;SNP47_MOUSE;SNP47_MOUSE	9	9	9	9	9	9	9	9	9	9	9	9	348029375	3043809375	342731171875	4143017578125	488639921875	3542903515625	351431640625	31935384765625	368786640625	433298203125	405283125	3823038671875
2.38904e-06	19579.87;19727.05;19727.05-2	B2KGA7;Q505B7;Q505B7-2	B2KGA7;Q505B7;Q505B7-2	Zbtb8os	Protein archease;Protein archease;Isoform 2 of Protein archease	B2KGA7;Q505B7;Q505B7-2	B2KGA7_MOUSE;ARCH_MOUSE;ARCH_MOUSE	3	3	3	3	3	3	3	3	3	3	3	3	9102053125	8504690625	713494140625	12867384375	6066905078125	12263128125	7654628125	50527578125	96867890625	12097603125	108340796875	1177798359375
1.16566e-34	48562.47;48510.48	B2M1R6;P61979-3	B2M1R6;P61979-3	Hnrnpk	Heterogeneous nuclear ribonucleoprotein K;Isoform 3 of Heterogeneous nuclear ribonucleoprotein K	B2M1R6;P61979-3	B2M1R6_MOUSE;HNRPK_MOUSE	24	24	24	24	24	24	24	24	24	24	24	24	7674896875	6169100625	716274875	814652	790202875	7812090625	6244878125	740520	6489460625	818070125	8150128125	7842896875
9.68191e-37	38150.59;38221.67	B2M1R7;Q61990	B2M1R7;Q61990	Pcbp2	Poly(rC)-binding protein 2	B2M1R7;Q61990	B2M1R7_MOUSE;PCBP2_MOUSE	14	14	14	14	14	14	14	14	14	14	14	14	719147625	5936986875	671804.75	697679.25	7258129375	737292.25	567575.75	675246125	530112.25	6480095625	715771.5	7255049375
1.2603e-25	84266.92;19182.73;15660.73	B2RPU8;D3Z5B1;Q9D1L0	B2RPU8;D3Z5B1;Q9D1L0	Zbed5;Zbed5;Chchd2	SCAN domain containing 3;Zinc finger, BED type-containing 5 (Fragment);Coiled-coil-helix-coiled-coil-helix domain-containing protein 2	B2RPU8;D3Z5B1;Q9D1L0	B2RPU8_MOUSE;D3Z5B1_MOUSE;CHCH2_MOUSE	2	2	2	2	2	2	2	2	2	2	2	2	1272447109375	1053525703125	104304546875	9946621875	909047109375	1113156875	915524453125	10407028125	82509375	128267546875	13250765625	118231484375
1.73648e-08	57968.2	B2RQA1	B2RQA1	Kcna10	Potassium voltage-gated channel subfamily A member 10	B2RQA1	KCA10_MOUSE	1	1	1	1	1	1	1	1	1	1	1	1	29477216796875	2819301953125	4536815625	77257041015625	117969580078125	17289169921875	5968600390625	528115546875	131728759765625	98822119140625	8378427734375	114984912109375
7.43468e-47	243238.38;236249.49	B2RQC6;E9QAI5	B2RQC6;E9QAI5	Cad	CAD protein;Aspartate carbamoyltransferase	B2RQC6;E9QAI5	PYR1_MOUSE;E9QAI5_MOUSE	16	16	16	16	16	16	16	16	15	16	15	16	9926739	9243337	8941253	8235327	7940527.5	6555375.5	11152523	8685954	7095140	5838438.5	8373806	5270230.5
1.60157e-12	220219.92;218798.34;218711.26;218711.26-2;218711.26-4	B2RQR2;D3YUX2;Q8VBX6;Q8VBX6-2;Q8VBX6-4	B2RQR2;D3YUX2;Q8VBX6;Q8VBX6-2;Q8VBX6-4	Mpdz	Mpdz protein;Multiple PDZ domain protein;Multiple PDZ domain protein;Isoform 2 of Multiple PDZ domain protein;Isoform 4 of Multiple PDZ domain protein	B2RQR2;D3YUX2;Q8VBX6;Q8VBX6-2;Q8VBX6-4	B2RQR2_MOUSE;D3YUX2_MOUSE;MPDZ_MOUSE;MPDZ_MOUSE;MPDZ_MOUSE	3	3	3	3	3	3	3	3	3	3	3	3	98365146484375	852830859375	993805078125	95357353515625	103730498046875	109132197265625	112940986328125	945579296875	7868900390625	124158447265625	104584931640625	98151318359375
9463.14	77731.97;87150.48	B2RQS1;Q9ERG2	B2RQS1;Q9ERG2	Strn3	Striatin-3	B2RQS1;Q9ERG2	B2RQS1_MOUSE;STRN3_MOUSE	1	1	1	1	1	1	1	1	1	1	1	1	21585546875	235754375	19285462890625	24534181640625	2058080859375	18980767578125	20426955078125	2040627734375	1844488671875	20736533203125	1639779296875	22330177734375
4.82228e-25	232137.94;235817.04;230990.82;232754.89;232754.89-1;232754.89-6	B2RRE2;E9QAX2;K3W4L0;Q9JMH9;Q9JMH9-1;Q9JMH9-6	B2RRE2;E9QAX2;K3W4L0;Q9JMH9;Q9JMH9-1;Q9JMH9-6	Myo18a	Myo18a protein;Unconventional myosin-XVIIIa;Unconventional myosin-XVIIIa;Unconventional myosin-XVIIIa;Isoform 1 of Unconventional myosin-XVIIIa;Isoform 6 of Unconventional myosin-XVIIIa	B2RRE2;E9QAX2;K3W4L0;Q9JMH9;Q9JMH9-1;Q9JMH9-6	B2RRE2_MOUSE;E9QAX2_MOUSE;K3W4L0_MOUSE;MY18A_MOUSE;MY18A_MOUSE;MY18A_MOUSE	29	30	30	29	30	30	29	30	30	30	30	30	5129506640625	5262103125	5241665234375	6000310546875	57312984375	5612705078125	486803203125	4686847265625	4912512109375	56386375	53346359375	53622078125
2.26432e+06	153922.74;153794.61;153737.56;153737.56-2	B2RRI2;F7CVW0;Q689Z5;Q689Z5-2	B2RRI2;F7CVW0;Q689Z5;Q689Z5-2	Sbno1	Protein strawberry notch homolog 1;Protein strawberry notch homolog 1 (Fragment);Protein strawberry notch homolog 1;Isoform 2 of Protein strawberry notch homolog 1	B2RRI2;F7CVW0;Q689Z5;Q689Z5-2	B2RRI2_MOUSE;F7CVW0_MOUSE;SBNO1_MOUSE;SBNO1_MOUSE	2	2	1	1	2	2	2	2	1	2	1	2	225376904296875	193551611328125	367182763671875	296716748046875	352083349609375	494407666015625	228788256835938	416757177734375	160893957519531	262207885742188	227337182617188	320931079101563
0.000671962	148168.53;148230.56;148230.56-4;148230.56-5	B2RSU6;Q6AW69;Q6AW69-4;Q6AW69-5	B2RSU6;Q6AW69;Q6AW69-4;Q6AW69-5	Cgnl1	Cingulin-like 1;Cingulin-like protein 1;Isoform 4 of Cingulin-like protein 1;Isoform 5 of Cingulin-like protein 1	B2RSU6;Q6AW69;Q6AW69-4;Q6AW69-5	B2RSU6_MOUSE;CGNL1_MOUSE;CGNL1_MOUSE;CGNL1_MOUSE	6	6	6	6	6	6	5	6	4	6	6	6	80538623046875	1018716015625	94304775390625	115339326171875	139542841796875	13179505859375	9643513671875	90510048828125	10373541015625	123994658203125	11232611328125	105845498046875
0.673547	194557.79;183008.34;190734.41;194444.63	B2RSU7;E0CYI9;E9PWI6;Q8CHG3	B2RSU7;E0CYI9;E9PWI6;Q8CHG3	Gcc2	GRIP and coiled-coil domain containing 2;GRIP and coiled-coil domain-containing protein 2;GRIP and coiled-coil domain-containing protein 2;GRIP and coiled-coil domain-containing protein 2	B2RSU7;E0CYI9;E9PWI6;Q8CHG3	B2RSU7_MOUSE;E0CYI9_MOUSE;E9PWI6_MOUSE;GCC2_MOUSE	2	2	2	2	2	2	2	2	2	2	2	2	491603076171875	44995634765625	4593302734375	53225361328125	6897671875	554097314453125	430825732421875	68278056640625	49949052734375	7015955078125	660509033203125	68500400390625
4.66018e-31	60073.21	B2RT14	B2RT14	Ugt1a5	UDP-glucuronosyltransferase	B2RT14	B2RT14_MOUSE	9	9	9	9	9	9	9	9	9	9	9	9	164957765625	22768209375	179464078125	14809390625	13799778125	1623978125	697447265625	984085546875	161399953125	972509921875	795708125	1189344375
3.74845e-29	62109.13;62140.3	B2RT89;Q96LX3	B2RT89;Q96LX3	Slc22a28;Slc22a30	Predicted gene, EG434674;Solute carrier family 22, member 30	B2RT89;Q96LX3	B2RT89_MOUSE;Q96LX3_MOUSE	6	6	6	6	6	6	6	6	5	6	6	6	258098375	239647203125	252845125	32184446875	349228.75	252413703125	20325165625	197132078125	184209140625	234216421875	21557690625	193831984375
1.10524e-07	145095.78;157890.02;157248.34;157248.34-1;157248.34-2	B2RUJ2;B7ZNX6;Q80TH2;Q80TH2-1;Q80TH2-2	B2RUJ2;B7ZNX6;Q80TH2;Q80TH2-1;Q80TH2-2	Erbin	Erbb2ip protein;Erbb2ip protein;Erbin;Isoform 1 of Erbin;Isoform 2 of Erbin	B2RUJ2;B7ZNX6;Q80TH2;Q80TH2-1;Q80TH2-2	B2RUJ2_MOUSE;B7ZNX6_MOUSE;ERBIN_MOUSE;ERBIN_MOUSE;ERBIN_MOUSE	2	2	2	2	2	2	2	2	2	2	2	2	783406884765625	71969111328125	64434541015625	9108876953125	8609001953125	86341142578125	6574845703125	490832275390625	739100390625	91714169921875	84152060546875	93016083984375
9.09433e-05	91983.41;76222.52;100796.72	B2RUR8;H3BKW8;Q8R554	B2RUR8;H3BKW8;Q8R554	Otud7b;Otud7a;Otud7a	OTU domain-containing protein 7B;Ubiquitinyl hydrolase 1 (Fragment);OTU domain-containing protein 7A	B2RUR8;H3BKW8;Q8R554	OTU7B_MOUSE;H3BKW8_MOUSE;OTU7A_MOUSE	1	1	1	1	1	1	1	1	1	1	1	1	447667431640625	8240341796875	68543212890625	72394482421875	670082177734375	69038994140625	776052197265625	570009423828125	72854873046875	60346044921875	632973046875	6110705078125
0.497579	128396.25	B2RXC1	B2RXC1	Trappc11	Trafficking protein particle complex subunit 11	B2RXC1	TPC11_MOUSE	3	3	3	3	3	3	3	3	3	3	3	3	602196728515625	74605966796875	63362109375	82449755859375	678968359375	729234326171875	746270263671875	587092236328125	717795556640625	63933974609375	93847685546875	6491349609375
2.46819e-09	142676.28;140135.33	B2RXQ2;B2RXW8	B2RXQ2;B2RXW8	Ppfia1	Ppfia1 protein	B2RXQ2;B2RXW8	B2RXQ2_MOUSE;B2RXW8_MOUSE	2	2	2	2	2	2	2	2	2	2	2	2	552170703125	71392646484375	69080732421875	371915747070313	8189451171875	73003271484375	549028271484375	7373359375	4875947265625	6851708984375	535325048828125	7110931640625
3.13934e-21	206230.37	B2RXS4	B2RXS4	Plxnb2	Plexin-B2	B2RXS4	PLXB2_MOUSE	22	22	21	22	22	22	22	22	21	22	21	22	596027578125	529846796875	5804903125	6227751953125	693783515625	67102171875	6267147265625	572173125	5407022265625	66888171875	5693215625	5599106640625
3.4172e-31	99551.85	B2RY56	B2RY56	Rbm25	RNA-binding protein 25	B2RY56	RBM25_MOUSE	8	8	8	8	8	8	8	8	7	8	7	8	669763125	662046484375	7637328125	72381421875	7103790625	773262265625	6599240625	72020.5	63134265625	74643140625	741384765625	70943984375
5.25995e-56	20638.41	B5X0G2	B5X0G2	Mup17	Major urinary protein 17	B5X0G2	MUP17_MOUSE	20	20	20	20	20	20	19	20	19	20	20	20	5311582.5	4892952	4484565.5	11764679	18652156	8864256	3968260	5565468	4421275.5	7937654	3182466.5	5049002.5
0.00146444	24158.8;45535.05;51007.58	B7FAU3;Q3TKX1;Q9R1Q9	B7FAU3;Q3TKX1;Q9R1Q9	Atp6ap1	ATPase, H+ transporting, lysosomal accessory protein (Fragment);ATPase, H+ transporting, lysosomal accessory protein;V-type proton ATPase subunit S1	B7FAU3;Q3TKX1;Q9R1Q9	B7FAU3_MOUSE;Q3TKX1_MOUSE;VAS1_MOUSE	1	1	1	1	1	1	1	1	1	1	1	1	370936840820313	420569384765625	438273095703125	319847729492188	383725854492188	405504809570313	509509521484375	43500634765625	320289086914063	370962890625	304198999023438	391355444335938
1.31434e-27	280500.73;281221.55	B7FAU9;Q8BTM8	B7FAU9;Q8BTM8	Flna	Filamin, alpha;Filamin-A	B7FAU9;Q8BTM8	B7FAU9_MOUSE;FLNA_MOUSE	61	61	61	61	60	61	61	61	61	61	60	61	23479053125	2167226875	218198671875	202614140625	203218171875	1851724375	238426890625	24591846875	24144221875	184205625	21639971875	18819759375
2.05964e-29	19339.28;42096.31;16354.73	B7ZBY7;E9PY39;Q9CZY3	B7ZBY7;E9PY39;Q9CZY3	Ube2v1;Gm20431;Ube2v1	Ubiquitin-conjugating enzyme E2 variant 1;Predicted gene 20431;Ubiquitin-conjugating enzyme E2 variant 1	B7ZBY7;E9PY39;Q9CZY3	B7ZBY7_MOUSE;E9PY39_MOUSE;UB2V1_MOUSE	9	9	9	9	9	9	9	9	9	9	9	9	6130866875	546240375	5804270625	610103375	625814.75	5608440625	5574915625	535295375	587224875	6170134375	666118.75	598416125
3.26424e-05	49149.38;65704.63	B7ZC19;Q8BXQ2	B7ZC19;Q8BXQ2	Pigt	GPI transamidase component PIG-T	B7ZC19;Q8BXQ2	B7ZC19_MOUSE;PIGT_MOUSE	2	2	2	2	2	2	2	2	2	2	2	2	595554150390625	644874609375	52067705078125	48521259765625	6185845703125	7349525390625	8623078125	681863330078125	406185693359375	7228609375	6102662109375	631727001953125
2791.77	31554.02;65319.13	B7ZC23;Q91W39	B7ZC23;Q91W39	Ncoa5	Nuclear receptor coactivator 5	B7ZC23;Q91W39	B7ZC23_MOUSE;NCOA5_MOUSE	1	1	1	1	1	1	1	1	1	1	1	1	173010625	19538244140625	151154755859375	151382646484375	2114220703125	25470640625	152689228515625	100885078125	16916037109375	207260703125	160259443359375	179852265625
3.36401e-29	49784.3;52227.15	B7ZCL8;P70290	B7ZCL8;P70290	Mpp1	55 kDa erythrocyte membrane protein	B7ZCL8;P70290	B7ZCL8_MOUSE;EM55_MOUSE	10	10	10	10	10	10	10	10	9	10	10	10	364117890625	4377958203125	4583730859375	3385915625	36657	3489528125	5002230859375	4043451953125	4036540234375	402731484375	38014625	354086953125
1.72898e-15	52216.43;43174.38;49209.88;49138.8;46252.02;52345.5;52287.51;52287.51-2;52287.51-3;52287.51-4;52287.51-5	B7ZCU0;B7ZCU2;B7ZCU3;B7ZCU4;B7ZCU5;J3QNK8;Q8CBW3;Q8CBW3-2;Q8CBW3-3;Q8CBW3-4;Q8CBW3-5	B7ZCU0;B7ZCU2;B7ZCU3;B7ZCU4;B7ZCU5;J3QNK8;Q8CBW3;Q8CBW3-2;Q8CBW3-3;Q8CBW3-4;Q8CBW3-5	Abi1	Abl interactor 1;Abl interactor 1;Abl interactor 1;Abl interactor 1;Abl interactor 1;Abl interactor 1;Abl interactor 1;Isoform 2 of Abl interactor 1;Isoform 3 of Abl interactor 1;Isoform 4 of Abl interactor 1;Isoform 5 of Abl interactor 1	B7ZCU0;B7ZCU2;B7ZCU3;B7ZCU4;B7ZCU5;J3QNK8;Q8CBW3;Q8CBW3-2;Q8CBW3-3;Q8CBW3-4;Q8CBW3-5	B7ZCU0_MOUSE;B7ZCU2_MOUSE;B7ZCU3_MOUSE;B7ZCU4_MOUSE;B7ZCU5_MOUSE;J3QNK8_MOUSE;ABI1_MOUSE;ABI1_MOUSE;ABI1_MOUSE;ABI1_MOUSE;ABI1_MOUSE	4	4	4	4	4	4	3	4	4	4	4	4	13160375	121823994140625	9691943359375	120601796875	137596123046875	1295546875	88431298828125	996042578125	11446244140625	127019267578125	13573087890625	13247126953125
256.553	22350.1;30084.16	B7ZCV4;Q8BGB8	B7ZCV4;Q8BGB8	Coq4	Ubiquinone biosynthesis protein COQ4 homolog, mitochondrial (Fragment);Ubiquinone biosynthesis protein COQ4 homolog, mitochondrial	B7ZCV4;Q8BGB8	B7ZCV4_MOUSE;COQ4_MOUSE	1	1	1	1	1	1	1	1	1	Filtered	1	1	3617174609375	3215630859375	4484344140625	249735703125	411698515625	24519564453125	17329078125	4182953125	22614666015625	Filtered	2707751171875	29775931640625
1.06534e-13	56677.2	B7ZMP1	B7ZMP1	Xpnpep3	Xaa-Pro aminopeptidase 3	B7ZMP1	XPP3_MOUSE	4	4	4	4	4	4	4	4	4	4	4	4	493981875	6132993359375	6362604296875	36013046875	5790347265625	3804949609375	818111875	5488256640625	641356640625	5346876171875	5927224609375	48502.75
1.86215e-13	30061.52;12958.69;NaN;NaN;38076.28;38076.28-2	B7ZMQ0;D3YVC8;F6UDW0;F6WLR1;Q14AI6;Q14AI6-2	B7ZMQ0;D3YVC8;F6UDW0;F6WLR1;Q14AI6;Q14AI6-2	Rpusd3	Mitochondrial mRNA pseudouridine synthase Rpusd3;Mitochondrial mRNA pseudouridine synthase Rpusd3 (Fragment);Mitochondrial mRNA pseudouridine synthase Rpusd3 (Fragment);Mitochondrial mRNA pseudouridine synthase Rpusd3 (Fragment);Mitochondrial mRNA pseudouridine synthase Rpusd3;Isoform 2 of Mitochondrial mRNA pseudouridine synthase Rpusd3	B7ZMQ0;D3YVC8;F6UDW0;F6WLR1;Q14AI6;Q14AI6-2	B7ZMQ0_MOUSE;D3YVC8_MOUSE;F6UDW0_MOUSE;F6WLR1_MOUSE;RUSD3_MOUSE;RUSD3_MOUSE	2	2	2	2	2	2	2	2	2	2	2	2	150921162109375	166994140625	18741787109375	152767666015625	174522421875	131536337890625	129249560546875	14658404296875	80085654296875	107772275390625	962965234375	1028056640625
8.71053e-37	192755.42	B7ZNH7	B7ZNH7	Col14a1	Collagen alpha-1(XIV) chain	B7ZNH7	B7ZNH7_MOUSE	45	45	46	46	45	46	46	44	46	46	46	46	156152578125	131021859375	1716635625	1253091953125	12105278125	139897484375	17365709375	159100859375	2007360625	231359046875	259374140625	2005891875
9.36762e-24	32565.68;35501.91	B7ZNK8;P97865	B7ZNK8;P97865	Pex7	Peroxisomal targeting signal 2 receptor	B7ZNK8;P97865	B7ZNK8_MOUSE;PEX7_MOUSE	4	4	4	4	4	4	4	4	4	4	4	4	20271125	25231388671875	22346017578125	19308203125	12412931640625	18284236328125	3076802734375	29611265625	3476860546875	325139453125	3145126171875	28094087890625
9.07629e-29	43934.68;42679.31	B7ZNL2;Q78ZA7	B7ZNL2;Q78ZA7	Nap1l4	Nap1l4 protein;Nucleosome assembly protein 1-like 4	B7ZNL2;Q78ZA7	B7ZNL2_MOUSE;NP1L4_MOUSE	8	8	8	8	8	8	8	8	8	8	8	8	90910703125	80099921875	823757421875	836784375	8273909375	76129546875	6906259375	731076328125	777400234375	897676796875	90795203125	949422734375
1.20011e+08	9409.82;9795.24	B7ZNP3;Q3V4B5	B7ZNP3;Q3V4B5	Commd6	COMM domain-containing protein 6	B7ZNP3;Q3V4B5	B7ZNP3_MOUSE;COMD6_MOUSE	1	1	1	1	1	1	1	1	1	1	1	1	32425509765625	154752470703125	17030466796875	18771814453125	150776767578125	4100486328125	25608064453125	33110609375	113188037109375	30131783203125	150509794921875	3180650390625
1.20734e-09	57427.89;56381.71	B7ZNU9;Q61235	B7ZNU9;Q61235	Sntb2	Beta-2-syntrophin	B7ZNU9;Q61235	B7ZNU9_MOUSE;SNTB2_MOUSE	1	1	1	1	1	1	1	1	1	1	1	1	101370205078125	116180546875	13335556640625	126004072265625	1342910546875	16664951171875	154882646484375	10988595703125	110081552734375	147383916015625	132329404296875	123266142578125
6.18661e-45	17365.46	B8JI96	B8JI96	Mup14	Major urinary protein 14 (Fragment)	B8JI96	B8JI96_MOUSE	3	3	3	3	3	3	3	3	3	3	3	3	681873375	7084990625	4376545625	1861306.75	3114027.25	1047069.75	15568840625	40858265625	25493646875	9067129375	697443828125	309403.5
9.5293e-13	26689.96;35756.35	B8JJ66;B8JJ69	B8JJ66;B8JJ69	2310061I04Rik	RIKEN cDNA 2310061I04 gene	B8JJ66;B8JJ69	B8JJ66_MOUSE;B8JJ69_MOUSE	3	3	3	3	3	3	3	3	3	3	3	3	14964306640625	129283828125	103120693359375	88181787109375	656989697265625	417882373046875	19129615234375	1553923046875	20156.25	47009443359375	674965576171875	590976513671875
1.65928e-12	17138.53;49795.67;49795.67-2	B8JJA4;Q99PL6;Q99PL6-2	B8JJA4;Q99PL6;Q99PL6-2	Ubxn6	UBX domain-containing protein 6 (Fragment);UBX domain-containing protein 6;Isoform 2 of UBX domain-containing protein 6	B8JJA4;Q99PL6;Q99PL6-2	B8JJA4_MOUSE;UBXN6_MOUSE;UBXN6_MOUSE	2	2	2	2	2	2	2	2	2	2	2	2	11433669921875	9197552734375	117998955078125	1280944921875	11719359375	9681873046875	1221062890625	12159677734375	13368931640625	123942685546875	135599541015625	10600892578125
2.91857e-10	54269.59;69685.38;84741.46;84741.46-2	B8JJM9;B8JJN2;P21180;P21180-2	B8JJM9;B8JJN2;P21180;P21180-2	C2	C3/C5 convertase;C3/C5 convertase;Complement C2;Isoform Short of Complement C2	B8JJM9;B8JJN2;P21180;P21180-2	B8JJM9_MOUSE;B8JJN2_MOUSE;CO2_MOUSE;CO2_MOUSE	1	1	1	1	1	1	1	1	Filtered	1	1	1	3296388671875	326961254882813	404480346679688	368188330078125	53625478515625	426501904296875	322963500976563	238689990234375	Filtered	306035229492188	275132006835938	34738798828125
2.72214e-25	142325.41	B8JJN0	B8JJN0	Gm20547	C3/C5 convertase	B8JJN0	B8JJN0_MOUSE	12	12	12	12	12	12	12	12	11	12	12	12	42907203125	4080490625	5196537109375	487761953125	5676791015625	49224984375	34502171875	3253933984375	40435828125	4879046484375	49114734375	5099043359375
3.67429e-21	128998.14;129085.22	B8JK56;Q8VHH7	B8JK56;Q8VHH7	Adcy3	Adenylate cyclase type 3	B8JK56;Q8VHH7	B8JK56_MOUSE;ADCY3_MOUSE	1	1	1	1	1	1	1	1	1	1	1	1	730178203125	551482421875	599617265625	57076	5030283203125	5959900390625	4956107421875	466008671875	5517040234375	582944296875	5898112109375	653893515625
1.15126e-26	188851.93;194741.51	B9EHJ3;P39447	B9EHJ3;P39447	Tjp1	Tight junction protein ZO-1	B9EHJ3;P39447	B9EHJ3_MOUSE;ZO1_MOUSE	30	30	30	30	30	30	30	30	30	30	30	30	79365265625	736224453125	767173125	759542578125	78219484375	883539609375	59422375	795706328125	668866484375	8182134375	758882265625	7829740625
2.04548e+07	121802.74	B9EKI3	B9EKI3	Tmf1	TATA element modulatory factor	B9EKI3	TMF1_MOUSE	2	2	2	2	2	2	2	2	1	2	2	2	417241796875	348977807617188	331062768554688	2873892578125	3813078125	487046142578125	302957080078125	46587646484375	40738173828125	36684716796875	299092602539063	398713110351563
2.12464e-10	188351.53;189078.45;189078.45-2	B9EKJ3;Q80TL7;Q80TL7-2	B9EKJ3;Q80TL7;Q80TL7-2	Mon2	Protein MON2 homolog;Protein MON2 homolog;Isoform 2 of Protein MON2 homolog	B9EKJ3;Q80TL7;Q80TL7-2	B9EKJ3_MOUSE;MON2_MOUSE;MON2_MOUSE	6	6	6	6	6	6	6	6	6	6	6	6	19171169921875	17451615234375	2098855859375	178785546875	2084962109375	166281953125	143311494140625	19605599609375	1441394921875	23503234375	22591259765625	18498884765625
0.0286956	51954.44;51954.44	C0HKD8;C0HKD9	C0HKD8;C0HKD9	Mfap1a;Mfap1b	Microfibrillar-associated protein 1A;Microfibrillar-associated protein 1B	C0HKD8;C0HKD9	MFA1A_MOUSE;MFA1B_MOUSE	3	3	3	3	3	3	3	3	3	3	3	3	111515107421875	1189125390625	910800390625	15119740234375	108906689453125	1715312109375	121437333984375	1067608984375	105096005859375	12315552734375	1421850390625	126770771484375
3.87905e-29	29608.78;29608.78	C0HKG5;C0HKG6	C0HKG5;C0HKG6	Rnaset2a;Rnaset2b	Ribonuclease T2-A;Ribonuclease T2-B	C0HKG5;C0HKG6	RNT2A_MOUSE;RNT2B_MOUSE	5	5	5	5	5	5	5	5	5	5	5	5	87398578125	861726484375	84982046875	116266328125	1137196640625	107427	781912734375	75683375	7715084375	818098515625	63256359375	701327109375
3.74178e-09	21058.68;67670.11	D3YTK7;Q9R069	D3YTK7;Q9R069	Bcam	Basal cell adhesion molecule (Fragment);Basal cell adhesion molecule	D3YTK7;Q9R069	D3YTK7_MOUSE;BCAM_MOUSE	3	3	3	3	3	3	3	3	3	3	3	3	873470703125	755479150390625	75004306640625	60209228515625	11631763671875	121127509765625	67739208984375	9423287109375	49838603515625	97646591796875	99059404296875	82638046875
1175.56	11071.72;15204.46;15076.33	D3YTP8;Q9CY46;Q9QXA5	D3YTP8;Q9CY46;Q9QXA5	Lsm4	U6 snRNA-associated Sm-like protein LSm4 (Fragment);U6 snRNA-associated Sm-like protein LSm4;U6 snRNA-associated Sm-like protein LSm4	D3YTP8;Q9CY46;Q9QXA5	D3YTP8_MOUSE;Q9CY46_MOUSE;LSM4_MOUSE	4	4	4	4	4	4	4	4	4	4	4	4	386400390625	408889921875	325238515625	5100637890625	4173096875	364102734375	4482101171875	32943296875	4208972265625	4778545703125	67756234375	36541609375
3.32004e-14	46270.32;NaN;33558.79	D3YTQ3;F6VQH5;Q9Z130	D3YTQ3;F6VQH5;Q9Z130	Hnrnpdl	Heterogeneous nuclear ribonucleoprotein D-like;Heterogeneous nuclear ribonucleoprotein D-like (Fragment);Heterogeneous nuclear ribonucleoprotein D-like	D3YTQ3;F6VQH5;Q9Z130	D3YTQ3_MOUSE;F6VQH5_MOUSE;HNRDL_MOUSE	4	4	4	4	4	4	4	4	4	4	4	4	850227421875	76162375	85003765625	9062746875	885536953125	86408359375	7720246875	890618125	841073359375	1046732421875	93895078125	10517303125
6.93243e-31	27931.31;19568.96;21867.65;20626.3	D3YTS1;D3YWT0;D3Z569;Q9R0P6	D3YTS1;D3YWT0;D3Z569;Q9R0P6	Sec11a	Signal peptidase complex catalytic subunit SEC11;Signal peptidase complex catalytic subunit SEC11;Signal peptidase complex catalytic subunit SEC11;Signal peptidase complex catalytic subunit SEC11A	D3YTS1;D3YWT0;D3Z569;Q9R0P6	D3YTS1_MOUSE;D3YWT0_MOUSE;D3Z569_MOUSE;SC11A_MOUSE	6	6	6	6	6	6	6	6	5	6	6	6	185382.75	176802578125	184406.5	232148734375	250787046875	198468078125	174563171875	1571631875	169011546875	206814484375	20330134375	18150871875
6.59111e+06	42729.74;53517.13	D3YTU3;Q8CD15	D3YTU3;Q8CD15	Riox2	Bifunctional lysine-specific demethylase and histidyl-hydroxylase;Ribosomal oxygenase 2	D3YTU3;Q8CD15	D3YTU3_MOUSE;RIOX2_MOUSE	1	1	1	1	1	1	1	1	1	1	1	1	730488330078125	54649775390625	60309462890625	71199267578125	439042529296875	64605966796875	79633896484375	570307763671875	68650166015625	612931298828125	665993701171875	723070751953125
2.14845e+06	33698.71;90450.2;100207.26;100078.1	D3YU02;D3Z6I0;Q5FWX6;Q8K1Y2	D3YU02;D3Z6I0;Q5FWX6;Q8K1Y2	Prkd3	Serine/threonine-protein kinase D3;Protein kinase C;Serine/threonine-protein kinase;Serine/threonine-protein kinase D3	D3YU02;D3Z6I0;Q5FWX6;Q8K1Y2	D3YU02_MOUSE;D3Z6I0_MOUSE;Q5FWX6_MOUSE;KPCD3_MOUSE	1	1	1	1	1	1	1	1	1	1	1	1	88041328125	46638359375	4996953125	335408203125	438160986328125	65692255859375	67861865234375	107603017578125	67584931640625	404051171875	47635693359375	719670556640625
1.5341e-27	33081.71;34376.15	D3YU12;Q8K2T1	D3YU12;Q8K2T1	Nmral1	NmrA-like family domain-containing protein 1	D3YU12;Q8K2T1	D3YU12_MOUSE;NMRL1_MOUSE	9	9	9	8	9	9	9	9	7	9	9	9	37074578125	4892927734375	4881565234375	3403430078125	443388828125	43123625	5187476953125	46692265625	4338041796875	714516015625	5246525390625	549695625
1.00931e-29	62780.03;62908.17	D3YU17;Q8VCM8	D3YU17;Q8VCM8	Ncln	Nicalin	D3YU17;Q8VCM8	D3YU17_MOUSE;NCLN_MOUSE	12	13	13	13	13	13	12	13	12	13	12	12	156047515625	154029546875	1577044375	16629846875	180526515625	159525140625	13317903125	14578646875	1502994375	149480578125	157884.5	1552684375
8.19161e-21	18225.37;19020.31;37244.85;20272.71;34003.76;32296.56;32296.56-2	D3YUB9;D3Z055;D3Z5F7;G3UWS5;G3UY42;Q8CCS6;Q8CCS6-2	D3YUB9;D3Z055;D3Z5F7;G3UWS5;G3UY42;Q8CCS6;Q8CCS6-2	Pabpn1;Pabpn1;Gm20521;Pabpn1;Pabpn1;Pabpn1;Pabpn1	Polyadenylate-binding protein 2 (Fragment);Polyadenylate-binding protein 2;Predicted gene 20521;Polyadenylate-binding protein 2;Polyadenylate-binding protein 2;Polyadenylate-binding protein 2;Isoform 2 of Polyadenylate-binding protein 2	D3YUB9;D3Z055;D3Z5F7;G3UWS5;G3UY42;Q8CCS6;Q8CCS6-2	D3YUB9_MOUSE;D3Z055_MOUSE;D3Z5F7_MOUSE;G3UWS5_MOUSE;G3UY42_MOUSE;PABP2_MOUSE;PABP2_MOUSE	3	3	3	3	3	3	3	3	3	3	3	3	4047696875	441806953125	405908046875	444045703125	4569578515625	4799789453125	4085019921875	4159388671875	4347904296875	47140203125	429693359375	507532109375
4.06122e-32	49913.17;50834.19	D3YUM1;Q91YT0	D3YUM1;Q91YT0	Ndufv1	NADH dehydrogenase [ubiquinone] flavoprotein 1, mitochondrial;NADH dehydrogenase [ubiquinone] flavoprotein 1, mitochondrial	D3YUM1;Q91YT0	D3YUM1_MOUSE;NDUV1_MOUSE	22	22	22	22	22	22	22	22	21	22	22	22	188328.5	1549558125	175521375	3545968125	5219555625	554559125	181837609375	156588359375	187569015625	5506466875	50715309375	548867.25
94.9685	70322.68;65853.66;65853.66-2	D3YUP1;Q9WVG6;Q9WVG6-2	D3YUP1;Q9WVG6;Q9WVG6-2	Carm1	Coactivator-associated arginine methyltransferase 1;Histone-arginine methyltransferase CARM1;Isoform 2 of Histone-arginine methyltransferase CARM1	D3YUP1;Q9WVG6;Q9WVG6-2	D3YUP1_MOUSE;CARM1_MOUSE;CARM1_MOUSE	2	2	2	2	2	2	2	2	1	2	2	2	11784462890625	12024134765625	974199609375	116595625	107390966796875	1228627734375	11548935546875	1287478125	812243505859375	1344946484375	8302080078125	101229482421875
0.00133701	20492.33;16060.51;47657.02;45173.37	D3YUU4;D3Z448;Q61124;Q6PAH4	D3YUU4;D3Z448;Q61124;Q6PAH4	Cln3	Battenin (Fragment);Battenin (Fragment);Battenin;Battenin	D3YUU4;D3Z448;Q61124;Q6PAH4	D3YUU4_MOUSE;D3Z448_MOUSE;CLN3_MOUSE;Q6PAH4_MOUSE	1	1	1	1	1	1	1	1	1	1	1	1	324997387695313	401088842773438	399138940429688	318159985351563	350487524414063	507098193359375	6133509765625	4109361328125	546994921875	48273759765625	240884106445313	310187719726563
3.43169e-26	135612.85	D3YUW7	D3YUW7	Cgn	Cingulin	D3YUW7	D3YUW7_MOUSE	35	35	35	35	35	35	35	35	34	35	34	35	968853125	79009140625	929465390625	966624765625	104670421875	9088571875	79456140625	78991.75	73169609375	8721071875	106613046875	90858109375
4.98148e-09	21667.63;22245.23	D3YVA2;Q91X97	D3YVA2;Q91X97	Ncald	Neurocalcin-delta (Fragment);Neurocalcin-delta	D3YVA2;Q91X97	D3YVA2_MOUSE;NCALD_MOUSE	1	1	1	1	1	1	1	1	1	1	1	1	11800001953125	103311357421875	128968935546875	144343486328125	17921572265625	17546259765625	24251189453125	22859427734375	231405390625	21659416015625	3358543359375	2481667578125
2.76671e-16	34912.1;36219.57	D3YVC9;Q8C0K5	D3YVC9;Q8C0K5	Slc25a16	Graves disease carrier protein homolog (Fragment);Graves disease carrier protein homolog	D3YVC9;Q8C0K5	D3YVC9_MOUSE;GDC_MOUSE	5	5	5	4	5	5	5	5	5	5	5	5	857272421875	805980390625	770547265625	3679727734375	4526307421875	42750984375	75492984375	691234296875	70517953125	4974630859375	6082559375	49278.75
5.60593e-16	120986.43;113598.93;120970.37;113582.87	D3YVL0;D3Z3E8;E9PW39;P23249	D3YVL0;D3Z3E8;E9PW39;P23249	Mov10	RNA helicase;RNA helicase;RNA helicase;Putative helicase MOV-10	D3YVL0;D3Z3E8;E9PW39;P23249	D3YVL0_MOUSE;D3Z3E8_MOUSE;E9PW39_MOUSE;MOV10_MOUSE	14	14	14	13	14	14	13	14	13	14	14	14	382990625	5074384765625	5235517578125	5177786328125	4148996875	5427389453125	570738515625	51764296875	47967578125	5378369140625	4617335546875	3762080859375
8.04871e-05	85381.61;5307.15;38074.49;93434.45	D3YVU1;D3Z6E6;D6RHQ6;Q99LG0	D3YVU1;D3Z6E6;D6RHQ6;Q99LG0	Usp16	Ubiquitinyl hydrolase 1;Ubiquitin carboxyl-terminal hydrolase 16 (Fragment);Ubiquitinyl hydrolase 1;Ubiquitin carboxyl-terminal hydrolase 16	D3YVU1;D3Z6E6;D6RHQ6;Q99LG0	D3YVU1_MOUSE;D3Z6E6_MOUSE;D6RHQ6_MOUSE;UBP16_MOUSE	1	1	1	1	1	1	1	1	1	1	1	1	82188671875	52149306640625	86766953125	88101318359375	87071923828125	88295322265625	559005224609375	85509033203125	511569287109375	840708203125	79216923828125	9892615234375
5.63201e-29	79905.26	D3YVW2	D3YVW2	Golim4	Golgi integral membrane protein 4	D3YVW2	D3YVW2_MOUSE	9	9	9	9	9	9	9	9	9	9	9	9	2773337890625	2550366015625	2173434375	2568294140625	26708640625	27985455078125	21632234375	19076962890625	286638671875	246299296875	29006021484375	2645566015625
9.60872e-16	5108.95;10561.33	D3YVZ9;P58059	D3YVZ9;P58059	Mrps21	28S ribosomal protein S21, mitochondrial (Fragment);28S ribosomal protein S21, mitochondrial	D3YVZ9;P58059	D3YVZ9_MOUSE;RT21_MOUSE	1	2	2	2	2	2	Filtered	2	1	2	2	2	9969263671875	444809619140625	77262353515625	4800338671875	488151796875	4275510546875	Filtered	448690771484375	10683146484375	46768984375	550945546875	4799688671875
6.71266e-16	98916.02;111978.07;109076.8	D3YW20;I1E4X5;Q8BWQ6	D3YW20;I1E4X5;Q8BWQ6	Vps35l	VPS35 endosomal protein sorting factor-like (Fragment);VPS35 endosomal protein sorting factor-like;VPS35 endosomal protein sorting factor-like	D3YW20;I1E4X5;Q8BWQ6	D3YW20_MOUSE;I1E4X5_MOUSE;VP35L_MOUSE	5	5	5	5	5	5	5	5	5	5	5	5	13450044921875	17441822265625	112355078125	122401884765625	128504912109375	14976859375	138977802734375	11786203125	1282789453125	12579	88623955078125	109935185546875
2.06377e+07	22714.4;11845.69;16555.35	D3YW25;D6RFN5;O70131	D3YW25;D6RFN5;O70131	Ninj1	Ninjurin-1	D3YW25;D6RFN5;O70131	D3YW25_MOUSE;D6RFN5_MOUSE;NINJ1_MOUSE	1	1	Filtered	1	1	1	1	1	1	1	1	1	83323759765625	799226708984375	Filtered	12046677734375	160458994140625	10931607421875	11974587890625	41763671875	80670380859375	959361328125	109687294921875	766008544921875
5.31981e-14	25659.13;31726.16	D3YW54;Q9CWE0	D3YW54;Q9CWE0	Mtfr1l	Mitochondrial fission regulator 1-like (Fragment);Mitochondrial fission regulator 1-like	D3YW54;Q9CWE0	D3YW54_MOUSE;MFR1L_MOUSE	4	4	4	4	4	4	4	4	4	4	4	4	37881359375	31514162109375	32173048828125	26109802734375	3058843359375	28052333984375	3967928125	3801441015625	29159228515625	272375390625	2985085546875	31947890625
1.58789e-21	11473.9;102086.41;109810.78;9358.47;109810.78;109810.78-2;109810.78-3	D3YW86;D3Z0V7;E9QLZ1;H3BLI9;P62500;P62500-2;P62500-3	D3YW86;D3Z0V7;E9QLZ1;H3BLI9;P62500;P62500-2;P62500-3	Tsc22d1	TSC22 domain family protein 1;TSC22 domain family protein 1;TSC22 domain family protein 1;TSC22 domain family protein 1;TSC22 domain family protein 1;Isoform 2 of TSC22 domain family protein 1;Isoform 3 of TSC22 domain family protein 1	D3YW86;D3Z0V7;E9QLZ1;H3BLI9;P62500;P62500-2;P62500-3	D3YW86_MOUSE;D3Z0V7_MOUSE;E9QLZ1_MOUSE;H3BLI9_MOUSE;T22D1_MOUSE;T22D1_MOUSE;T22D1_MOUSE	1	1	1	1	1	1	1	1	1	1	1	1	216901484375	147561533203125	171069296875	310312421875	402591484375	304549453125	16046841796875	1715968359375	32618314453125	5418890625	3185404296875	4180432421875
5676.02	43550.72;53538.23	D3YWB8;Q9Z1M4	D3YWB8;Q9Z1M4	Rps6kb2	Non-specific serine/threonine protein kinase;Ribosomal protein S6 kinase beta-2	D3YWB8;Q9Z1M4	D3YWB8_MOUSE;KS6B2_MOUSE	2	2	2	2	2	2	2	2	2	2	2	2	188838203125	405507734375	2470635546875	15724990234375	2833035546875	42212453125	13015267578125	225932265625	42106279296875	18631560546875	30010337890625	2342751171875
7.38998	22605.68;25294.83;25524.74	D3YWC2;D3Z6F1;Q9JM93	D3YWC2;D3Z6F1;Q9JM93	Arl6ip4	ADP-ribosylation factor-like protein 6-interacting protein 4;ADP-ribosylation factor-like protein 6-interacting protein 4 (Fragment);ADP-ribosylation factor-like protein 6-interacting protein 4	D3YWC2;D3Z6F1;Q9JM93	D3YWC2_MOUSE;D3Z6F1_MOUSE;AR6P4_MOUSE	1	1	1	1	1	1	1	1	1	1	1	1	483974609375	41663427734375	386748120117188	38842138671875	5563599609375	658895654296875	43358388671875	519363330078125	268997265625	378989819335938	203595544433594	32649501953125
3.34393e-16	54870.33;66978.47;68927.75	D3YWH4;D3Z6X7;Q9DBU0	D3YWH4;D3Z6X7;Q9DBU0	Tm9sf1	Transmembrane 9 superfamily member (Fragment);Transmembrane 9 superfamily member;Transmembrane 9 superfamily member 1	D3YWH4;D3Z6X7;Q9DBU0	D3YWH4_MOUSE;D3Z6X7_MOUSE;TM9S1_MOUSE	3	3	3	3	3	3	3	3	3	3	3	3	1612165625	150455126953125	152519248046875	20607607421875	162500576171875	19128326171875	18393375	1960431640625	145471455078125	2072987890625	22815865234375	2168708984375
2.24853e-30	18049.24;18356.78;18553.03;19941.53;19686.21	D3YWI4;E9Q1I6;F8WHT5;G3UVW1;P19258	D3YWI4;E9Q1I6;F8WHT5;G3UVW1;P19258	Mpv17	Protein Mpv17	D3YWI4;E9Q1I6;F8WHT5;G3UVW1;P19258	D3YWI4_MOUSE;E9Q1I6_MOUSE;F8WHT5_MOUSE;G3UVW1_MOUSE;MPV17_MOUSE	2	2	2	2	2	2	2	2	2	2	2	2	71768890625	748305078125	737556171875	4675549609375	5777676953125	499852578125	801357890625	552074140625	5619721875	5786768359375	43931265625	3366990625
2.48154e-14	82839.63;81973.54;82021.58;82021.58-2	D3YWN7;E9QMU3;O88735;O88735-2	D3YWN7;E9QMU3;O88735;O88735-2	Map7	Ensconsin;Ensconsin;Ensconsin;Isoform 2 of Ensconsin	D3YWN7;E9QMU3;O88735;O88735-2	D3YWN7_MOUSE;E9QMU3_MOUSE;MAP7_MOUSE;MAP7_MOUSE	6	6	6	6	6	6	6	6	6	6	6	6	21548076171875	20818.75	2302694921875	23408744140625	22408119140625	19813396484375	18693330078125	18001880859375	1936059375	2158176171875	1992754296875	16758484375
2.02109e-23	14790.39;17359.08;16804.8;16804.8-2;16804.8-4;16804.8-5	D3YWS7;F6SJM7;Q8R2K1;Q8R2K1-2;Q8R2K1-4;Q8R2K1-5	D3YWS7;F6SJM7;Q8R2K1;Q8R2K1-2;Q8R2K1-4;Q8R2K1-5	Fuom	Fucose mutarotase;Fucose mutarotase (Fragment);Fucose mutarotase;Isoform 2 of Fucose mutarotase;Isoform 4 of Fucose mutarotase;Isoform 5 of Fucose mutarotase	D3YWS7;F6SJM7;Q8R2K1;Q8R2K1-2;Q8R2K1-4;Q8R2K1-5	D3YWS7_MOUSE;F6SJM7_MOUSE;FUCM_MOUSE;FUCM_MOUSE;FUCM_MOUSE;FUCM_MOUSE	4	4	4	4	4	4	4	4	4	4	4	4	2157310546875	31362115234375	20839482421875	2884705078125	21269234375	2525973828125	24846919921875	2195304296875	31091634765625	3289940625	20759693359375	27113302734375
9.34461e-19	35181.61;36869.44	D3YWT1;D3Z3N4	D3YWT1;D3Z3N4	Hnrnph3	Heterogeneous nuclear ribonucleoprotein H3	D3YWT1;D3Z3N4	D3YWT1_MOUSE;D3Z3N4_MOUSE	4	4	4	4	4	4	4	4	4	4	4	4	179050703125	19145314453125	2238884375	18929328125	24371919921875	21147875	19060560546875	2214321875	20665568359375	18614162109375	24955119140625	21081392578125
5.6961e-18	241050.68;160042.41;155129.23	D3YWX2;E9Q803;Q9R0I7	D3YWX2;E9Q803;Q9R0I7	Ylpm1	YLP motif-containing protein 1	D3YWX2;E9Q803;Q9R0I7	D3YWX2_MOUSE;E9Q803_MOUSE;YLPM1_MOUSE	2	2	2	2	2	2	2	2	2	2	2	2	500630810546875	65348837890625	641346484375	80578466796875	532064208984375	74857314453125	86231015625	508328173828125	44026298828125	12388365234375	9000998046875	58081025390625
3.84745e-26	45822.28;49348.43	D3YX27;Q9JIY5	D3YX27;Q9JIY5	Htra2	Serine protease HTRA2, mitochondrial;Serine protease HTRA2, mitochondrial	D3YX27;Q9JIY5	D3YX27_MOUSE;HTRA2_MOUSE	8	8	8	7	8	8	7	8	8	8	7	8	79337734375	799048828125	77419078125	6108716015625	732232421875	5543961328125	8369590625	68907453125	71744328125	5661350390625	691976484375	58653375
2.93145e-21	126821.13;139761.62;136848.19;141675.77;141675.77-2	D3YX34;E9Q3M3;E9Q586;O08788;O08788-2	D3YX34;E9Q3M3;E9Q586;O08788;O08788-2	Dctn1	Dynactin subunit 1;Dynactin subunit 1;Dynactin subunit 1;Dynactin subunit 1;Isoform 2 of Dynactin subunit 1	D3YX34;E9Q3M3;E9Q586;O08788;O08788-2	D3YX34_MOUSE;E9Q3M3_MOUSE;E9Q586_MOUSE;DCTN1_MOUSE;DCTN1_MOUSE	18	17	18	18	18	18	18	18	18	18	18	18	1117974921875	100825203125	79629765625	9876178125	104718484375	1009216484375	8708521875	106925375	1178879375	951069140625	1137999140625	1010700390625
1.3062e-19	82015.8;75003.3;85996.19	D3YXB7;D3YZN4;Q3ULF4	D3YXB7;D3YZN4;Q3ULF4	Spg7	Paraplegin	D3YXB7;D3YZN4;Q3ULF4	D3YXB7_MOUSE;D3YZN4_MOUSE;SPG7_MOUSE	10	10	10	9	10	10	10	10	10	10	10	8	5982023828125	503439296875	5431916796875	3146426171875	3001569140625	2772208203125	6213289453125	646115390625	61882734375	35453546875	30284482421875	28976955078125
3.19858e-22	105103.61;105316.85	D3YXK2;S4R1M2	D3YXK2;S4R1M2	Safb	Scaffold attachment factor B1	D3YXK2;S4R1M2	SAFB1_MOUSE;S4R1M2_MOUSE	11	11	11	10	11	11	11	11	11	11	11	11	69544921875	675275859375	712132109375	686433515625	83624421875	710607578125	6449711328125	72336546875	66561546875	745724921875	834847109375	760946640625
3.95454e-22	17942.53;21915.79	D3YXP6;Q9D1G2	D3YXP6;Q9D1G2	Pmvk	Phosphomevalonate kinase	D3YXP6;Q9D1G2	D3YXP6_MOUSE;PMVK_MOUSE	5	5	5	5	5	5	5	5	5	5	5	5	617534375	49347125	471590546875	430778984375	402440703125	32170234375	342173515625	2855264453125	4341268359375	23292818359375	1836188671875	277102734375
1.60621e-12	71468.99;70481.87;98242.11	D3YXR5;D3Z3A6;Q60953	D3YXR5;D3Z3A6;Q60953	Pml	Protein PML	D3YXR5;D3Z3A6;Q60953	D3YXR5_MOUSE;D3Z3A6_MOUSE;PML_MOUSE	5	4	5	5	5	5	5	5	5	5	5	5	125113408203125	105969404296875	146190263671875	13785744140625	1696328125	14985515625	127518857421875	156343779296875	1129880078125	17141982421875	150729365234375	17309630859375
4.21015e-22	27153.33;29003.57	D3YY50;Q9D8X1	D3YY50;Q9D8X1	Cutc	Copper homeostasis protein cutC homolog (Fragment);Copper homeostasis protein cutC homolog	D3YY50;Q9D8X1	D3YY50_MOUSE;CUTC_MOUSE	7	7	7	7	7	7	7	7	7	7	7	7	5077377734375	446104921875	56099328125	4503908984375	430647109375	47041203125	705811640625	727435625	5436805859375	776649296875	77674546875	7660309375
1.38209e-23	34808.78;31764.46	D3YYD6;Q9JJJ3	D3YYD6;Q9JJJ3	Aqp9	Aquaporin-9	D3YYD6;Q9JJJ3	D3YYD6_MOUSE;AQP9_MOUSE	1	1	1	1	1	1	1	1	1	1	1	1	35182590625	32023653125	32684528125	524881	500468375	37083153125	257500703125	29290915625	332828875	2884523125	3413388125	2688699375
1.33183e-15	38139.63;41323.38;43437.97;43437.97-2;43437.97-3;43437.97-4;40308.25;43492	D3YYR5;D3Z5U5;Q9JJX6;Q9JJX6-2;Q9JJX6-3;Q9JJX6-4;Q9Z256;Q9Z257	D3YYR5;D3Z5U5;Q9JJX6;Q9JJX6-2;Q9JJX6-3;Q9JJX6-4;Q9Z256;Q9Z257	P2rx4	ATP receptor;P2X purinoceptor;P2X purinoceptor 4;Isoform b of P2X purinoceptor 4;Isoform c of P2X purinoceptor 4;Isoform d of P2X purinoceptor 4;P2X purinoceptor;P2X purinoceptor	D3YYR5;D3Z5U5;Q9JJX6;Q9JJX6-2;Q9JJX6-3;Q9JJX6-4;Q9Z256;Q9Z257	D3YYR5_MOUSE;D3Z5U5_MOUSE;P2RX4_MOUSE;P2RX4_MOUSE;P2RX4_MOUSE;P2RX4_MOUSE;Q9Z256_MOUSE;Q9Z257_MOUSE	1	1	1	1	1	1	1	1	1	1	1	1	3376488671875	353835390625	373464765625	4119406640625	3003745703125	4128946875	24794984375	3498268359375	2513882421875	29224783203125	20185087890625	31218705078125
6.28737e-30	36654.29;35256.75;33387.5	D3YYS6;E9Q3B9;O35678	D3YYS6;E9Q3B9;O35678	Mgll	Monoglyceride lipase	D3YYS6;E9Q3B9;O35678	D3YYS6_MOUSE;E9Q3B9_MOUSE;MGLL_MOUSE	12	12	12	12	12	12	12	12	12	12	12	12	18152353125	18948796875	182578453125	159397625	183690890625	166171828125	23720859375	21589771875	264284	20752021875	164379328125	223477171875
2.35602e-32	93857.42;99796.36	D3YYT0;P15116	D3YYT0;P15116	Cdh2	Cadherin-2	D3YYT0;P15116	D3YYT0_MOUSE;CADH2_MOUSE	13	13	13	13	13	13	13	13	13	13	13	13	48216984375	907244296875	948441171875	923348125	9942021875	10744503125	96867546875	101623234375	1009939921875	1123971328125	1115988125	106430734375
7.98587e-14	60435.36;59715.51	D3YYT1;Q922P9	D3YYT1;Q922P9	Glyr1	Glyoxylate reductase 1 homolog;Putative oxidoreductase GLYR1	D3YYT1;Q922P9	D3YYT1_MOUSE;GLYR1_MOUSE	3	3	3	3	3	3	3	3	3	3	3	3	70593125	53058779296875	702909521484375	577887646484375	92713095703125	8792853515625	58976806640625	95621328125	537099169921875	46756416015625	4590998046875	8416275390625
0.00178698	47214.33;50235.85	D3YYW8;Q91V81	D3YYW8;Q91V81	Rbm42	RNA-binding motif protein 42;RNA-binding protein 42	D3YYW8;Q91V81	D3YYW8_MOUSE;RBM42_MOUSE	1	1	1	1	1	1	1	1	1	1	1	1	10004560546875	1599391015625	1497180859375	17801576171875	1713229296875	1985613671875	16900609375	14249931640625	144168955078125	189608203125	147018330078125	131648544921875
2.35317e-24	20447.78;23474.04;23474.04-2;23474.04-3	D3YZ09;Q9CY66;Q9CY66-2;Q9CY66-3	D3YZ09;Q9CY66;Q9CY66-2;Q9CY66-3	Gar1	H/ACA ribonucleoprotein complex subunit (Fragment);H/ACA ribonucleoprotein complex subunit 1;Isoform 2 of H/ACA ribonucleoprotein complex subunit 1;Isoform 3 of H/ACA ribonucleoprotein complex subunit 1	D3YZ09;Q9CY66;Q9CY66-2;Q9CY66-3	D3YZ09_MOUSE;GAR1_MOUSE;GAR1_MOUSE;GAR1_MOUSE	6	6	6	6	6	6	6	6	6	6	6	6	6467114453125	656198046875	661434140625	78429796875	703273359375	719283125	66064296875	64519671875	6502211328125	73357125	7518203125	6834159375
5.14068e-17	14081.95	D3YZ29	D3YZ29	Gstm7	Glutathione S-transferase Mu 7 (Fragment)	D3YZ29	D3YZ29_MOUSE	1	1	1	1	1	1	1	1	1	1	1	1	195464796875	16680571875	192483078125	175460265625	19193784375	1711551875	142001890625	193081328125	159410828125	18278709375	23780315625	19745384375
1.81684e-36	60996.07;63660.24	D3YZ54;Q9QXE0	D3YZ54;Q9QXE0	Hacl1	2-hydroxyacyl-CoA lyase 1	D3YZ54;Q9QXE0	D3YZ54_MOUSE;HACL1_MOUSE	35	35	35	35	35	35	35	35	34	35	35	35	1144354125	1147527625	1110705125	1023540.75	8987501875	10396328125	1092628625	1075815625	1117463.75	980548.5	1246572375	9158560625
1.57744e+06	86202.64;96869.21;101487.33;101487.33-2	D3YZ98;E9QLS6;Q6PF93;Q6PF93-2	D3YZ98;E9QLS6;Q6PF93;Q6PF93-2	Pik3c3	Phosphatidylinositol 3-kinase catalytic subunit type 3;Phosphatidylinositol 3-kinase catalytic subunit type 3;Phosphatidylinositol 3-kinase catalytic subunit type 3;Isoform 2 of Phosphatidylinositol 3-kinase catalytic subunit type 3	D3YZ98;E9QLS6;Q6PF93;Q6PF93-2	D3YZ98_MOUSE;E9QLS6_MOUSE;PK3C3_MOUSE;PK3C3_MOUSE	2	2	2	2	2	2	2	2	2	2	2	2	94631318359375	102178720703125	806339111328125	10418763671875	1220209765625	11261384765625	9924396484375	98782548828125	87269091796875	10041654296875	968577734375	104755126953125
6.15088e-17	61755.78;68679.95;59699;70402.99;70402.99-2;70402.99-3	D3YZC9;D3YZD0;E9Q4Q2;Q64213;Q64213-2;Q64213-3	D3YZC9;D3YZD0;E9Q4Q2;Q64213;Q64213-2;Q64213-3	Sf1	Splicing factor 1;Splicing factor 1;Splicing factor 1;Splicing factor 1;Isoform CW17E of Splicing factor 1;Isoform 3 of Splicing factor 1	D3YZC9;D3YZD0;E9Q4Q2;Q64213;Q64213-2;Q64213-3	D3YZC9_MOUSE;D3YZD0_MOUSE;E9Q4Q2_MOUSE;SF01_MOUSE;SF01_MOUSE;SF01_MOUSE	9	9	9	9	9	9	9	9	9	9	9	9	550781171875	5227283203125	52402703125	5888973046875	592528125	56701015625	4918410546875	5679710546875	51357875	6167026171875	505830703125	59090109375
0.00555458	16357.85;15242.49;13244.1	D3YZD8;D3Z442;Q8R0P4	D3YZD8;D3Z442;Q8R0P4	Aamdc	Mth938 domain-containing protein	D3YZD8;D3Z442;Q8R0P4	D3YZD8_MOUSE;D3Z442_MOUSE;AAMDC_MOUSE	2	2	2	2	2	2	2	2	2	2	2	2	1576334765625	155467734375	18468111328125	1468046484375	136606484375	13164765625	14067900390625	1340183984375	1349709375	1822151171875	21065609375	1674505078125
1.16505e-11	52938.77	D3YZP9	D3YZP9	Ccdc6	Coiled-coil domain-containing protein 6	D3YZP9	CCDC6_MOUSE	3	3	3	3	3	3	3	3	3	3	3	3	143952841796875	136439755859375	14523490234375	1481438671875	156739404296875	14134611328125	128313447265625	131001142578125	13565837890625	1561103515625	18136	16260177734375
309.626	7556.74;10193.88	D3YZX8;P49962	D3YZX8;P49962	Srp9	Signal recognition particle 9 kDa protein	D3YZX8;P49962	D3YZX8_MOUSE;SRP09_MOUSE	1	1	1	1	1	1	1	1	1	1	1	1	6108807421875	5829109375	6087441796875	6401859375	81687578125	772368515625	56517296875	603729921875	516825078125	729478203125	658563359375	638787421875
9.72187e-20	25200.57;21275.97	D3YZZ5;E9Q7G1	D3YZZ5;E9Q7G1	Tmed7	Transmembrane p24-trafficking protein 7	D3YZZ5;E9Q7G1	D3YZZ5_MOUSE;E9Q7G1_MOUSE	5	6	6	6	6	6	6	6	6	6	5	6	3402634765625	3040507421875	358138671875	43950.5	4135776171875	4425258203125	3457263671875	29922890625	3153563671875	4312492578125	3901788671875	330109296875
6.87354e-47	78034.49;77951.49	D3Z041;P41216	D3Z041;P41216	Acsl1	Long-chain-fatty-acid--CoA ligase 1	D3Z041;P41216	D3Z041_MOUSE;ACSL1_MOUSE	44	44	44	42	44	44	44	44	44	44	43	44	1766262625	2083355.5	1992853.75	2159094.75	1936429625	1218319.75	4352435.5	2931133.5	3322583	1971232125	2474954.5	1958321625
6.13366e-19	114769.34;117965.93	D3Z061;Q8C7R4	D3Z061;Q8C7R4	Uba6	E1 ubiquitin-activating enzyme;Ubiquitin-like modifier-activating enzyme 6	D3Z061;Q8C7R4	D3Z061_MOUSE;UBA6_MOUSE	12	12	12	12	12	12	12	12	12	12	12	12	1659026953125	1817371875	1560562109375	17377046875	153385791015625	17134671875	168225859375	1529548828125	156585126953125	18060642578125	17611248046875	170835859375
1.11528e-07	25767.15;37754.27;37754.27-2	D3Z065;Q8R087;Q8R087-2	D3Z065;Q8R087;Q8R087-2	B4galt7	Beta-1,4-galactosyltransferase 7 (Fragment);Beta-1,4-galactosyltransferase 7;Isoform 2 of Beta-1,4-galactosyltransferase 7	D3Z065;Q8R087;Q8R087-2	D3Z065_MOUSE;B4GT7_MOUSE;B4GT7_MOUSE	1	1	1	1	1	1	1	1	1	1	1	1	251324853515625	224713134765625	265648510742188	2529462890625	305754760742188	215113012695313	38858408203125	202021813964844	182096166992188	288796899414063	302675268554688	320270068359375
5.67857e-13	127175.59;141485.62;141485.62-2	D3Z069;Q8K1N2;Q8K1N2-2	D3Z069;Q8K1N2;Q8K1N2-2	Phldb2	Pleckstrin homology-like domain family B member 2 (Fragment);Pleckstrin homology-like domain family B member 2;Isoform 2 of Pleckstrin homology-like domain family B member 2	D3Z069;Q8K1N2;Q8K1N2-2	D3Z069_MOUSE;PHLB2_MOUSE;PHLB2_MOUSE	3	3	3	3	3	3	3	3	2	3	3	3	74712802734375	668093408203125	662815185546875	860749609375	817005126953125	862930859375	7122806640625	736379345703125	104797265625	776240625	88262021484375	9866392578125
9.51632e-18	33591.61;35880.1	D3Z0F5;O88545	D3Z0F5;O88545	Cops6	COP9 signalosome complex subunit 6	D3Z0F5;O88545	D3Z0F5_MOUSE;CSN6_MOUSE	8	8	8	7	7	8	8	8	8	8	8	8	67902578125	71721421875	671707734375	77141515625	711984609375	733081171875	6130211328125	6094920703125	82162984375	798612265625	820087109375	681531640625
2.31023e-07	95494.52	D3Z0M9	D3Z0M9	Ddx23	RNA helicase	D3Z0M9	D3Z0M9_MOUSE	4	4	4	4	4	4	3	4	4	4	4	4	12196443359375	10528548828125	136088759765625	123856552734375	158181630859375	122636416015625	124431787109375	15315787109375	955394921875	151022392578125	126752080078125	14269849609375
8.21678e-21	10715.26	D3Z0R1	D3Z0R1	Tpmt	Thiopurine S-methyltransferase (Fragment)	D3Z0R1	D3Z0R1_MOUSE	2	2	2	2	2	2	1	2	1	2	1	2	516438359375	480887421875	46309640625	481685859375	4042996484375	43934546875	492708125	33192296875	733237578125	523403984375	9109771875	51520265625
1.12842e-25	19416.82;17602.74;22561.77;21133.61;26927.03;24312.99;24312.99-2;24312.99-3	D3Z125;D3Z637;D3Z7X7;E9PUA7;F8WHQ1;Q62393;Q62393-2;Q62393-3	D3Z125;D3Z637;D3Z7X7;E9PUA7;F8WHQ1;Q62393;Q62393-2;Q62393-3	Tpd52	Tumor protein D52 (Fragment);Tumor protein D52;Tumor protein D52 (Fragment);Tumor protein D52;Tumor protein D52;Tumor protein D52;Isoform 2 of Tumor protein D52;Isoform 3 of Tumor protein D52	D3Z125;D3Z637;D3Z7X7;E9PUA7;F8WHQ1;Q62393;Q62393-2;Q62393-3	D3Z125_MOUSE;D3Z637_MOUSE;D3Z7X7_MOUSE;E9PUA7_MOUSE;F8WHQ1_MOUSE;TPD52_MOUSE;TPD52_MOUSE;TPD52_MOUSE	5	5	5	5	5	5	5	5	5	5	5	5	5410123046875	54689125	58418984375	63678703125	71748796875	630752734375	4811617578125	4509629296875	49989578125	589813984375	559716484375	518723828125
4.67373e-09	64051.42;77360.81	D3Z139;Q8K0G8	D3Z139;Q8K0G8	Esrp2	Epithelial splicing regulatory protein 2 (Fragment);Epithelial splicing regulatory protein 2	D3Z139;Q8K0G8	D3Z139_MOUSE;ESRP2_MOUSE	2	2	2	2	2	2	2	2	2	2	2	2	17680390625	17202306640625	1778193359375	196997109375	1958986328125	18455443359375	155201083984375	15700994140625	13580353515625	17746458984375	1679866015625	161365986328125
4.07079e-08	9900.9;13381.88	D3Z198;Q9CQE3	D3Z198;Q9CQE3	Mrps17	28S ribosomal protein S17, mitochondrial (Fragment);28S ribosomal protein S17, mitochondrial	D3Z198;Q9CQE3	D3Z198_MOUSE;RT17_MOUSE	2	1	2	2	2	2	1	2	2	2	2	2	4043126953125	75029755859375	431860986328125	20268796875	2428533984375	246734296875	558357470703125	453618896484375	508966015625	22881431640625	1897892578125	2191511328125
2.72586e-15	20275.5;21535.04;23689.62	D3Z1H8;D3Z1H9;Q9JL62	D3Z1H8;D3Z1H9;Q9JL62	Gltp	Glycolipid transfer protein	D3Z1H8;D3Z1H9;Q9JL62	D3Z1H8_MOUSE;D3Z1H9_MOUSE;GLTP_MOUSE	1	1	1	1	1	1	1	1	1	1	1	1	100068681640625	1259716796875	133763671875	131560498046875	13868099609375	135589169921875	1270755859375	128380703125	1094806640625	148704404296875	156399140625	112193271484375
3.59647e-10	37577.38;152131.17;152131.17-2;152131.17-3;152131.17-4;152131.17-5;152131.17-6	D3Z1J5;Q9ET54;Q9ET54-2;Q9ET54-3;Q9ET54-4;Q9ET54-5;Q9ET54-6	D3Z1J5;Q9ET54;Q9ET54-2;Q9ET54-3;Q9ET54-4;Q9ET54-5;Q9ET54-6	Palld	Palladin (Fragment);Palladin;Isoform 2 of Palladin;Isoform 3 of Palladin;Isoform 4 of Palladin;Isoform 5 of Palladin;Isoform 6 of Palladin	D3Z1J5;Q9ET54;Q9ET54-2;Q9ET54-3;Q9ET54-4;Q9ET54-5;Q9ET54-6	D3Z1J5_MOUSE;PALLD_MOUSE;PALLD_MOUSE;PALLD_MOUSE;PALLD_MOUSE;PALLD_MOUSE;PALLD_MOUSE	3	3	3	3	3	3	3	3	3	3	3	3	25758560546875	215333359375	19901162109375	26156640625	27102056640625	3018626171875	1938008203125	1475991796875	16809505859375	26321009765625	2627209375	23241541015625
9.91902e-18	37916.78;25943.48;25943.48-2	D3Z1M4;Q9JLK7;Q9JLK7-2	D3Z1M4;Q9JLK7;Q9JLK7-2	Cabp1	Calcium-binding protein 1;Calcium-binding protein 1;Isoform S-CaBP1 of Calcium-binding protein 1	D3Z1M4;Q9JLK7;Q9JLK7-2	D3Z1M4_MOUSE;CABP1_MOUSE;CABP1_MOUSE	1	1	1	1	1	1	1	1	1	1	1	1	66436296875	827614453125	63197609375	718212890625	5262974609375	719509453125	715790390625	4687259375	73981765625	791023125	748980625	519270390625
9.08635e+07	13183.73;18551.99;29371.09;29371.09-2	D3Z1T8;D3Z767;Q9D6K7;Q9D6K7-2	D3Z1T8;D3Z767;Q9D6K7;Q9D6K7-2	Ttc33	Tetratricopeptide repeat protein 33 (Fragment);Tetratricopeptide repeat protein 33 (Fragment);Tetratricopeptide repeat protein 33;Isoform 2 of Tetratricopeptide repeat protein 33	D3Z1T8;D3Z767;Q9D6K7;Q9D6K7-2	D3Z1T8_MOUSE;D3Z767_MOUSE;TTC33_MOUSE;TTC33_MOUSE	1	1	1	1	1	1	1	1	1	1	1	1	51489970703125	40280126953125	470635498046875	460775048828125	637260693359375	4954037109375	406291259765625	58080634765625	286615063476563	497694189453125	33382470703125	4201470703125
8.33233e-20	11729.34;16984.32;17274.45	D3Z1Z8;D3Z5N2;P54227	D3Z1Z8;D3Z5N2;P54227	Stmn1	Stathmin (Fragment);Stathmin;Stathmin	D3Z1Z8;D3Z5N2;P54227	D3Z1Z8_MOUSE;D3Z5N2_MOUSE;STMN1_MOUSE	2	2	2	2	2	2	2	2	2	2	2	2	11462908203125	1970590234375	144890341796875	18047484375	20369580078125	12635466796875	13004400390625	153321025390625	153248388671875	18036607421875	20613548828125	187974609375
1.29995e+08	49401.49	D3Z286	D3Z286	Tmppe	Transmembrane protein with metallophosphoesterase domain	D3Z286	D3Z286_MOUSE	1	1	1	1	1	1	1	1	1	1	1	1	129162561035156	144690405273438	137374047851563	14311669921875	190643249511719	170648669433594	158251428222656	162011315917969	687900268554688	1763017578125	521162353515625	205570336914063
3.80212e-07	7923	D3Z2C4	D3Z2C4	Pklr	Pyruvate kinase (Fragment)	D3Z2C4	D3Z2C4_MOUSE	1	1	1	1	1	1	1	1	1	1	1	1	123746875	172680765625	8610284375	143602.5	1002749453125	95501515625	833776015625	5569719921875	1048647578125	12582221875	961269453125	832357578125
3.92026e-15	76826.71;83506.8;NaN;86518.95;86518.95-3;86518.95-4	D3Z2E3;E9Q632;F6R6F1;O54916;O54916-3;O54916-4	D3Z2E3;E9Q632;F6R6F1;O54916;O54916-3;O54916-4	Reps1	RalBP1-associated Eps domain-containing protein 1;RalBP1-associated Eps domain-containing protein 1;RalBP1-associated Eps domain-containing protein 1 (Fragment);RalBP1-associated Eps domain-containing protein 1;Isoform 3 of RalBP1-associated Eps domain-containing protein 1;Isoform 4 of RalBP1-associated Eps domain-containing protein 1	D3Z2E3;E9Q632;F6R6F1;O54916;O54916-3;O54916-4	D3Z2E3_MOUSE;E9Q632_MOUSE;F6R6F1_MOUSE;REPS1_MOUSE;REPS1_MOUSE;REPS1_MOUSE	3	3	3	3	3	3	3	3	3	3	3	3	20515205078125	1645269921875	2022348046875	21717783203125	19970021484375	21849962890625	1375564453125	1723106640625	14655990234375	19760.75	2048609765625	21122505859375
2.8979e-10	14279.64;14920.47	D3Z2K2;Q9CR88	D3Z2K2;Q9CR88	Mrps14	28S ribosomal protein S14, mitochondrial;28S ribosomal protein S14, mitochondrial	D3Z2K2;Q9CR88	D3Z2K2_MOUSE;RT14_MOUSE	2	2	1	2	2	2	Filtered	2	2	2	2	2	332429516601563	340741137695313	8923544921875	28214314453125	2771801171875	2220938671875	Filtered	695328247070313	3027166015625	26260703125	2703854296875	21729216796875
5937.15	27294.13;44918.68;56105.06	D3Z2M0;G3UXB4;Q3U308	D3Z2M0;G3UXB4;Q3U308	Ctu2	Cytoplasmic tRNA 2-thiolation protein 2 (Fragment);Cytoplasmic tRNA 2-thiolation protein 2;Cytoplasmic tRNA 2-thiolation protein 2	D3Z2M0;G3UXB4;Q3U308	D3Z2M0_MOUSE;G3UXB4_MOUSE;CTU2_MOUSE	1	1	1	1	1	1	1	1	1	1	1	1	102512529296875	97146552734375	97270791015625	961326953125	778026708984375	873086328125	697069384765625	105072119140625	11190384765625	100909912109375	1053847265625	134054091796875
2.26218e-13	15893.14;25853.4	D3Z2X5;Q61205	D3Z2X5;Q61205	Pafah1b3	Platelet-activating factor acetylhydrolase IB subunit gamma (Fragment);Platelet-activating factor acetylhydrolase IB subunit gamma	D3Z2X5;Q61205	D3Z2X5_MOUSE;PA1B3_MOUSE	2	2	2	2	2	2	2	2	2	2	2	2	2422973046875	24604150390625	2375066015625	2168638671875	2015356640625	20937509765625	162039375	127627685546875	1450005859375	18769712890625	20395927734375	18973712890625
1.26361e-15	160010.67;148003.17;161235.95;155813.94;155813.94-2	D3Z2Z1;D3Z3M7;F8WIA1;Q922J3;Q922J3-2	D3Z2Z1;D3Z3M7;F8WIA1;Q922J3;Q922J3-2	Clip1	CAP-Gly domain-containing linker protein 1;CAP-Gly domain-containing linker protein 1;CAP-Gly domain-containing linker protein 1;CAP-Gly domain-containing linker protein 1;Isoform 2 of CAP-Gly domain-containing linker protein 1	D3Z2Z1;D3Z3M7;F8WIA1;Q922J3;Q922J3-2	D3Z2Z1_MOUSE;D3Z3M7_MOUSE;F8WIA1_MOUSE;CLIP1_MOUSE;CLIP1_MOUSE	5	5	5	5	5	5	5	5	4	5	5	5	105193583984375	8675681640625	109866806640625	121152197265625	112224345703125	104610048828125	57958427734375	9112416015625	95368681640625	9742515625	10120837890625	101007822265625
8.49183e-11	21919.06;23119.25	D3Z3A0;Q9DCL8	D3Z3A0;Q9DCL8	Ppp1r2	Protein phosphatase inhibitor 2	D3Z3A0;Q9DCL8	D3Z3A0_MOUSE;IPP2_MOUSE	1	1	1	1	1	1	1	1	1	1	1	1	5189320703125	4765366015625	478441796875	4696003125	46475890625	497776953125	412653125	46494140625	3714813671875	4875393359375	461621875	5038160546875
5.87421e-17	46450.08;64958.77;64958.77-2;64958.77-3;64958.77-4	D3Z3F1;Q9D824;Q9D824-2;Q9D824-3;Q9D824-4	D3Z3F1;Q9D824;Q9D824-2;Q9D824-3;Q9D824-4	Fip1l1	FIP1-like 1 protein (Fragment);Pre-mRNA 3'-end-processing factor FIP1;Isoform 2 of Pre-mRNA 3'-end-processing factor FIP1;Isoform 3 of Pre-mRNA 3'-end-processing factor FIP1;Isoform 4 of Pre-mRNA 3'-end-processing factor FIP1	D3Z3F1;Q9D824;Q9D824-2;Q9D824-3;Q9D824-4	D3Z3F1_MOUSE;FIP1_MOUSE;FIP1_MOUSE;FIP1_MOUSE;FIP1_MOUSE	2	2	2	2	2	2	2	2	2	2	2	2	19945666015625	1632977734375	20161462890625	19442287109375	238825625	1741687890625	150813310546875	20458935546875	18889939453125	212706875	23341068359375	21244337890625
5.81936e-11	63080.09;72654.67;72654.67-2	D3Z3F8;Q8R1X6;Q8R1X6-2	D3Z3F8;Q8R1X6;Q8R1X6-2	Spg20;Spart;Spart	Spastic paraplegia 20, spartin (Troyer syndrome) homolog (human);Spartin;Isoform 2 of Spartin	D3Z3F8;Q8R1X6;Q8R1X6-2	D3Z3F8_MOUSE;SPART_MOUSE;SPART_MOUSE	4	4	4	4	4	4	4	4	4	4	4	4	16551587890625	14590431640625	146530947265625	162252490234375	14340693359375	163408779296875	135446279296875	150098291015625	2117644140625	1780394140625	2033786328125	1603920703125
3.93819e-19	33994.4;39109.89	D3Z456;Q99N95	D3Z456;Q99N95	Mrpl3	39S ribosomal protein L3, mitochondrial;39S ribosomal protein L3, mitochondrial	D3Z456;Q99N95	D3Z456_MOUSE;RM03_MOUSE	4	4	4	4	4	4	3	4	3	4	4	4	711917724609375	569090625	11144369140625	3115414453125	288387109375	29154328125	749148974609375	47733017578125	336949096679688	27608064453125	2784883984375	28218591796875
8.69927e-20	19354.26;11578.15;56697.94;55845.98;NaN;53102.84	D3Z4B0;D6RE22;E9Q6E5;F6RDI8;F6TN80;Q3UIX4	D3Z4B0;D6RE22;E9Q6E5;F6RDI8;F6TN80;Q3UIX4	Srsf11	Serine and arginine-rich-splicing factor 11 (Fragment);Serine and arginine-rich-splicing factor 11;Serine and arginine-rich-splicing factor 11;Serine and arginine-rich-splicing factor 11 (Fragment);Serine and arginine-rich-splicing factor 11 (Fragment);Serine and arginine-rich-splicing factor 11	D3Z4B0;D6RE22;E9Q6E5;F6RDI8;F6TN80;Q3UIX4	D3Z4B0_MOUSE;D6RE22_MOUSE;E9Q6E5_MOUSE;F6RDI8_MOUSE;F6TN80_MOUSE;Q3UIX4_MOUSE	2	2	2	2	2	2	2	2	2	2	2	2	3467073828125	391059453125	347726484375	3826209765625	325458359375	31859255859375	404242421875	367543046875	3488176171875	4266170703125	3651051953125	409128671875
4.78916e-07	27580.47;21972.13;36525.3;36525.3-2	D3Z4J5;D3Z7S0;Q9D1H7;Q9D1H7-2	D3Z4J5;D3Z7S0;Q9D1H7;Q9D1H7-2	Get4	Golgi to ER traffic protein 4 homolog (Fragment);Golgi to ER traffic protein 4 homolog (Fragment);Golgi to ER traffic protein 4 homolog;Isoform 2 of Golgi to ER traffic protein 4 homolog	D3Z4J5;D3Z7S0;Q9D1H7;Q9D1H7-2	D3Z4J5_MOUSE;D3Z7S0_MOUSE;GET4_MOUSE;GET4_MOUSE	2	2	2	2	2	2	2	2	2	2	2	2	877468359375	9492615234375	1060416796875	96036494140625	9340578125	1085236328125	9620646484375	103839072265625	8551513671875	89213037109375	85668046875	98372314453125
391166	16036.77	D3Z4S3	D3Z4S3	Ptrhd1	Putative peptidyl-tRNA hydrolase PTRHD1	D3Z4S3	PTRD1_MOUSE	1	1	1	1	1	1	1	1	1	1	1	1	18326447265625	1647447265625	162889375	18681109375	16905345703125	2074701171875	933818359375	2142746484375	219800546875	18573880859375	126055458984375	23736205078125
930029	36281.35;37350.42	D3Z4U0;Q9R020	D3Z4U0;Q9R020	Zranb2	Zinc finger Ran-binding domain-containing protein 2	D3Z4U0;Q9R020	D3Z4U0_MOUSE;ZRAB2_MOUSE	2	2	2	2	2	2	2	2	2	2	2	2	15287978515625	14122220703125	12976501953125	1516351171875	16908859375	1700225390625	144052802734375	17570046875	134668828125	16486591796875	14360453125	18178517578125
1.65337e-17	56059.63;56937.58	D3Z4V1;Q922V4	D3Z4V1;Q922V4	Plrg1	Pleiotropic regulator 1	D3Z4V1;Q922V4	D3Z4V1_MOUSE;PLRG1_MOUSE	1	1	1	1	1	1	1	1	1	1	1	1	11731603515625	131909345703125	136260390625	115286962890625	158584609375	149611103515625	1373821875	13956474609375	120221708984375	154385478515625	12605359375	157601484375
4.92901e-25	17646.98;17810.16	D3Z511;Q91WM6	D3Z511;Q91WM6	Eva1a	Protein eva-1 homolog A (Fragment);Protein eva-1 homolog A	D3Z511;Q91WM6	D3Z511_MOUSE;EVA1A_MOUSE	2	2	2	2	2	2	2	2	2	2	2	2	1270740703125	1171612734375	114984234375	129385734375	11847065625	149562921875	104117140625	1406369375	106313796875	116996625	1200383828125	13366859375
2.35895e-18	7237.4	D3Z563	D3Z563	Dbi	Acyl-CoA-binding protein	D3Z563	D3Z563_MOUSE	1	1	1	1	1	1	1	1	1	1	1	1	711120859375	64416328125	518590703125	4679870703125	51692640625	622223828125	5498978125	516048125	5627026953125	6343241796875	5955942578125	605623125
1.51193e-31	14038.11;21710.18	D3Z568;Q9CQH3	D3Z568;Q9CQH3	Ndufb5	Complex I-SGDH;NADH dehydrogenase [ubiquinone] 1 beta subcomplex subunit 5, mitochondrial	D3Z568;Q9CQH3	D3Z568_MOUSE;NDUB5_MOUSE	4	4	4	4	4	4	4	4	4	4	4	4	200298734375	205392890625	205083359375	31265515625	477003	477056625	1784129375	17175815625	20443215625	456591125	44689028125	50796796875
1.09327e-22	112533.38	D3Z5I1	D3Z5I1	Zc3hav1	Zinc finger CCCH-type antiviral protein 1	D3Z5I1	D3Z5I1_MOUSE	11	11	11	11	11	11	11	11	11	11	10	11	596657109375	565527265625	575615859375	664905234375	70781125	623025859375	6334973046875	665335546875	578609140625	731824765625	611265703125	667547734375
7.71362e-38	12191.15;12436.54	D3Z5K6;Q9CQV7	D3Z5K6;Q9CQV7	Dnajc19	Mitochondrial import inner membrane translocase subunit TIM14	D3Z5K6;Q9CQV7	D3Z5K6_MOUSE;TIM14_MOUSE	5	5	5	5	5	5	5	5	5	5	5	5	117022078125	1047763671875	1041779609375	587351484375	6458023828125	416004453125	1196984296875	1195759609375	111244546875	6150931640625	706834921875	658731640625
0.0200018	27217.43;41810.19	D3Z5Y0;Q925F2	D3Z5Y0;Q925F2	Esam	Endothelial cell-selective adhesion molecule (Fragment);Endothelial cell-selective adhesion molecule	D3Z5Y0;Q925F2	D3Z5Y0_MOUSE;ESAM_MOUSE	1	1	1	1	1	1	1	1	1	1	1	1	118398759765625	9576638671875	76336005859375	930603515625	11606158203125	137095361328125	114309033203125	818816650390625	692440087890625	124857431640625	1131641015625	122516083984375
1.11785e-24	69836.41;70755.54;70755.54-2	D3Z600;O09012;O09012-2	D3Z600;O09012;O09012-2	Pex5	PTS1-BP;Peroxisomal targeting signal 1 receptor;Isoform 2 of Peroxisomal targeting signal 1 receptor	D3Z600;O09012;O09012-2	D3Z600_MOUSE;PEX5_MOUSE;PEX5_MOUSE	20	20	20	20	20	20	19	20	20	20	20	20	11293390625	1077736640625	1110208515625	105165703125	11241690625	1071571484375	800240625	898896484375	106089046875	1078197578125	1141972265625	111133859375
0.206657	37985.41	D3Z636	D3Z636	Ppa2	Inorganic diphosphatase	D3Z636	D3Z636_MOUSE	1	1	1	1	1	1	1	1	1	1	1	1	613671923828125	6928255859375	663348583984375	232812548828125	36893623046875	39449873046875	602581103515625	81010498046875	505181396484375	281681079101563	385078540039063	46959140625
2.10686e-33	16137.61;20495.68	D3Z645;Q9QZ88	D3Z645;Q9QZ88	Vps29	Vacuolar protein sorting-associated protein 29	D3Z645;Q9QZ88	D3Z645_MOUSE;VPS29_MOUSE	10	10	10	10	10	10	10	10	10	10	10	10	114226125	122589078125	114874125	126768953125	125444171875	131002203125	124512171875	118830390625	106689984375	125682859375	1240102734375	1213311875
3.89921e-20	54594.62	D3Z6F5	D3Z6F5	Atp5a1	ATP synthase subunit alpha	D3Z6F5	D3Z6F5_MOUSE	1	1	1	1	1	1	1	1	1	1	1	1	49830259375	4664746875	40632759375	44800096875	4356056875	422286.5	5426211875	43885221875	537457375	44074209375	6141009375	4744653125
1.34575e-21	30364.33	D3Z6G3	D3Z6G3	Mapre3	Microtubule-associated protein RP/EB family member 3	D3Z6G3	D3Z6G3_MOUSE	3	3	3	3	3	3	3	3	3	3	3	3	424545703125	3752199609375	3059719921875	4182893359375	372446328125	3628884375	3638958984375	33269796875	40853109375	4412630859375	437391640625	3857057421875
1.02467e-24	66532.18	D3Z6U8	D3Z6U8	Fmr1	Synaptic functional regulator FMR1	D3Z6U8	D3Z6U8_MOUSE	2	2	2	2	2	2	2	2	2	2	2	2	163279703125	1502886875	138149046875	146375703125	136164515625	152321765625	1238831171875	920187890625	1089406484375	140153421875	189809703125	191282453125
3.8503e-09	23079.31;20461.35;NaN;32905.37;32905.37-2	D3Z6Y9;D3Z7J7;F6TY47;Q99LN9;Q99LN9-2	D3Z6Y9;D3Z7J7;F6TY47;Q99LN9;Q99LN9-2	Dohh;Dohh;Gm48551;Dohh;Dohh	Deoxyhypusine hydroxylase;Deoxyhypusine hydroxylase (Fragment);Predicted gene, 48551 (Fragment);Deoxyhypusine hydroxylase;Isoform 2 of Deoxyhypusine hydroxylase	D3Z6Y9;D3Z7J7;F6TY47;Q99LN9;Q99LN9-2	D3Z6Y9_MOUSE;D3Z7J7_MOUSE;F6TY47_MOUSE;DOHH_MOUSE;DOHH_MOUSE	1	1	1	1	1	1	1	1	1	1	1	1	17461515625	5981068359375	1872686328125	195856171875	161484052734375	18128806640625	11887109375	14608212890625	11639748046875	157350126953125	1241591015625	15609685546875
6.40386e+06	57970.76;84407.22;NaN;86842.09	D3Z700;E9Q6K1;F6YA33;O08811	D3Z700;E9Q6K1;F6YA33;O08811	Ercc2	DNA helicase;General transcription and DNA repair factor IIH helicase subunit XPD;General transcription and DNA repair factor IIH helicase subunit XPD (Fragment);General transcription and DNA repair factor IIH helicase subunit XPD	D3Z700;E9Q6K1;F6YA33;O08811	D3Z700_MOUSE;E9Q6K1_MOUSE;F6YA33_MOUSE;ERCC2_MOUSE	1	1	1	1	1	1	1	1	1	1	1	1	372438916015625	320955517578125	309701904296875	288718627929688	281810400390625	330348022460938	299713037109375	222662719726563	150987451171875	40382470703125	304982250976563	346496337890625
1.10788e-11	62352.55;57624.18;57624.18-2	D3Z780;Q61749;Q61749-2	D3Z780;Q61749;Q61749-2	Eif2b4	Translation initiation factor eIF-2B subunit delta;Translation initiation factor eIF-2B subunit delta;Isoform 2 of Translation initiation factor eIF-2B subunit delta	D3Z780;Q61749;Q61749-2	D3Z780_MOUSE;EI2BD_MOUSE;EI2BD_MOUSE	4	4	4	4	4	4	4	4	4	4	4	4	22067076171875	18811263671875	99986259765625	19987857421875	19714712890625	1781446875	155310849609375	23893162109375	18706056640625	17263189453125	129904609375	20634359375
4.60386e-05	8111.14;6013.96;10871.22	D3Z794;H7BWX9;P61957	D3Z794;H7BWX9;P61957	Sumo2	Small ubiquitin-related modifier 2	D3Z794;H7BWX9;P61957	D3Z794_MOUSE;H7BWX9_MOUSE;SUMO2_MOUSE	1	1	1	1	1	1	1	1	1	1	1	1	23811865234375	173692734375	190520234375	29551962890625	2241726953125	2636601953125	145611669921875	169343515625	22133958984375	218753671875	2666017578125	25700142578125
5.81934e-18	19378.13;24300.96	D3Z7C0;Q9Z2Q5	D3Z7C0;Q9Z2Q5	Mrpl40	39S ribosomal protein L40, mitochondrial;39S ribosomal protein L40, mitochondrial	D3Z7C0;Q9Z2Q5	D3Z7C0_MOUSE;RM40_MOUSE	4	4	4	4	4	4	2	4	3	4	4	4	6357685546875	727212158203125	5691283203125	396553203125	370550859375	31190568359375	411827783203125	58625380859375	7268529296875	3516895703125	357818046875	3275962109375
1.23117e-10	51246.06;51660.52	D3Z7E5;Q2NL51	D3Z7E5;Q2NL51	Gsk3a	[Tau protein] kinase;Glycogen synthase kinase-3 alpha	D3Z7E5;Q2NL51	D3Z7E5_MOUSE;GSK3A_MOUSE	2	2	2	2	2	2	2	2	2	2	2	2	1212128125	99143740234375	121119013671875	969158984375	106503876953125	1250062109375	1027230859375	1235566796875	79667607421875	10632396484375	97710654296875	123231591796875
2.19947e+08	21508.71;21139.24	D3Z7M5;Q9CPT5	D3Z7M5;Q9CPT5	Nop16	Nucleolar protein 16	D3Z7M5;Q9CPT5	D3Z7M5_MOUSE;NOP16_MOUSE	2	2	2	1	2	2	2	2	2	2	1	2	87182841796875	830830078125	785727197265625	18442845703125	13793138671875	114417021484375	73499541015625	102244169921875	604318701171875	7964904296875	16577697265625	79369892578125
2.43524e-33	26860.65;28537.55	D3Z7M9;O35381	D3Z7M9;O35381	Anp32a	Acidic leucine-rich nuclear phosphoprotein 32 family member A	D3Z7M9;O35381	D3Z7M9_MOUSE;AN32A_MOUSE	10	10	10	10	10	10	10	10	10	10	10	10	6695434375	6420048125	6383118125	6976241875	6690338125	691739.75	6496344375	5839000625	634766	6958358125	767913.5	6505561875
1.29064e-19	43749.85;43544.71	D3Z7P0;Q8K3W0	D3Z7P0;Q8K3W0	Babam2	BRCA1-A complex subunit BRE;BRISC and BRCA1-A complex member 2	D3Z7P0;Q8K3W0	D3Z7P0_MOUSE;BABA2_MOUSE	3	3	3	3	3	3	3	3	3	3	3	3	419757109375	3363329296875	403036953125	3374302734375	3663680859375	41549125	30906625	3785337109375	358751015625	375355234375	3979266796875	35389421875
1.35395e+08	73963.69;73963.69-2	D3Z7P3;D3Z7P3-2	D3Z7P3;D3Z7P3-2	Gls	Glutaminase kidney isoform, mitochondrial;Isoform 2 of Glutaminase kidney isoform, mitochondrial	D3Z7P3;D3Z7P3-2	GLSK_MOUSE	1	1	1	1	1	1	1	1	Filtered	1	1	1	541299755859375	298406420898438	735199658203125	591261376953125	76913251953125	91330078125	35755849609375	95915546875	Filtered	345410424804688	269197509765625	690257421875
2.08339e-27	7818.11	D3Z7Q2	D3Z7Q2	Smim20	Small integral membrane protein 20	D3Z7Q2	SIM20_MOUSE	2	2	2	2	2	2	2	2	2	2	2	2	734834296875	717324921875	564386640625	44849453125	356859375	4539426171875	84425390625	104961875	8396578125	528365234375	48548828125	5614886328125
4.89979e+09	124030.29;122860.07;122902.15;122902.15-2;122902.15-3	D3Z7R7;G3X9Q3;Q3TBD2;Q3TBD2-2;Q3TBD2-3	D3Z7R7;G3X9Q3;Q3TBD2;Q3TBD2-2;Q3TBD2-3	Arhgap45	Rho GTPase-activating protein 45;Rho GTPase-activating protein 45;Rho GTPase-activating protein 45;Isoform 2 of Rho GTPase-activating protein 45;Isoform 3 of Rho GTPase-activating protein 45	D3Z7R7;G3X9Q3;Q3TBD2;Q3TBD2-2;Q3TBD2-3	D3Z7R7_MOUSE;G3X9Q3_MOUSE;HMHA1_MOUSE;HMHA1_MOUSE;HMHA1_MOUSE	1	1	Filtered	Filtered	1	1	1	1	Filtered	Filtered	1	1	1	605774169921875	Filtered	Filtered	115007592773438	118385339355469	289024376869202	968762451171875	Filtered	Filtered	109895980358124	1
4.37393e-19	90721.28;NaN;NaN;79446.58;95090.33;96933.4;96933.4-2;96933.4-3;96933.4-4;96933.4-5	D3Z7V3;F6UV57;F6YCM8;F8WIH0;H7BX64;Q3URD3;Q3URD3-2;Q3URD3-3;Q3URD3-4;Q3URD3-5	D3Z7V3;F6UV57;F6YCM8;F8WIH0;H7BX64;Q3URD3;Q3URD3-2;Q3URD3-3;Q3URD3-4;Q3URD3-5	Slmap	Sarcolemmal membrane-associated protein;Sarcolemmal membrane-associated protein (Fragment);Sarcolemmal membrane-associated protein (Fragment);Sarcolemmal membrane-associated protein (Fragment);Sarcolemmal membrane-associated protein;Sarcolemmal membrane-associated protein;Isoform 2 of Sarcolemmal membrane-associated protein;Isoform 3 of Sarcolemmal membrane-associated protein;Isoform 4 of Sarcole…	D3Z7V3;F6UV57;F6YCM8;F8WIH0;H7BX64;Q3URD3;Q3URD3-2;Q3URD3-3;Q3URD3-4;Q3URD3-5	D3Z7V3_MOUSE;F6UV57_MOUSE;F6YCM8_MOUSE;F8WIH0_MOUSE;H7BX64_MOUSE;SLMAP_MOUSE;SLMAP_MOUSE;SLMAP_MOUSE;SLMAP_MOUSE;SLMAP_MOUSE	9	9	9	9	9	9	9	9	9	9	9	9	3050437890625	24972544921875	27285916015625	274546953125	31272673828125	3114362890625	241534921875	27223099609375	281908515625	3462040625	3113283203125	3645266015625
5.1975e-36	61389.75	D3Z7X0	D3Z7X0	Acad12	Acyl-Coenzyme A dehydrogenase family, member 12	D3Z7X0	D3Z7X0_MOUSE	16	16	15	15	16	15	15	16	14	15	16	15	302021.5	3142214375	31774840625	187527953125	19118609375	173322484375	4662253125	493182875	442666875	271399	3111136875	327517375
3.27503e-14	255066.5;254440.8	D4AFX7;G3X922	D4AFX7;G3X922	Dnajc13	DnaJ heat shock protein family (Hsp40) member C13	D4AFX7;G3X922	D4AFX7_MOUSE;G3X922_MOUSE	8	8	8	8	8	8	8	8	8	8	8	8	175877734375	141817802734375	22871.75	142974501953125	22549833984375	129925791015625	120894931640625	19065111328125	119933212890625	148191220703125	1800271875	17259140625
6.88746e-22	16453.11;18865	D5MCW4;Q9CQ89	D5MCW4;Q9CQ89	Cuta	Protein CutA	D5MCW4;Q9CQ89	D5MCW4_MOUSE;CUTA_MOUSE	1	1	1	1	1	1	1	1	1	1	1	1	1219604765625	147729	138218890625	1505738125	139645578125	138815640625	139647921875	1262463828125	1288055703125	1703895625	1187198671875	156037.25
1.04266e-18	9104.65;36790.91	D6RCG2;Q9DB25	D6RCG2;Q9DB25	Alg5	Dolichyl-phosphate beta-glucosyltransferase	D6RCG2;Q9DB25	D6RCG2_MOUSE;ALG5_MOUSE	2	2	2	2	2	2	2	2	2	2	2	2	4282940234375	4234649609375	441693203125	449323515625	538995234375	3626212109375	4503793359375	462168828125	4603050390625	407197890625	495973515625	496959765625
2.98209e-06	4573.1;13584.68;9902.3;32429.29	D6RDC1;D6RFP3;D6RIR0;Q8K1A5	D6RDC1;D6RFP3;D6RIR0;Q8K1A5	Tmem41b	Transmembrane protein 41B	D6RDC1;D6RFP3;D6RIR0;Q8K1A5	D6RDC1_MOUSE;D6RFP3_MOUSE;D6RIR0_MOUSE;TM41B_MOUSE	1	1	2	2	1	1	2	1	2	2	1	1	148682099609375	128863984375	2363954296875	29554662109375	16843044921875	149608642578125	2035091796875	16111779296875	25045412109375	272146328125	112538359375	188356875
0.000827149	16253.77;9016.82	D6RI20;Q9CR20	D6RI20;Q9CR20	Gm50364;Ier3ip1	Immediate early response 3-interacting protein 1	D6RI20;Q9CR20	D6RI20_MOUSE;IR3IP_MOUSE	1	1	1	1	1	1	1	1	1	1	1	1	3011300390625	413657578125	3306806640625	346424140625	4127620703125	3683480078125	3421103125	37746671875	34320	3488272265625	30365865234375	40369125
3.40413	19435.77;92832.68;91515.07;91515.07-2;91515.07-3	D6RI80;E9Q8A3;Q8BKC8;Q8BKC8-2;Q8BKC8-3	D6RI80;E9Q8A3;Q8BKC8;Q8BKC8-2;Q8BKC8-3	Pi4kb	Phosphatidylinositol 4-kinase beta (Fragment);Phosphatidylinositol 4-kinase beta;Phosphatidylinositol 4-kinase beta;Isoform 2 of Phosphatidylinositol 4-kinase beta;Isoform 3 of Phosphatidylinositol 4-kinase beta	D6RI80;E9Q8A3;Q8BKC8;Q8BKC8-2;Q8BKC8-3	D6RI80_MOUSE;E9Q8A3_MOUSE;PI4KB_MOUSE;PI4KB_MOUSE;PI4KB_MOUSE	2	2	2	2	2	2	2	2	2	2	2	2	402858154296875	306274560546875	4615888671875	4983630859375	556439453125	51242255859375	29860185546875	42192890625	228197143554688	365648901367188	393726831054688	520290966796875
2.21168e-26	13638.45;11933.58;17080.18	E0CX39;E0CZ04;Q923B0	E0CX39;E0CZ04;Q923B0	Ggact	Gamma-glutamylaminecyclotransferase (Fragment);Gamma-glutamylaminecyclotransferase (Fragment);Gamma-glutamylaminecyclotransferase	E0CX39;E0CZ04;Q923B0	E0CX39_MOUSE;E0CZ04_MOUSE;GGACT_MOUSE	4	4	4	4	4	4	4	4	4	4	4	4	85937734375	793759296875	786142109375	926339765625	925944921875	1046401484375	744526328125	6430054296875	7380503125	982278984375	867345234375	965215078125
2.70021e-28	26221.28;26477.62	E0CX98;Q9D2C7	E0CX98;Q9D2C7	Tmbim6	Bax inhibitor 1 (Fragment);Bax inhibitor 1	E0CX98;Q9D2C7	E0CX98_MOUSE;BI1_MOUSE	4	4	4	4	4	4	4	4	4	4	4	4	13300421875	153576734375	156211375	1718579375	1918048125	166043125	220326609375	174018703125	168607203125	222396046875	243616.5	234001796875
2.98528e-17	12598.72;19965.35	E0CXB5;Q8R143	E0CXB5;Q8R143	Pttg1ip	Pituitary tumor-transforming gene 1 protein-interacting protein (Fragment);Pituitary tumor-transforming gene 1 protein-interacting protein	E0CXB5;Q8R143	E0CXB5_MOUSE;PTTG_MOUSE	2	2	2	2	2	2	2	2	2	2	2	2	158992451171875	14749697265625	17163609375	34951125	2990398828125	3050939453125	13872146484375	1435630859375	1188711328125	1741308984375	163727529296875	163036796875
3.41231e-15	24868.66;52470.25;57688.22;55278.53	E0CXK0;E0CYE2;F7DEU6;P50096	E0CXK0;E0CYE2;F7DEU6;P50096	Impdh1	Inosine-5'-monophosphate dehydrogenase 1 (Fragment);Inosine-5'-monophosphate dehydrogenase;Inosine-5'-monophosphate dehydrogenase;Inosine-5'-monophosphate dehydrogenase 1	E0CXK0;E0CYE2;F7DEU6;P50096	E0CXK0_MOUSE;E0CYE2_MOUSE;F7DEU6_MOUSE;IMDH1_MOUSE	1	1	1	1	1	1	1	1	1	1	1	1	2713282421875	26962763671875	287553203125	31391333984375	24936591796875	331406953125	184645078125	29369494140625	3097991015625	39685796875	30351208984375	3123903125
4.17147e+07	14378.81;16694.58;13945.35;10960.07	E0CXP6;E0CYZ5;E0CZ38;E0CZ61	E0CXP6;E0CYZ5;E0CZ38;E0CZ61	Umad1;Umad1;Gm45062;Umad1	UMAP1-MVP12-associated (UMA) domain-containing 1;UMAP1-MVP12-associated (UMA) domain-containing 1;Predicted gene 45062;UMAP1-MVP12-associated (UMA) domain-containing 1 (Fragment)	E0CXP6;E0CYZ5;E0CZ38;E0CZ61	E0CXP6_MOUSE;E0CYZ5_MOUSE;E0CZ38_MOUSE;E0CZ61_MOUSE	1	1	1	1	1	1	1	1	1	1	1	1	48288232421875	411906201171875	42843828125	59667958984375	617973046875	55614990234375	328074682617188	449450048828125	396171240234375	55876162109375	491802294921875	53230078125
2.15345e-33	64421.43;66684.48;66654.45;66654.45-2	E0CXW2;E9PUK2;Q80V03;Q80V03-2	E0CXW2;E9PUK2;Q80V03;Q80V03-2	Adck5	Uncharacterized aarF domain-containing protein kinase 5;Uncharacterized aarF domain-containing protein kinase 5;Uncharacterized aarF domain-containing protein kinase 5;Isoform 2 of Uncharacterized aarF domain-containing protein kinase 5	E0CXW2;E9PUK2;Q80V03;Q80V03-2	E0CXW2_MOUSE;E9PUK2_MOUSE;ADCK5_MOUSE;ADCK5_MOUSE	6	5	6	5	5	6	6	6	6	5	5	6	34507375	313640703125	28819939453125	21817509765625	19140103515625	2144094140625	333377890625	390782421875	26733638671875	20237029296875	24564181640625	1841678515625
2.2282e-17	6358.67;8073.87;8073.87-2	E0CY07;Q9CR64;Q9CR64-2	E0CY07;Q9CR64;Q9CR64-2	Tmem167;Tmem167a;Tmem167a	Protein kish;Protein kish-A;Isoform 2 of Protein kish-A	E0CY07;Q9CR64;Q9CR64-2	E0CY07_MOUSE;KISHA_MOUSE;KISHA_MOUSE	2	2	2	2	2	2	2	2	2	2	2	2	2752387109375	28285736328125	23942298828125	2870016015625	2989541796875	24924732421875	2671152734375	2386816796875	27038171875	219485234375	3417684375	269113359375
4.7771e-06	23697.85;27895.33	E0CY18;Q91X58	E0CY18;Q91X58	Zfand2b	AN1-type zinc finger protein 2B (Fragment);AN1-type zinc finger protein 2B	E0CY18;Q91X58	E0CY18_MOUSE;ZFN2B_MOUSE	2	2	2	2	2	2	2	2	2	2	2	2	1103915625	11301662109375	116366015625	10837703125	11165447265625	83247021484375	91433056640625	11590068359375	105384306640625	10912103515625	111346748046875	110799140625
3.13672e+07	35878.74;28002.9;32931.46;32931.46-2;32931.46-3;32931.46-4	E0CYB9;E0CYI3;Q6PCP5;Q6PCP5-2;Q6PCP5-3;Q6PCP5-4	E0CYB9;E0CYI3;Q6PCP5;Q6PCP5-2;Q6PCP5-3;Q6PCP5-4	Mff	Mitochondrial fission factor;Mitochondrial fission factor;Mitochondrial fission factor;Isoform 2 of Mitochondrial fission factor;Isoform 3 of Mitochondrial fission factor;Isoform 4 of Mitochondrial fission factor	E0CYB9;E0CYI3;Q6PCP5;Q6PCP5-2;Q6PCP5-3;Q6PCP5-4	E0CYB9_MOUSE;E0CYI3_MOUSE;MFF_MOUSE;MFF_MOUSE;MFF_MOUSE;MFF_MOUSE	2	2	2	2	2	2	2	2	2	2	2	2	15341439453125	19075892578125	17802484375	159020380859375	21118580078125	204764609375	17122146484375	2530233203125	18879814453125	2484440234375	1305585546875	16891703125
73429.4	30229.89;29331.28;30047.09	E0CYE6;F8WHW3;Q3TWL2	E0CYE6;F8WHW3;Q3TWL2	Pip4p1	Phosphatidylinositol-4,5-bisphosphate 4-phosphatase (Fragment);Phosphatidylinositol-4,5-bisphosphate 4-phosphatase;Type 1 phosphatidylinositol 4,5-bisphosphate 4-phosphatase	E0CYE6;F8WHW3;Q3TWL2	E0CYE6_MOUSE;F8WHW3_MOUSE;PP4P1_MOUSE	1	1	1	1	1	1	1	1	1	1	1	1	2060105078125	190653984375	21388224609375	21196.75	20320626953125	18824869140625	21531984375	214788046875	16754875	2225966015625	112061689453125	155059169921875
3.95267e+07	44203.66;44176.63	E0CYH0;Q9ER69	E0CYH0;Q9ER69	Wtap	Female-lethal(2)D homolog;Pre-mRNA-splicing regulator WTAP	E0CYH0;Q9ER69	E0CYH0_MOUSE;FL2D_MOUSE	1	1	1	1	1	1	1	1	1	1	1	1	443916845703125	598749365234375	670572509765625	53481044921875	5904396484375	7725625	42049755859375	8825357421875	371430395507813	585072509765625	760842626953125	455134423828125
4.26135e-18	14729.39;17659.87	E0CYQ2;Q9CQ48	E0CYQ2;Q9CQ48	Nudcd2	NudC domain-containing protein 2	E0CYQ2;Q9CQ48	E0CYQ2_MOUSE;NUDC2_MOUSE	3	3	3	3	3	3	3	3	3	3	3	3	76952796875	699260390625	745297421875	719911015625	76046734375	718260859375	5323741796875	70844703125	675491328125	7450471875	773680625	752964375
8.45004e-26	30441.03;30398.05;29167.74;24634.38;24634.38-2	E0CYV0;E9PWE0;F7D432;P23506;P23506-2	E0CYV0;E9PWE0;F7D432;P23506;P23506-2	Pcmt1	Protein-L-isoaspartate O-methyltransferase;Protein-L-isoaspartate O-methyltransferase;Protein-L-isoaspartate O-methyltransferase (Fragment);Protein-L-isoaspartate(D-aspartate) O-methyltransferase;Isoform 2 of Protein-L-isoaspartate(D-aspartate) O-methyltransferase	E0CYV0;E9PWE0;F7D432;P23506;P23506-2	E0CYV0_MOUSE;E9PWE0_MOUSE;F7D432_MOUSE;PIMT_MOUSE;PIMT_MOUSE	6	6	6	6	6	6	6	6	6	6	6	6	8019378125	762289609375	815148984375	69335125	81026984375	72027890625	703251484375	74764.5	67882765625	769550625	807626328125	678116328125
2.5379e-06	27735.53;30508.97	E0CYX9;Q3TC33	E0CYX9;Q3TC33	Ccdc127	Coiled-coil domain-containing protein 127 (Fragment);Coiled-coil domain-containing protein 127	E0CYX9;Q3TC33	E0CYX9_MOUSE;CC127_MOUSE	2	2	2	2	2	1	2	2	2	2	1	2	1949225390625	20921396484375	1948902734375	1425055859375	138832451171875	18921333984375	1760771484375	2085216796875	1755257421875	1190398828125	2436996875	298038818359375
5.58016e-05	24900.77;22111.91;69560.97	E0CZ10;E0CZF3;Q8VDI9	E0CZ10;E0CZF3;Q8VDI9	Alg9	Mannosyltransferase (Fragment);Mannosyltransferase;Alpha-1,2-mannosyltransferase ALG9	E0CZ10;E0CZF3;Q8VDI9	E0CZ10_MOUSE;E0CZF3_MOUSE;ALG9_MOUSE	1	1	1	1	1	1	1	1	1	1	1	1	317867016601563	3846638671875	295087915039063	334649487304688	394538623046875	443648974609375	374820947265625	36051982421875	47797939453125	432097265625	445725830078125	374516088867188
3.70314e-14	13322.49;15314.9;15327.91	E0CZ27;P02301;P84244	E0CZ27;P02301;P84244	H3f3a;H3-5;H3-3a	Histone H3 (Fragment);Histone H3.3C;Histone H3.3	E0CZ27;P02301;P84244	E0CZ27_MOUSE;H3C_MOUSE;H33_MOUSE	1	1	1	1	1	1	1	1	1	1	1	1	3425163671875	5222698828125	4182522265625	11331185546875	483263984375	1019404453125	5280733203125	5822916796875	21524611328125	61138640625	1855505078125	5098423828125
15.2899	47976.72;59085.73	E0CZ81;Q8CIV8	E0CZ81;Q8CIV8	Tbce	Tubulin-folding cofactor E;Tubulin-specific chaperone E	E0CZ81;Q8CIV8	E0CZ81_MOUSE;TBCE_MOUSE	2	2	2	2	2	2	2	2	2	2	2	2	3407184375	28724998046875	332090859375	21564181640625	266396796875	3286228515625	3416426953125	21654884765625	2471069921875	3782990234375	2709965625	3879205859375
4.98834e-22	57619.64;60273.5	E0CZE0;Q8VBW6	E0CZE0;Q8VBW6	Nae1	NEDD8-activating enzyme E1 regulatory subunit	E0CZE0;Q8VBW6	E0CZE0_MOUSE;ULA1_MOUSE	7	7	7	6	7	7	7	7	7	7	7	7	4401161328125	3718717578125	4152495703125	4359548046875	39066515625	4225840234375	3091437109375	38437015625	3662608203125	39364609375	42254953125	39569328125
2.87356e-06	56135.72;42778.08;42778.08-2	E9JGN0;Q8VDF3;Q8VDF3-2	E9JGN0;Q8VDF3;Q8VDF3-2	Dapk2	DAP-kinase-related protein 1 beta isoform;Death-associated protein kinase 2;Isoform 2 of Death-associated protein kinase 2	E9JGN0;Q8VDF3;Q8VDF3-2	E9JGN0_MOUSE;DAPK2_MOUSE;DAPK2_MOUSE	1	1	1	1	1	1	1	1	1	1	1	1	652516162109375	109792568359375	604500439453125	619098291015625	659881787109375	125592529296875	9003525390625	508043701171875	471379443359375	9359013671875	45995087890625	789412939453125
2.78549e-11	167154.33;169102.52	E9PUA2;Q5BLK4	E9PUA2;Q5BLK4	Tut7	Terminal uridylyltransferase 7	E9PUA2;Q5BLK4	E9PUA2_MOUSE;TUT7_MOUSE	6	6	6	6	6	6	6	6	6	5	6	6	8729451171875	9224662109375	107003291015625	110062958984375	9254646484375	118288388671875	104279365234375	99579287109375	104734501953125	13127837890625	111730732421875	115732138671875
0.0821318	62976.04;80492.37	E9PUC2;Q9CZW4	E9PUC2;Q9CZW4	Acsl3	Long-chain-fatty-acid--CoA ligase 3	E9PUC2;Q9CZW4	E9PUC2_MOUSE;ACSL3_MOUSE	2	2	2	2	2	2	2	2	2	2	2	2	14865322265625	100465927734375	11077509765625	71376220703125	86644716796875	10830169921875	4979814453125	121728828125	8249423828125	842858984375	5792794921875	103123544921875
6.71883e+07	111014.18;113802.46;112663.89;114142.89;114142.89-2;114142.89-3;114142.89-4;114142.89-5	E9PUF4;E9PYZ7;E9Q640;Q6NZN0;Q6NZN0-2;Q6NZN0-3;Q6NZN0-4;Q6NZN0-5	E9PUF4;E9PYZ7;E9Q640;Q6NZN0;Q6NZN0-2;Q6NZN0-3;Q6NZN0-4;Q6NZN0-5	Rbm26	RNA-binding protein 26;RNA-binding protein 26;RNA-binding protein 26;RNA-binding protein 26;Isoform 2 of RNA-binding protein 26;Isoform 3 of RNA-binding protein 26;Isoform 4 of RNA-binding protein 26;Isoform 5 of RNA-binding protein 26	E9PUF4;E9PYZ7;E9Q640;Q6NZN0;Q6NZN0-2;Q6NZN0-3;Q6NZN0-4;Q6NZN0-5	E9PUF4_MOUSE;E9PYZ7_MOUSE;E9Q640_MOUSE;RBM26_MOUSE;RBM26_MOUSE;RBM26_MOUSE;RBM26_MOUSE;RBM26_MOUSE	2	2	2	2	2	2	2	2	2	2	2	2	111145576171875	106334228515625	123453232421875	10996501953125	121535810546875	1283311328125	90516630859375	12075548828125	8378103515625	106541640625	121984609375	1280369140625
[truncated: 3,537 more rows]
