# Supplementary material for: Inhibition of mammalian mtDNA transcription acts paradoxically to reverse diet-induced hepatosteatosis and obesity
Source: Nat Metab. 2024 Apr 30;6(6):1024–35. doi: 10.1038/s42255-024-01038-3 (PMC11199148; doi:10.1038/s42255-024-01038-3)
Supplement: Supplementary file 6 — Statistical source data. [file 42255_2024_1038_MOESM6_ESM.xlsx]

## Sheet: EDFig1b
Physical activity
measure point (per 20min)	Chow Vehicle											Chow IMT											HFD Vehicle											HFD IMT
163	145	21	447	709	105	80	756	389	318	117		138	390	224	223	247	437	172	26	71	340		413	284	772	730	856	667	236	277				343	1510	866	94	68	535	946	257	715	163	75
164	240	171	153	149	1022	691	375	573	589	234		108	930	201	386	127	252	1033	252	613	135		112	419	149	276	262	498	512	93				290	362	39	178	214	151	291	111	477	381	176
165	1704	1099	1064	66	591	380	850	967	147	952		1497	747	283	290	1185	1963	774	264	1223	1774		1091	2903	1094	57	973	759	375	1394				670	509	1301	1266	505	691	91	2899	89	548	165
166	669	2029	652	2659	873	224	1227	1029	740	193		1626	344	1799	1594	1306	239	718	1010	143	721		765	1223	388	661	1634	993	1254	289				3695	2101	813	2167	2086	1293	1784	719	384	1501	932
167	1174	917	3080	2257	3961	2212	593	2046	832	1092		727	1661	686	2676	772	2256	1023	696	3100	1905		3129	3537	3129	1683	2816	911	2881	1761				1582	681	988	443	3017	193	2149	1455	1501	2520	1404
168	5301	1285	1156	2756	787	437	1492	3163	259	5955		2220	2870	1050	1658	1135	984	241	3150	4168	3899		567	2759	1101	980	2091	1496	3123	691				2692	2137	707	763	897	594	346	5101	172	1404	1138
169	2032	1008	2255	429	637	371	517	685	1341	1691		3198	2764	526	1800	904	4000	353	440	1963	3738		242	955	1106	1383	3071	1241	3464	166				4507	131	460	2410	83	620	621	975	121	231	261
170	392	1083	4666	2507	1930	814	1579	416	464	420		3658	943	927	3982	1452	932	1449	1232	1382	1933		887	4665	1548	354	3127	342	2955	2492				663	1658	182	672	2205	275	622	3965	84	2128	1413
171	439	2924	1311	2979	2979	1826	3371	804	478	5842		782	507	825	4136	680	3790	194	4074	1105	244		857	2138	396	560	251	558	3327	389				247	480	2856	682	2500	4298	3183	735	394	484	692
172	405	1744	825	1555	2167	203	429	642	1509	3511		3360	2617	2976	988	605	3176	585	1331	518	671		703	471	186	2655	1892	2043	844	206				732	1459	958	2489	472	382	937	211	1795	1460	653
173	3910	460	1970	338	205	230	620	427	1234	662		1700	3710	1251	4021	887	294	885	178	656	572		595	838	265	2014	2969	975	376	541				381	164	788	544	634	690	681	3419	379	924	3521
174	4666	787	4109	469	2327	517	612	1725	666	5465		2958	2708	481	3784	1031	2711	181	726	773	3234		2146	3825	281	709	737	183	444	695				83	1024	225	427	3932	271	461	2651	67	367	2375
175	1632	4561	3706	722	1347	223	3873	2252	248	705		1217	2557	1050	4023	2783	920	751	592	2052	3742		1978	2987	188	177	621	1338	111	1859				4581	97	875	596	1185	170	994	244	538	4219	343
176	886	1568	1471	3048	168	524	3052	1320	608	836		1905	1147	3511	5616	793	2283	578	192	5263	3954		1637	688	925	2140	318	1587	3021	1328				3222	1831	669	1040	1171	3870	4176	4719	56	3370	2214
177	250	813	435	3384	3549	182	2101	192	2832	574		2710	2932	3799	4262	2578	3810	166	930	3757	1534		2357	631	2056	2078	784	860	1522	153				1508	3099	2189	2581	1743	754	773	1005	640	479	2227
178	3742	1680	4962	814	2814	3266	858	339	644	265		1424	3362	1645	3979	680	759	462	5495	3046	736		234	1817	632	65	296	64	2133	979				338	275	2358	628	1381	2155	644	2437	368	928	1875
179	4839	2529	3758	435	337	1800	4322	1220	1410	185		561	2194	853	1740	1507	395	155	2508	1523	305		1008	3931	1510	3041	2773	1880	670	147				4259	3348	92	265	3821	437	327	3571	83	1027	761
180	2036	433	2690	4528	1719	78	1463	2154	2725	994		1508	422	1694	3199	122	4023	391	477	3705	565		2941	1819	24	1141	1673	700	106	2411				422	1903	610	281	731	2239	419	707	162	520	146
181	385	171	2109	4800	3217	638	101	372	243	1905		228	2042	756	2453	3038	2801	204	351	862	308		309	232	362	130	615	171	436	2994				581	234	794	1897	2516	1053	1992	654	340	127	261
182	314	1579	147	1697	480	333	3191	2406	831	5634		3030	3091	4771	164	1565	2600	1329	203	3775	4593		760	673	116	788	353	112	254	771				457	1202	270	2784	770	475	935	131	1556	1573	1077
183	4402	1276	3665	614	92	3700	4203	932	3502	2703		1747	588	1855	1002	762	4641	1374	318	1779	6292		862	291	235	629	2934	270	2741	251				287	304	567	663	798	112	159	3782	322	200	2955
184	3305	1328	1663	260	3827	946	1368	604	1259	141		65	1032	703	4716	828	1373	133	2802	938	5031		451	599	2545	1976	1885	380	2950	469				502	431	346	118	1345	537	699	718	115	556	1542
185	594	81	405	199	1350	274	32	983	312	604		1994	1145	211	559	753	222	607	2189	1034	1744		957	3720	778	1867	1057	492	1396	799				355	654	687	188	821	3426	166	86	42	622	75
186	241	1068	318	1296	322	277	187	223	298	344		89	640	3648	3108	462	452	107	233	97	218		231	3098	34	235	220	286	89	397				2779	421	945	786	199	1560	1030	143	315	2309	821
187	591	679	4421	127	239	982	3090	332	285	2352		146	963	862	1703	888	3416	80	3931	2051	3198		899	381	177	289	66	220	378	804				2961	731	189	691	1046	128	3814	2488	123	745	467
188	153	315	2821	775	1552	114	3169	341	189	2447		1685	1075	248	2855	337	1024	261	289	1038	1056		270	1148	129	151	373	2106	2608	94				1266	2238	746	3792	122	1275	285	402	66	731	469
189	3484	216	583	219	289	192	175	1611	199	305		207	1272	1524	1748	692	320	136	877	234	86		719	2663	364	120	982	3549	1466	347				352	330	133	1372	2532	527	2370	475	159	156	75
190	5244	672	519	134	117	605	368	211	1243	408		1780	520	102	1487	429	1567	1235	327	3236	165		364	576	273	1143	385	1716	218	815				121	38	764	2179	2924	188	689	112	510	2165	2663
191	2882	1873	780	221	1183	87	556	368	436	924		540	131	313	866	1305	1430	108	839	204	6074		1969	213	3089	403	196	163	96	159				728	375	157	585	1150	89	53	154	1288	1736	1161
192	879	1723	334	3451	688	469	1259	272	155	121		153	1252	659	243	235	247	971	144	148	1592		773	290	449	219	1016	79	1137	729				131	423	910	152	192	151	202	2726	458	129	556
193	209	59	1291	930	170	438	1437	569	1657	1322		362	207	295	320	231	1081	95	1398	43	2283		1229	1075	52	1299	121	209	92	18				721	735	1779	314	1443	565	429	1859	296	928	759
194	235	826	2658	781	716	376	347	2034	76	866		390	2637	1782	969	956	523	1857	988	3416	244		993	250	281	2641	601	526	828	627				998	2090	121	2204	1567	730	572	54	637	607	297
195	3073	910	442	274	477	241	857	393	623	3972		510	2399	412	2911	949	241	38	185	2845	412		112	249	419	2159	2210	339	767	201				271	163	428	347	1126	164	124	82	3063	1373	428
196	2420	380	1011	265	614	2280	3402	504	146	364		1869	867	242	4186	1068	1015	756	325	2337	223		778	2409	297	328	890	273	563	1516				619	2520	456	917	204	1892	2600	2744	1480	542	404
197	443	3037	380	2934	361	2976	2453	1467	130	234		2612	618	3179	2008	889	1922	739	891	116	4012		385	3505	89	158	981	2560	2523	1571				3884	544	1525	218	295	930	709	578	2183	391	2685
198	3701	2862	4574	2734	3506	1210	1348	1862	2577	117		729	3167	736	214	2201	1837	933	4598	1728	341		808	2862	1717	901	1275	208	2843	277				2122	84	136	1107	2693	2495	74	150	864	4261	2517
199	2315	67	1615	163	2865	550	169	198	2394	613		891	2165	165	1360	1975	876	505	3954	4385	3017		371	340	972	3177	426	2212	1363	455				276	1799	243	932	936	622	739	2252	678	2216	379
200	297	4068	185	1645	264	2872	2843	944	1626	2039		580	841	1628	103	71	1105	69	889	1876	1755		862	158	50	1183	875	1817	76	2594				606	345	612	1291	120	73	116	1571	361	361	1367
201	845	1415	175	833	207	1234	1652	2575	215	691		61	339	176	894	302	310	150	1013	1637	785		219	2544	1025	414	249	289	288	258				590	46	144	81	496	657	210	487	2052	216	145
202	701	107	514	1502	255	65	126	1089	252	218		841	793	535	315	316	168	100	317	379	584		668	1792	436	1590	507	73	39	389				112	51	176	569	96	417	320	149	2699	416	688
203	199	1672	483	63	74	168	73	17	173	333		1528	709	269	193	427	1653	508	796	55	42		451	542	92	416	155	94	190	231				521	221	134	517	575	52	148	223	2659	314	99
204	280	303	89	264	264	140	310	180	460	3378		207	112	163	417	798	156	706	1138	73	54		38	87	543	108	1446	811	85	334				79	692	116	216	1067	55	131	23	836	166	253
205	143	1745	73	1267	396	94	296	430	925	2829		76	490	319	303	485	656	48	786	626	78		169	66	125	416	473	130	1943	195				199	15	119	451	25	72	46	213	845	126	358
206	742	51	1054	139	491	2626	802	203	589	1181		1219	1209	549	30	532	248	263	1684	828	33		597	425	89	60	22	161	1546	116				89	48	539	223	32	90	295	2155	2166	87	188
207	20	327	131	385	803	461	217	90	129	70		1009	381	446	201	38	341	96	1116	60	1236		96	558	348	118	236	74	176	117				76	71	222	101	78	200	340	1067	1351	983	339
208	192	381	233	85	347	40	668	458	753	81		50	117	150	826	1136	193	105	2194	71	1738		132	519	38	698	177	55	167	666				359	108	47	110	27	292	112	88	2436	131	1234
209	130	116	717	945	47	57	104	197	309	851		73	998	898	933	1414	849	94	193	20	82		587	97	59	84	1477	266	132	123				69	273	62	139	61	47	156	55	1881	121	80
210	194	453	710	739	120	87	49	348	116	1200		743	1239	30	61	259	169	65	83	79	78		25	211	462	862	284	362	97	365				80	89	366	1561	21	87	104	86	377	98	120
211	693	626	108	83	154	998	373	285	167	3397		558	230	372	3411	408	83	224	1075	87	111		117	258	54	569	61	326	53	108				387	813	99	499	974	40	300	584	2301	2279	98
212	96	500	77	1410	46	638	1645	816	561	115		59	117	261	174	601	1325	725	544	1368	878		180	123	47	43	848	436	477	378				593	196	128	54	79	106	63	71	1093	447	146
213	713	97	505	184	158	117	1020	112	260	865		394	497	674	874	439	658	712	540	678	1734		344	451	40	448	798	787	1027	683				29	22	354	37	35	89	187	263	130	1010	1185
214	549	438	119	79	503	248	98	1061	337	112		2478	1318	1070	1130	628	92	97	321	14	103		339	646	284	379	212	123	495	916				1018	538	887	138	111	99	325	615	594	398	561
215	185	579	1014	1004	525	1183	46	944	901	245		635	623	110	51	628	424	1112	77	76	149		1050	45	926	1253	54	70	44	363				236	179	117	820	52	162	284	373	1484	112	152
216	1113	126	648	232	135	29	1858	107	56	276		111	73	223	553	509	111	17	283	112	1084		73	452	66	110	521	94	1270	50				191	704	72	1449	69	239	78	47	2503	150	89
217	32	299	22	441	74	67	366	356	128	61		38	68	38	142	344	706	178	67	966	55		420	163	112	72	58	139	452	214				605	40	428	292	458	1424	133	64	577	191	719
218	583	79	125	110	102	509	56	47	96	4827		1572	168	111	128	133	570	39	55	20	159		134	116	785	146	75	210	92	1203				106	62	23	33	52	310	684	540	259	171	653
219	874	279	1038	234	175	239	128	715	786	500		487	50	110	750	786	51	597	134	75	962		224	98	42	264	280	106	508	18				1189	556	103	741	498	583	385	327	538	404	79
220	923	826	763	2027	282	120	676	196	158	34		527	442	721	391	35	764	36	49	92	60		613	1166	55	73	929	439	1254	133				63	355	151	1246	639	275	210	123	474	71	171
221	152	135	735	444	131	52	60	135	88	163		87	220	59	41	291	146	120	58	892	175		534	307	81	62	10	101	76	477				33	37	560	149	967	81	594	73	131	91	187
222	540	250	116	205	313	314	25	132	146	200		157	67	70	56	207	104	295	301	159	324		217	114	42	644	189	84	61	63				118	38	122	122	6	277	1270	334	544	702	128
223	28	71	59	85	50	120	92	164	218	68		91	170	167	95	320	416	57	0	465	834		306	32	518	466	149	280	98	288				378	176	95	46	73	74	477	2600	112	25	160
224	132	70	1093	213	666	483	607	720	84	593		1441	1221	338	518	957	1101	37	148	63	135		358	109	141	59	858	744	482	42				114	37	499	243	49	112	90	322	264	259	1285
225	100	563	499	634	501	44	85	469	206	504		707	35	67	69	93	249	265	30	38	77		146	68	128	69	45	64	524	71				80	55	36	455	96	538	161	63	2875	576	127
226	121	152	39	71	84	21	47	111	577	98		39	64	123	225	25	73	276	34	59	62		112	664	135	112	87	78	107	331				113	1073	96	55	46	27	489	319	1679	811	27
227	543	1562	145	110	69	174	62	171	45	172		77	303	1081	38	790	234	48	257	827	439		497	96	992	658	213	1015	78	672				686	169	188	108	913	47	128	70	440	663	89
228	627	19	652	1558	158	1184	361	178	74	52		188	68	366	307	25	53	105	42	17	77		168	66	252	50	633	604	148	49				434	82	385	401	162	241	99	141	1009	53	73
229	129	55	586	676	828	541	47	772	671	800		58	61	87	3483	105	1688	117	47	69	83		616	742	103	147	323	32	3132	95				88	1313	69	61	51	361	110	83	403	114	1016
230	384	402	134	94	50	28	992	572	21	238		209	313	141	617	296	234	661	140	364	105		175	353	549	897	429	211	1729	87				119	148	110	638	30	103	676	1055	48	329	115
231	184	156	178	112	116	89	50	52	122	137		172	103	547	96	62	110	59	94	105	1105		94	737	100	261	68	83	96	554				503	106	697	100	703	389	164	718	90	131	56
232	36	44	154	218	657	604	282	159	102	317		738	726	336	189	369	251	74	45	651	389		359	438	67	90	128	431	84	46				343	243	383	88	313	449	103	18	704	777	88
233	104	490	476	803	77	513	371	1368	199	76		77	540	89	1663	349	202	224	103	293	50		540	71	646	183	783	445	115	644				158	42	116	818	106	746	135	231	625	56	531
234	877	819	589	947	160	113	148	83	922	229		317	196	1339	55	480	934	1178	1032	22	136		690	86	149	63	87	522	1013	56				991	446	112	180	659	283	675	1414	1648	260	268
235	587	192	161	923	682	247	1218	174	157	588		1111	346	1265	1464	1132	101	101	29	81	150		138	431	422	1913	839	144	123	378				1087	46	823	825	772	335	211	387	921	151	649
236	242	594	1125	1260	698	111	27	94	284	904		1595	2291	460	966	54	1397	495	470	2447	1182		812	687	128	1092	121	486	866	38				649	818	798	228	989	1332	190	1142	947	748	101
237	852	492	1665	2033	1141	1164	988	2366	874	2071		647	365	1678	3243	2368	1898	1394	1271	444	1997		1017	1128	1544	941	1684	1679	1701	1841				1639	992	950	2412	647	1233	838	1672	61	1965	1295
238	620	1689	1869	1351	1084	681	922	1070	610	3565		3250	2692	2024	840	1215	909	575	630	2122	709		806	654	784	651	1186	945	728	627				725	821	851	1181	812	828	1399	662	1146	779	1003
239	1954	1493	1483	2594	832	693	1340	1355	959	1970		2124	1432	1539	4164	784	3162	1018	552	2630	1020		1129	915	1380	727	1787	921	2785	1144				2126	510	736	1800	1408	1012	654	2028	966	2621	1633
240	1417	1572	1799	505	2694	1645	2107	1205	2080	5331		1139	1672	1609	1380	1143	654	923	606	635	3072		842	914	968	1922	1451	569	1547	1311				808	592	605	955	877	1813	1070	1230	279	3097	1561
241	3907	1330	1974	3196	1471	3367	249	1827	1097	668		3301	696	1012	1111	1571	2824	1591	622	2719	1502		612	2181	1221	941	1054	2359	3618	800				884	1024	653	1373	814	101	1730	1726	667	1269	2464
242	114	2005	2273	2122	629	261	437	431	833	3817		2674	543	1476	437	685	836	409	4182	3114	3566		607	501	933	1531	2646	2303	2030	1202				2423	415	796	1062	716	2119	603	358	74	3219	2216
243	3638	2715	1207	467	2568	2334	665	2625	1145	3584		1599	3019	2378	1792	1132	2307	1759	630	3066	1668		1449	1502	55	640	1160	146	3108	1046				1224	928	1514	869	1359	259	2662	3295	1157	1009	1554
244	1034	3128	1831	4434	4428	730	2332	480	1050	3112		1503	2244	347	4532	949	2834	1186	1439	487	2723		2217	498	2033	1612	317	1638	1727	907				1382	920	915	2443	793	1080	682	1270	1601	1131	1256
245	414	1052	1952	3538	820	86	95	417	1510	3481		4188	2715	2694	3593	981	2937	305	1626	1030	1783		461	1081	553	1843	1641	577	3068	3592				3973	193	561	883	1905	2481	2509	827	168	4221	3138
246	5795	1433	180	2948	1348	3398	903	2965	217	181		3090	2716	4005	1504	490	2792	61	167	3975	2295		1350	452	567	640	3642	106	758	830				2256	404	485	1494	765	470	316	2535	514	2481	2531
247	589	3007	3560	2068	2099	2452	3396	853	896	3429		2199	2454	1916	187	1907	2788	2121	2965	3463	2796		1422	1243	46	1461	870	383	3540	68				398	3054	1902	2449	2293	580	247	506	52	1325	1394
248	1019	3818	1082	235	93	340	350	655	1814	5144		1980	943	526	4861	986	2157	1209	819	2576	3201		1569	2859	1463	1202	1853	3347	2941	93				2190	339	1412	287	556	2506	1496	2511	74	238	1304
249	2910	1871	915	3618	4500	73	296	2023	316	4126		269	3236	4488	5592	551	2829	73	3208	2538	802		680	493	1965	478	1326	2839	2686	302				488	1073	205	2588	1851	1565	316	4302	598	3536	3033
250	147	87	3083	2998	871	2129	63	1652	391	3864		3220	3302	3696	2325	1845	3089	400	2813	3377	4606		1229	914	605	2955	994	443	735	4925				1541	257	459	1363	2205	247	2571	3416	85	2068	2816
251	1083	2183	572	2901	89	2580	2297	429	2497	2896		3321	2378	3160	1805	1879	2570	2174	57	2564	4275		1096	2148	84	862	135	190	84	1292				11	208	402	1117	564	237	2079	851	66	1062	2354
252	317	3184	1324	2157	130	304	3090	2411	1939	3282		907	2196	3353	2953	163	2645	645	2312	2256	3034		711	1266	2050	2156	1635	2806	3416	264				2300	1109	2077	588	1524	2679	376	3223	84	1199	1675
253	1065	1179	1257	494	4003	2134	185	1989	245	1991		1738	1803	4661	2857	2558	2080	93	2148	1709	1729		2637	279	1634	1991	2993	1181	2950	1363				1816	2121	362	2106	5270	1760	3073	2000	637	4515	2689
254	4941	104	206	1801	1761	1560	598	544	1168	3811		861	1577	4411	2285	1179	1987	2384	214	2056	897		963	688	424	1265	2717	36	575	1701				525	380	554	718	3287	1253	1306	614	44	1504	555
255	3607	3015	1715	2614	335	113	2641	663	2728	1170		113	2335	2910	3051	182	2393	1010	645	3271	5762		68	181	59	2043	1909	1128	73	54				1826	1190	1074	568	892	474	95	96	83	406	2147
256	2783	1829	3311	1027	93	22	1625	3152	1074	693		2618	1077	921	1396	466	2203	87	3705	2572	4709		361	3282	1901	1493	165	188	2941	739				26	2307	3239	2356	2160	223	1961	97	94	1989	2139
257	1548	49	401	92	231	2191	55	2309	658	3933		3008	763	3178	71	149	2635	782	377	721	1231		1044	1984	1088	1182	2658	615	3499	2146				655	251	744	319	2772	1104	2882	3845	559	3680	2310
258	132	472	112	2815	3293	1274	2975	86	88	1503		1400	3475	4377	2531	2356	1696	32	456	55	42		277	397	67	1256	2083	2142	1628	449				1528	109	361	2214	576	2886	479	1338	354	1093	346
259	2334	733	2427	2464	1146	1865	3676	458	1030	782		281	3042	4024	3482	569	507	1910	2651	2623	2259		652	188	2157	770	1571	736	232	71				1006	838	441	1066	5	907	804	49	74	909	1627
260	3591	2990	2545	971	100	456	1163	1183	2301	596		626	1969	2066	1586	128	1177	914	1156	5912	4328		1565	172	1072	905	721	298	111	1024				31	177	145	57	513	490	1402	79	89	119	29
261	2192	935	165	148	1091	89	693	310	877	499		1931	1196	1922	190	145	499	611	48	3739	1829		275	1020	91	1065	624	2304	2414	1654				941	388	463	374	3344	486	28	3784	730	1394	708
262	444	71	75	342	2705	391	128	493	2161	505		385	136	431	473	1379	213	38	1483	4793	99		711	2320	146	517	989	134	3223	339				734	135	131	813	705	1688	618	2378	276	2020	71
263	244	389	576	135	582	327	3238	2566	826	30		1166	1130	466	3381	413	1704	332	121	1174	1170		117	568	2550	677	2671	499	1701	135				266	208	570	169	88	380	1050	355	57	1170	1665
264	4505	1070	2944	2622	279	1057	3397	1249	952	2290		2359	651	2311	2213	48	1369	909	168	1088	2381		780	266	439	646	1074	614	237	1463				348	279	1090	472	707	108	742	85	661	322	1597
265	2709	44	722	3104	1106	1465	2130	198	73	4526		444	814	2345	2955	1078	108	112	3426	2660	896		213	95	40	876	523	254	2998	809				684	1883	592	295	4009	1664	147	3269	1683	108	5
266	1288	387	78	896	2398	1404	135	2239	870	1660		509	3261	706	406	303	252	766	2371	404	1535		931	963	1255	371	1394	2028	1389	52				374	642	70	221	686	740	327	958	980	991	213
267	52	2369	93	82	83	471	1194	789	1570	530		402	3271	400	1072	1243	189	42	965	2201	32		648	2309	1367	3184	966	204	40	1960				2043	813	1524	1592	261	297	995	2476	1383	634	1118
268	3073	937	2509	1011	1298	76	3023	312	1298	980		1412	1442	98	2081	60	1758	60	53	458	1177		73	766	368	1220	139	310	946	490				562	1721	236	108	46	217	1224	761	354	155	1186
269	3836	16	1600	3476	1766	1610	2006	1503	45	2646		192	1750	3205	1885	1367	721	2827	159	1039	610		1333	2310	310	1011	1797	3251	4765	21				1290	400	569	431	2607	187	183	471	560	1725	731
270	1523	1868	62	1321	932	1626	688	95	1087	1923		1194	101	3103	100	1018	123	776	2111	2982	44		2713	2031	1606	498	2180	1726	2194	1518				1364	314	3426	2300	1760	1746	58	374	2655	988	775
271	39	1469	114	36	1233	731	74	123	2049	371		66	1462	1724	864	630	68	90	1023	276	3586		1200	227	2113	633	489	604	186	606				33	55	884	471	242	297	907	242	2014	71	178
272	3043	90	572	886	455	1628	34	666	279	503		413	1445	1689	1533	32	550	72	82	53	587		122	1597	410	242	52	1919	2414	109				117	1132	192	69	76	386	48	129	709	106	329
273	1650	1005	1850	1830	379	652	1756	580	62	2897		1550	1973	1540	3259	128	1148	454	73	2056	778		574	1726	1578	89	1605	1602	1496	329				1138	1046	735	1239	987	1196	337	1248	177	1507	397
274	1356	2072	1177	1767	905	1337	2229	1960	664	2639		1717	1376	2633	2488	1604	1431	997	1398	2697	2452		306	1712	1402	2636	1831	1278	1554	922				1116	659	1106	1015	1914	811	1506	2814	2140	951	1553
275	544	1057	722	2092	480	1047	1894	1732	1579	2794		792	891	1350	1232	3412	2643	57	2765	1560	1157		407	1366	678	2398	952	1077	128	226				267	585	1983	517	129	904	527	1248	2078	617	1181
276	1417	1280	138	2131	117	1696	2525	1044	1281	3304		636	415	315	176	1841	1495	76	871	375	247		403	1705	455	699	137	614	345	430				308	722	474	509	1413	572	270	177	65	126	621
277	55	1379	70	737	108	170	1317	216	1244	1019		60	62	491	164	94	146	567	2042	47	98		120	569	1493	1849	611	720	68	52				127	61	94	73	571	339	290	203	3041	639	295
278	841	36	131	929	140	1064	284	526	29	4384		1357	67	1213	336	1366	222	51	172	15	37		258	1673	978	1586	1016	388	926	145				160	59	225	109	44	61	245	107	1141	224	274
279	759	410	1520	857	1402	759	40	259	362	113		288	495	144	218	87	488	61	1297	70	327		131	131	698	221	137	161	152	562				746	201	191	304	69	62	143	2559	130	602	354
280	275	225	342	225	167	144	262	352	1391	90		506	1297	77	301	435	1585	779	60	318	912		177	1750	338	121	703	36	1332	186				157	421	101	198	36	272	135	1215	788	57	58
281	251	383	121	77	1281	1000	2142	847	470	1636		750	171	608	2886	336	538	787	54	1143	81		595	425	42	68	232	552	1865	62				132	54	2459	666	21	131	387	1056	629	288	103
282	2030	608	85	1173	332	241	1966	54	952	6041		208	79	1485	149	356	72	81	239	22	79		1684	165	135	87	631	766	171	87				313	20	614	52	179	511	57	452	1976	320	307
283	657	46	969	612	48	73	824	99	510	2216		85	249	157	51	2103	1910	279	1544	24	54		1032	2086	488	425	1301	46	181	184				671	766	57	225	2840	1298	112	202	1867	1065	587
284	1382	1473	99	1484	316	396	60	572	1025	281		85	1122	56	412	1272	813	48	274	28	572		57	79	77	96	918	499	83	702				106	1706	442	1614	1663	392	501	118	235	37	550
285	71	1109	160	155	123	115	531	2139	125	2536		712	87	167	297	116	147	312	35	637	2955		60	1931	212	1416	278	496	79	44				529	440	1232	427	236	12	1691	577	289	120	27
286	720	7	819	861	600	408	278	1205	1418	2363		770	106	83	73	520	136	47	1317	984	369		284	2040	196	1500	253	248	1715	116				99	17	495	172	1110	598	193	66	151	304	196
287	109	714	146	503	245	202	83	651	782	52		59	144	2595	3804	198	67	194	2008	39	47		239	456	66	71	393	241	462	100				151	505	1448	97	928	49	488	163	120	1311	343
288	216	304	1030	34	83	315	1277	1085	844	3220		31	1187	2043	2463	467	1850	409	54	25	306		502	2226	87	165	619	77	160	152				350	61	103	90	61	176	588	138	1143	112	71
289	818	572	61	191	174	310	2833	121	283	1750		30	780	681	62	63	921	52	41	84	1693		42	1011	95	42	1780	1432	1660	725				103	1592	83	127	43	369	194	221	403	121	461

## Sheet: EDFig1c
Fecal weight
	Chow Vehicle	Chow IMT	HFD Vehicle	HFD IMT
	1.52076	1.46426	0.62214	0.62061
	1.48358	1.5223	0.63449	0.5651
	1.47648	1.48418	0.65872	0.56163
	1.69063	1.48873	0.49757	0.77821
	1.28097	1.38618	0.81185	0.80294
	1.62557	1.34545	0.85185	0.77649
	1.43228	1.5333	0.77541	0.64283
	1.63792	1.43463	0.94228	0.67601
	1.4037	1.46542	0.86153	0.74636
	Normally distributed based on Kolmogorow-Smirnow-Test with Lillifors correction
	two-way ANOVA with Tukey’s test for multiple comparisons

## Sheet: EDFig1d
Fecal lipid
	Chow Vehicle	Chow IMT	HFD Vehicle	HFD IMT
	5.25	12.09	7.18	1.47
	4.77	6.1	5.17	6.61
	12.1	9.55	7.8	5.35
	6.71	10.66	5.23	10.25
	11.26	10.76	9.31	6.14
	13.92	6.84	6.42	10.77
	6.83	16.23	5.62	6.57
	11.64	12.2	13.59	9.62
	11.63	15.93	10.39	6.56
	Normally distributed based on Kolmogorow-Smirnow-Test with Lillifors correction
	two-way ANOVA with Tukey’s test for multiple comparisons
