# Supplementary material for: Inhibition of mammalian mtDNA transcription acts paradoxically to reverse diet-induced hepatosteatosis and obesity
Source: Nat Metab. 2024 Apr 30;6(6):1024–35. doi: 10.1038/s42255-024-01038-3 (PMC11199148; doi:10.1038/s42255-024-01038-3)
Supplement: Supplementary file 7 — Statistical source data. [file 42255_2024_1038_MOESM7_ESM.xlsx]

## Sheet: EDFig.2a
Oxygen consumption Average
	cv dark	cv light	cv fasting	cv refeeding	cimt dark	cimt light	cimt fasting	cimt refeeding	hv dark	hv light	hv fasting	hv refeeding	himt dark	himt light	himt fasting	himt refeeding
	3471.7	3098.55	3422.25	3239.96	3365.04	3142.53	3226.76	2936.76	3326.4	2899.42	2991.27	2796.54	3610.49	3143.24	2993.88	2987.75
	3435	3170.63	3112.84	3012.24	3572.05	3107.32	3328.11	2978.47	3272.69	2700.02	2807.65	2883.14	2915.34	2510.63	2547.77	2529.73
	3548.53	3098.88	3224.93	2868.16	3325.96	3075.91	3321.03	2871.67	2637.59	2354.77	2436.95	2324.45	3029.75	2687.72	2770.6	2779.76
	3416.39	3307.52	3470.86	3188.14	3537.61	2986.61	3224.92	2948.51	2806.94	2607.44	2557.21	2560.51	3318.81	3014.84	3049.29	2853
	3151.16	2710.92	2864.16	2640.52	3424.5	3165.73	3208.31	2968.48	3376.76	2956.51	2847.74	2808.18	3722.7	3293.66	3469.26	3290.48
	3485.26	3066.86	3049.11	3149.48	3525.2	2945.62	3161.66	2896.06	2956.03	2625.94	2627.49	2701.3	3307.62	3036.75	2948.23	2974.76
	3499.73	3128.47	3315.48	3095.55	3163.13	2928.2	3003.17	2705.93	3566.76	3280.66	3398.01	3060.94	3486.29	3161.57	3327.96	3115.82
	3246.88	3042.64	3037.45	3205.01	3281.74	2976.59	3028.18	2857.88	3071.04	2814.82	2736.13	2608.77	3413.01	2988.73	3055.37	2995.29
	3584.22	3262.33	3539.29	3364.6	3742.34	3118.79	3456.18	2807.89					3382.04	2874.56	2975.02	2796.24
					3666.47	3045.33	3350.03	2915.38					3635.6	3226.51	3362.21	2954.32
	Normally distributed based on Kolmogorow-Smirnow-Test with Lillifors correction
	two-way ANOVA with Tukey’s test for multiple comparisons

## Sheet: EDFig2c,d
	Total Mass	Lean Mass	Fat Mass
1_ 926_HFD_IMT	32.6	22.51	10.07
1_ 927_HFD_IMT	31.86	23.4	8.42
1_ 930_HFD_vehicle	35.54	25.6	9.7
1_ 931_HFD_vehicle	37.07	22.15	14.97
1_ 932_HFD_vehicle	33.15	26.47	6.47
1_ 933_HFD_vehicle	36.11	22.55	13.63
1_ 935_IMT	28.05	24.18	3.75
1_ 937_IMT	28.92	24.61	4.11
2_1_ 820_IMT	29.72	23.87	5.43
2_1_ 821_IMT	31.66	24.98	6.18
2_1_ 822_IMT	31.85	24.28	6.91
2_1_ 823_IMT	31.41	25.05	6.07
2_1_ 828_vehicle	29.83	25.51	3.87
2_1_ 829_vehicle	30.68	26.84	3.25
2_1_ 830_vehicle	29.28	24.82	4.09
2_1_ 831_vehicle	31.29	24.9	5.5
2_2_1_ 360_HFD_IMT	32.11	22.8	9.03
2_2_1_ 361_HFD_vehicle	31.6	21.47	9.94
2_2_1_ 362_HFD_vehicle	38.42	24.01	14.4
2_2_1_ 363_HFD_vehicle	39.59	22.84	16.47
2_2_1_ 364_HFD_vehicle	37.95	22.31	15.52
2_2_1_ 367_vehicle	33.01	24.04	8.27
2_2_2_1_ 36_HFD_IMT	33.39	21.37	11.76
2_2_2_1_ 37_HFD_IMT	43.42	26.37	16.59
2_2_2_1_ 38_HFD_IMT	37.96	23.56	14.18
2_2_2_1_ 44_IMT	31.63	26.01	5.16
2_2_2_1_ 45_IMT	28.84	24.43	4.18
2_2_2_1_ 46_IMT	29.35	24.95	3.98
2_2_2_1_ 47_IMT	32.45	25.75	6.22
2_2_2_2_ 208_HFD_IMT	32.49	23.97	7.99
2_2_2_2_ 209_HFD_IMT	30.49	22.14	7.97
2_2_2_2_ 210_HFD_IMT	28.59	20.63	7.81
2_2_2_2_ 211_HFD_IMT	30.25	22.63	7.36
2_2_2_2_ 216_vehicle	27.79	22.81	4.71
2_2_2_2_ 217_vehicle	28.81	23.06	5.45
2_2_2_2_ 218_vehicle	31.1	24.58	6.1
2_2_2_2_ 219_vehicle	27.35	23.84	3.16

## Sheet: EDFig2c,d-CalR
,"subject.id","subject.mass","cage","Date.Time","vo2","vco2","ee","ee.acc","rer","feed","feed.acc","drink","drink.acc","xytot","xyamb","wheel","wheel.acc","pedmeter","allmeter","body.temp","minute","hour","day","exp.minute","exp.hour","exp.day"
1,"1_ 926_HFD_IMT",32.6,"0101",2020-06-22 18:06:25,107.0258,83.2604,0.5,0,0.778,0,0,0,0,441,97,NA,NA,NA,NA,NA,2020-06-22 18:00:00,2020-06-22 18:00:00,"2020-06-23",0,0,0
2,"1_ 926_HFD_IMT",32.6,"0101",2020-06-22 18:26:25,107.5474,83.5212,0.5,0.5,0.776,0,0,0,0,611,247,NA,NA,NA,NA,NA,2020-06-22 18:20:00,2020-06-22 18:00:00,"2020-06-23",20,0,0
3,"1_ 926_HFD_IMT",32.6,"0101",2020-06-22 18:46:25,141.484,111.8832,0.7,1.2,0.791,0,0,0,0,2211,1223,NA,NA,NA,NA,NA,2020-06-22 18:40:00,2020-06-22 18:00:00,"2020-06-23",40,0,0
4,"1_ 926_HFD_IMT",32.6,"0101",2020-06-22 19:06:25,137.4742,108.1668,0.7,1.9,0.787,0.04,0.04,0,0,3574,2232,NA,NA,NA,NA,NA,2020-06-22 19:00:00,2020-06-22 19:00:00,"2020-06-23",60,1,0
5,"1_ 926_HFD_IMT",32.6,"0101",2020-06-22 19:26:25,138.7782,107.8082,0.7,2.6,0.777,0,0.04,0.02,0.02,5107,3303,NA,NA,NA,NA,NA,2020-06-22 19:20:00,2020-06-22 19:00:00,"2020-06-23",80,1,0
6,"1_ 926_HFD_IMT",32.6,"0101",2020-06-22 19:46:25,129.748,100.408,0.6,3.2,0.774,0,0.04,0.02,0.04,3811,2365,NA,NA,NA,NA,NA,2020-06-22 19:40:00,2020-06-22 19:00:00,"2020-06-23",100,1,0
7,"1_ 926_HFD_IMT",32.6,"0101",2020-06-22 20:06:25,131.7366,102.2988,0.6,3.8,0.777,0,0.04,0.04,0.08,2551,1506,NA,NA,NA,NA,NA,2020-06-22 20:00:00,2020-06-22 20:00:00,"2020-06-23",120,2,0
8,"1_ 926_HFD_IMT",32.6,"0101",2020-06-22 20:26:25,119.2834,92.3232,0.6,4.4,0.774,0,0.04,0,0.08,2444,1293,NA,NA,NA,NA,NA,2020-06-22 20:20:00,2020-06-22 20:00:00,"2020-06-23",140,2,0
9,"1_ 926_HFD_IMT",32.6,"0101",2020-06-22 20:46:25,136.4962,106.5694,0.7,5.1,0.781,0,0.04,0,0.08,2823,1851,NA,NA,NA,NA,NA,2020-06-22 20:40:00,2020-06-22 20:00:00,"2020-06-23",160,2,0
10,"1_ 926_HFD_IMT",32.6,"0101",2020-06-22 21:06:25,124.0104,96.5612,0.6,5.7,0.779,0,0.04,0.04,0.12,2991,1695,NA,NA,NA,NA,NA,2020-06-22 21:00:00,2020-06-22 21:00:00,"2020-06-23",180,3,0
11,"1_ 926_HFD_IMT",32.6,"0101",2020-06-22 21:26:25,118.501,94.1814,0.6,6.3,0.795,0.08,0.12,0.06,0.18,1337,511,NA,NA,NA,NA,NA,2020-06-22 21:20:00,2020-06-22 21:00:00,"2020-06-23",200,3,0
12,"1_ 926_HFD_IMT",32.6,"0101",2020-06-22 21:46:25,117.523,92.584,0.6,6.9,0.788,0.06,0.18,0.02,0.2,1071,484,NA,NA,NA,NA,NA,2020-06-22 21:40:00,2020-06-22 21:00:00,"2020-06-23",220,3,0
13,"1_ 926_HFD_IMT",32.6,"0101",2020-06-22 22:06:25,126.5858,101.06,0.6,7.5,0.798,0,0.18,0.04,0.24,3535,2123,NA,NA,NA,NA,NA,2020-06-22 22:00:00,2020-06-22 22:00:00,"2020-06-23",240,4,0
14,"1_ 926_HFD_IMT",32.6,"0101",2020-06-22 22:26:25,105.5914,80.8806,0.5,8,0.766,0,0.18,0.02,0.26,1176,309,NA,NA,NA,NA,NA,2020-06-22 22:20:00,2020-06-22 22:00:00,"2020-06-23",260,4,0
15,"1_ 926_HFD_IMT",32.6,"0101",2020-06-22 22:46:25,105.1676,83.0974,0.5,8.5,0.79,0.06,0.24,0.08,0.34,980,438,NA,NA,NA,NA,NA,2020-06-22 22:40:00,2020-06-22 22:00:00,"2020-06-23",280,4,0
16,"1_ 926_HFD_IMT",32.6,"0101",2020-06-22 23:06:25,111.7528,90.0738,0.5,9,0.806,0.07,0.31,0.02,0.36,1348,587,NA,NA,NA,NA,NA,2020-06-22 23:00:00,2020-06-22 23:00:00,"2020-06-23",300,5,0
17,"1_ 926_HFD_IMT",32.6,"0101",2020-06-22 23:26:25,105.3958,85.4446,0.5,9.5,0.811,0.03,0.34,0.06,0.42,1148,598,NA,NA,NA,NA,NA,2020-06-22 23:20:00,2020-06-22 23:00:00,"2020-06-23",320,5,0
18,"1_ 926_HFD_IMT",32.6,"0101",2020-06-22 23:46:25,102.3966,84.7926,0.5,10,0.828,0.07,0.41,0.02,0.44,730,249,NA,NA,NA,NA,NA,2020-06-22 23:40:00,2020-06-22 23:00:00,"2020-06-23",340,5,0
19,"1_ 926_HFD_IMT",32.6,"0101",2020-06-23 00:06:25,93.073,77.0664,0.5,10.5,0.828,0.06,0.47,0,0.44,336,115,NA,NA,NA,NA,NA,2020-06-23 00:00:00,2020-06-23 00:00:00,"2020-06-23",360,6,0
20,"1_ 926_HFD_IMT",32.6,"0101",2020-06-23 00:26:25,96.4634,77.4902,0.5,11,0.803,0,0.47,0.06,0.5,929,304,NA,NA,NA,NA,NA,2020-06-23 00:20:00,2020-06-23 00:00:00,"2020-06-23",380,6,0
21,"1_ 926_HFD_IMT",32.6,"0101",2020-06-23 00:46:25,94.1488,78.892,0.5,11.5,0.838,0.09,0.56,0,0.5,460,178,NA,NA,NA,NA,NA,2020-06-23 00:40:00,2020-06-23 00:00:00,"2020-06-23",400,6,0
22,"1_ 926_HFD_IMT",32.6,"0101",2020-06-23 01:06:25,91.8016,75.7298,0.4,11.9,0.825,0.05,0.61,0.04,0.54,357,90,NA,NA,NA,NA,NA,2020-06-23 01:00:00,2020-06-23 01:00:00,"2020-06-23",420,7,0
23,"1_ 926_HFD_IMT",32.6,"0101",2020-06-23 01:26:25,115.1758,99.3322,0.6,12.5,0.862,0.12,0.73,0.08,0.62,1043,358,NA,NA,NA,NA,NA,2020-06-23 01:20:00,2020-06-23 01:00:00,"2020-06-23",440,7,0
24,"1_ 926_HFD_IMT",32.6,"0101",2020-06-23 01:46:25,121.435,102.4944,0.6,13.1,0.844,0,0.73,0.06,0.68,3247,2031,NA,NA,NA,NA,NA,2020-06-23 01:40:00,2020-06-23 01:00:00,"2020-06-23",460,7,0
25,"1_ 926_HFD_IMT",32.6,"0101",2020-06-23 02:06:25,97.7674,78.4682,0.5,13.6,0.803,0,0.73,0.02,0.7,986,237,NA,NA,NA,NA,NA,2020-06-23 02:00:00,2020-06-23 02:00:00,"2020-06-23",480,8,0
26,"1_ 926_HFD_IMT",32.6,"0101",2020-06-23 02:26:25,115.404,93.3012,0.6,14.2,0.809,0.03,0.76,0,0.7,1928,1008,NA,NA,NA,NA,NA,2020-06-23 02:20:00,2020-06-23 02:00:00,"2020-06-23",500,8,0
27,"1_ 926_HFD_IMT",32.6,"0101",2020-06-23 02:46:25,101.386,78.5986,0.5,14.7,0.775,0,0.76,0.02,0.72,711,106,NA,NA,NA,NA,NA,2020-06-23 02:40:00,2020-06-23 02:00:00,"2020-06-23",520,8,0
28,"1_ 926_HFD_IMT",32.6,"0101",2020-06-23 03:06:25,110.2858,89.4544,0.5,15.2,0.811,0.03,0.79,0.06,0.78,2029,1162,NA,NA,NA,NA,NA,2020-06-23 03:00:00,2020-06-23 03:00:00,"2020-06-23",540,9,0
29,"1_ 926_HFD_IMT",32.6,"0101",2020-06-23 03:26:25,108.8188,90.6606,0.5,15.7,0.833,0,0.79,0,0.78,1388,681,NA,NA,NA,NA,NA,2020-06-23 03:20:00,2020-06-23 03:00:00,"2020-06-23",560,9,0
30,"1_ 926_HFD_IMT",32.6,"0101",2020-06-23 03:46:25,100.6688,77.3598,0.5,16.2,0.768,0,0.79,0.02,0.8,364,60,NA,NA,NA,NA,NA,2020-06-23 03:40:00,2020-06-23 03:00:00,"2020-06-23",580,9,0
31,"1_ 926_HFD_IMT",32.6,"0101",2020-06-23 04:06:25,108.5254,86.7812,0.5,16.7,0.8,0.08,0.87,0,0.8,354,135,NA,NA,NA,NA,NA,2020-06-23 04:00:00,2020-06-23 04:00:00,"2020-06-23",600,10,0
32,"1_ 926_HFD_IMT",32.6,"0101",2020-06-23 04:26:25,96.5286,80.9458,0.5,17.2,0.838,0.06,0.93,0,0.8,161,43,NA,NA,NA,NA,NA,2020-06-23 04:20:00,2020-06-23 04:00:00,"2020-06-23",620,10,0
33,"1_ 926_HFD_IMT",32.6,"0101",2020-06-23 04:46:25,99.0062,84.1732,0.5,17.7,0.85,0.05,0.98,0,0.8,737,123,NA,NA,NA,NA,NA,2020-06-23 04:40:00,2020-06-23 04:00:00,"2020-06-23",640,10,0
34,"1_ 926_HFD_IMT",32.6,"0101",2020-06-23 05:06:25,127.7594,110.1228,0.6,18.3,0.862,0,0.98,0,0.8,506,142,NA,NA,NA,NA,NA,2020-06-23 05:00:00,2020-06-23 05:00:00,"2020-06-23",660,11,0
35,"1_ 926_HFD_IMT",32.6,"0101",2020-06-23 05:26:25,132.4538,108.232,0.6,18.9,0.817,0,0.98,0.06,0.86,2615,1442,NA,NA,NA,NA,NA,2020-06-23 05:20:00,2020-06-23 05:00:00,"2020-06-23",680,11,0
36,"1_ 926_HFD_IMT",32.6,"0101",2020-06-23 05:46:25,109.0796,90.3998,0.5,19.4,0.829,0.06,1.04,0.04,0.9,1536,771,NA,NA,NA,NA,NA,2020-06-23 05:40:00,2020-06-23 05:00:00,"2020-06-23",700,11,0
37,"1_ 926_HFD_IMT",32.6,"0101",2020-06-23 06:06:25,119.7398,97.0502,0.6,20,0.81,0.07,1.11,0,0.9,918,463,NA,NA,NA,NA,NA,2020-06-23 06:00:00,2020-06-23 06:00:00,"2020-06-24",720,12,1
38,"1_ 926_HFD_IMT",32.6,"0101",2020-06-23 06:26:25,109.699,92.6492,0.5,20.5,0.845,0,1.11,0.04,0.94,1829,576,NA,NA,NA,NA,NA,2020-06-23 06:20:00,2020-06-23 06:00:00,"2020-06-24",740,12,1
39,"1_ 926_HFD_IMT",32.6,"0101",2020-06-23 06:46:25,99.0388,79.0224,0.5,21,0.798,0,1.11,0,0.94,626,118,NA,NA,NA,NA,NA,2020-06-23 06:40:00,2020-06-23 06:00:00,"2020-06-24",760,12,1
40,"1_ 926_HFD_IMT",32.6,"0101",2020-06-23 07:06:25,95.192,79.5766,0.5,21.5,0.836,0.08,1.19,0,0.94,182,73,NA,NA,NA,NA,NA,2020-06-23 07:00:00,2020-06-23 07:00:00,"2020-06-24",780,13,1
41,"1_ 926_HFD_IMT",32.6,"EVENT",2020-06-23 07:26:25,119.1856,99.6908,0.6,22.1,0.836,0,1.19,0.02,0.96,885,424,NA,NA,NA,NA,NA,2020-06-23 07:20:00,2020-06-23 07:00:00,"2020-06-24",800,13,1
42,"1_ 926_HFD_IMT",32.6,"0101",2020-06-23 07:46:25,108.8188,88.7372,0.5,22.6,0.815,0,1.19,0,0.96,1406,568,NA,NA,NA,NA,NA,2020-06-23 07:40:00,2020-06-23 07:00:00,"2020-06-24",820,13,1
43,"1_ 926_HFD_IMT",32.6,"0101",2020-06-23 08:06:25,96.8546,75.4364,0.5,23.1,0.779,0,1.19,0,0.96,147,16,NA,NA,NA,NA,NA,2020-06-23 08:00:00,2020-06-23 08:00:00,"2020-06-24",840,14,1
44,"1_ 926_HFD_IMT",32.6,"0101",2020-06-23 08:26:25,112.8612,92.6492,0.5,23.6,0.821,0.05,1.24,0,0.96,406,156,NA,NA,NA,NA,NA,2020-06-23 08:20:00,2020-06-23 08:00:00,"2020-06-24",860,14,1
45,"1_ 926_HFD_IMT",32.6,"0101",2020-06-23 08:46:25,91.0192,72.9262,0.4,24,0.801,0,1.24,0,0.96,439,167,NA,NA,NA,NA,NA,2020-06-23 08:40:00,2020-06-23 08:00:00,"2020-06-24",880,14,1
46,"1_ 926_HFD_IMT",32.6,"0101",2020-06-23 09:06:25,88.3134,71.1658,0.4,24.4,0.806,0,1.24,0,0.96,121,49,NA,NA,NA,NA,NA,2020-06-23 09:00:00,2020-06-23 09:00:00,"2020-06-24",900,15,1
47,"1_ 926_HFD_IMT",32.6,"0101",2020-06-23 09:26:25,91.6386,73.7412,0.4,24.8,0.805,0.03,1.27,0,0.96,231,66,NA,NA,NA,NA,NA,2020-06-23 09:20:00,2020-06-23 09:00:00,"2020-06-24",920,15,1
48,"1_ 926_HFD_IMT",32.6,"0101",2020-06-23 09:46:25,96.496,81.1414,0.5,25.3,0.841,0.06,1.33,0,0.96,359,73,NA,NA,NA,NA,NA,2020-06-23 09:40:00,2020-06-23 09:00:00,"2020-06-24",940,15,1
49,"1_ 926_HFD_IMT",32.6,"0101",2020-06-23 10:06:25,94.0184,82.2498,0.5,25.8,0.875,0.04,1.37,0.02,0.98,632,149,NA,NA,NA,NA,NA,2020-06-23 10:00:00,2020-06-23 10:00:00,"2020-06-24",960,16,1
50,"1_ 926_HFD_IMT",32.6,"0101",2020-06-23 10:26:25,96.333,80.2286,0.5,26.3,0.833,0.04,1.41,0,0.98,101,35,NA,NA,NA,NA,NA,2020-06-23 10:20:00,2020-06-23 10:00:00,"2020-06-24",980,16,1
51,"1_ 926_HFD_IMT",32.6,"0101",2020-06-23 10:46:25,97.3436,82.1194,0.5,26.8,0.844,0,1.41,0,0.98,97,36,NA,NA,NA,NA,NA,2020-06-23 10:40:00,2020-06-23 10:00:00,"2020-06-24",1000,16,1
52,"1_ 926_HFD_IMT",32.6,"0101",2020-06-23 11:06:25,112.4374,98.0608,0.5,27.3,0.872,0.03,1.44,0.06,1.04,1149,375,NA,NA,NA,NA,NA,2020-06-23 11:00:00,2020-06-23 11:00:00,"2020-06-24",1020,17,1
53,"1_ 926_HFD_IMT",32.6,"0101",2020-06-23 11:26:25,94.866,75.3712,0.5,27.8,0.794,0,1.44,0,1.04,91,13,NA,NA,NA,NA,NA,2020-06-23 11:20:00,2020-06-23 11:00:00,"2020-06-24",1040,17,1
54,"1_ 926_HFD_IMT",32.6,"0101",2020-06-23 11:46:25,93.8554,74.9474,0.5,28.3,0.798,0,1.44,0,1.04,180,44,NA,NA,NA,NA,NA,2020-06-23 11:40:00,2020-06-23 11:00:00,"2020-06-24",1060,17,1
55,"1_ 926_HFD_IMT",32.6,"0101",2020-06-23 12:06:25,94.4748,74.1324,0.5,28.8,0.785,0,1.44,0,1.04,114,33,NA,NA,NA,NA,NA,2020-06-23 12:00:00,2020-06-23 12:00:00,"2020-06-24",1080,18,1
56,"1_ 926_HFD_IMT",32.6,"0101",2020-06-23 12:26:25,87.8244,69.6662,0.4,29.2,0.793,0,1.44,0,1.04,69,25,NA,NA,NA,NA,NA,2020-06-23 12:20:00,2020-06-23 12:00:00,"2020-06-24",1100,18,1
57,"1_ 926_HFD_IMT",32.6,"0101",2020-06-23 12:46:25,114.4586,97.474,0.6,29.8,0.851,0.05,1.49,0,1.04,1183,418,NA,NA,NA,NA,NA,2020-06-23 12:40:00,2020-06-23 12:00:00,"2020-06-24",1120,18,1
58,"1_ 926_HFD_IMT",32.6,"0101",2020-06-23 13:06:25,96.2678,76.3166,0.5,30.3,0.793,0,1.49,0,1.04,462,98,NA,NA,NA,NA,NA,2020-06-23 13:00:00,2020-06-23 13:00:00,"2020-06-24",1140,19,1
59,"1_ 926_HFD_IMT",32.6,"0101",2020-06-23 13:26:25,89.2914,70.3834,0.4,30.7,0.788,0,1.49,0.02,1.06,56,18,NA,NA,NA,NA,NA,2020-06-23 13:20:00,2020-06-23 13:00:00,"2020-06-24",1160,19,1
60,"1_ 926_HFD_IMT",32.6,"0101",2020-06-23 13:46:25,114.1652,94.7356,0.6,31.3,0.83,0.11,1.6,0,1.06,692,273,NA,NA,NA,NA,NA,2020-06-23 13:40:00,2020-06-23 13:00:00,"2020-06-24",1180,19,1
61,"1_ 926_HFD_IMT",32.6,"0101",2020-06-23 14:06:25,102.1684,82.5432,0.5,31.8,0.808,0,1.6,0.02,1.08,164,68,NA,NA,NA,NA,NA,2020-06-23 14:00:00,2020-06-23 14:00:00,"2020-06-24",1200,20,1
62,"1_ 926_HFD_IMT",32.6,"0101",2020-06-23 14:26:25,100.8318,83.293,0.5,32.3,0.826,0.06,1.66,0,1.08,315,89,NA,NA,NA,NA,NA,2020-06-23 14:20:00,2020-06-23 14:00:00,"2020-06-24",1220,20,1
63,"1_ 926_HFD_IMT",32.6,"0101",2020-06-23 14:46:25,91.4756,74.4258,0.4,32.7,0.813,0,1.66,0.02,1.1,371,96,NA,NA,NA,NA,NA,2020-06-23 14:40:00,2020-06-23 14:00:00,"2020-06-24",1240,20,1
64,"1_ 926_HFD_IMT",32.6,"0101",2020-06-23 15:06:25,92.91,74.7192,0.4,33.1,0.804,0,1.66,0,1.1,41,9,NA,NA,NA,NA,NA,2020-06-23 15:00:00,2020-06-23 15:00:00,"2020-06-24",1260,21,1
65,"1_ 926_HFD_IMT",32.6,"0101",2020-06-23 15:26:25,91.769,73.9368,0.4,33.5,0.806,0,1.66,0,1.1,694,129,NA,NA,NA,NA,NA,2020-06-23 15:20:00,2020-06-23 15:00:00,"2020-06-24",1280,21,1
66,"1_ 926_HFD_IMT",32.6,"0101",2020-06-23 15:46:25,97.5392,76.6752,0.5,34,0.786,0,1.66,0,1.1,95,11,NA,NA,NA,NA,NA,2020-06-23 15:40:00,2020-06-23 15:00:00,"2020-06-24",1300,21,1
67,"1_ 926_HFD_IMT",32.6,"0101",2020-06-23 16:06:25,93.6924,77.1968,0.5,34.5,0.824,0.04,1.7,0.02,1.12,285,134,NA,NA,NA,NA,NA,2020-06-23 16:00:00,2020-06-23 16:00:00,"2020-06-24",1320,22,1
68,"1_ 926_HFD_IMT",32.6,"0101",2020-06-23 16:26:25,91.769,73.6108,0.4,34.9,0.802,0,1.7,0,1.12,189,73,NA,NA,NA,NA,NA,2020-06-23 16:20:00,2020-06-23 16:00:00,"2020-06-24",1340,22,1
69,"1_ 926_HFD_IMT",32.6,"0101",2020-06-23 16:46:25,98.6476,83.456,0.5,35.4,0.846,0.08,1.78,0,1.12,849,197,NA,NA,NA,NA,NA,2020-06-23 16:40:00,2020-06-23 16:00:00,"2020-06-24",1360,22,1
70,"1_ 926_HFD_IMT",32.6,"0101",2020-06-23 17:06:25,103.016,89.7478,0.5,35.9,0.871,0.04,1.82,0,1.12,407,95,NA,NA,NA,NA,NA,2020-06-23 17:00:00,2020-06-23 17:00:00,"2020-06-24",1380,23,1
71,"1_ 926_HFD_IMT",32.6,"0101",2020-06-23 17:26:25,98.6476,79.381,0.5,36.4,0.805,0,1.82,0,1.12,753,69,NA,NA,NA,NA,NA,2020-06-23 17:20:00,2020-06-23 17:00:00,"2020-06-24",1400,23,1
72,"1_ 926_HFD_IMT",32.6,"0101",2020-06-23 17:46:25,96.7242,78.3378,0.5,36.9,0.81,0.07,1.89,0,1.12,357,174,NA,NA,NA,NA,NA,2020-06-23 17:40:00,2020-06-23 17:00:00,"2020-06-24",1420,23,1
73,"1_ 926_HFD_IMT",32.6,"0101",2020-06-23 18:06:25,105.4284,85.6402,0.5,37.4,0.812,0,1.89,0,1.12,285,160,NA,NA,NA,NA,NA,2020-06-23 18:00:00,2020-06-23 18:00:00,"2020-06-24",1440,24,1
74,"1_ 926_HFD_IMT",32.6,"0101",2020-06-23 18:26:25,125.7708,106.765,0.6,38,0.849,0.05,1.94,0.06,1.18,2368,947,NA,NA,NA,NA,NA,2020-06-23 18:20:00,2020-06-23 18:00:00,"2020-06-24",1460,24,1
75,"1_ 926_HFD_IMT",32.6,"0101",2020-06-23 18:46:25,137.1808,117.2948,0.7,38.7,0.855,0.08,2.02,0,1.18,2311,1273,NA,NA,NA,NA,NA,2020-06-23 18:40:00,2020-06-23 18:00:00,"2020-06-24",1480,24,1
76,"1_ 926_HFD_IMT",32.6,"0101",2020-06-23 19:06:25,114.7846,94.214,0.6,39.3,0.821,0,2.02,0.02,1.2,2870,1671,NA,NA,NA,NA,NA,2020-06-23 19:00:00,2020-06-23 19:00:00,"2020-06-24",1500,25,1
77,"1_ 926_HFD_IMT",32.6,"0101",2020-06-23 19:26:25,112.0788,88.5742,0.5,39.8,0.79,0.06,2.08,0.02,1.22,627,169,NA,NA,NA,NA,NA,2020-06-23 19:20:00,2020-06-23 19:00:00,"2020-06-24",1520,25,1
78,"1_ 926_HFD_IMT",32.6,"0101",2020-06-23 19:46:25,120.1962,100.5384,0.6,40.4,0.836,0,2.08,0.06,1.28,2390,1132,NA,NA,NA,NA,NA,2020-06-23 19:40:00,2020-06-23 19:00:00,"2020-06-24",1540,25,1
79,"1_ 926_HFD_IMT",32.6,"0101",2020-06-23 20:06:25,119.3812,97.3436,0.6,41,0.815,0.05,2.13,0.02,1.3,1026,311,NA,NA,NA,NA,NA,2020-06-23 20:00:00,2020-06-23 20:00:00,"2020-06-24",1560,26,1
80,"1_ 926_HFD_IMT",32.6,"0101",2020-06-23 20:26:25,114.9476,97.0502,0.6,41.6,0.844,0,2.13,0.04,1.34,2055,918,NA,NA,NA,NA,NA,2020-06-23 20:20:00,2020-06-23 20:00:00,"2020-06-24",1580,26,1
81,"1_ 926_HFD_IMT",32.6,"0101",2020-06-23 20:46:25,119.8376,98.2564,0.6,42.2,0.82,0.04,2.17,0.02,1.36,752,416,NA,NA,NA,NA,NA,2020-06-23 20:40:00,2020-06-23 20:00:00,"2020-06-24",1600,26,1
82,"1_ 926_HFD_IMT",32.6,"0101",2020-06-23 21:06:25,131.1172,110.6118,0.6,42.8,0.844,0.03,2.2,0.02,1.38,1265,754,NA,NA,NA,NA,NA,2020-06-23 21:00:00,2020-06-23 21:00:00,"2020-06-24",1620,27,1
83,"1_ 926_HFD_IMT",32.6,"0101",2020-06-23 21:26:25,114.0674,93.2034,0.5,43.3,0.817,0,2.2,0.06,1.44,2089,779,NA,NA,NA,NA,NA,2020-06-23 21:20:00,2020-06-23 21:00:00,"2020-06-24",1640,27,1
84,"1_ 926_HFD_IMT",32.6,"0101",2020-06-23 21:46:25,117.9142,94.051,0.6,43.9,0.798,0.03,2.23,0,1.44,1159,411,NA,NA,NA,NA,NA,2020-06-23 21:40:00,2020-06-23 21:00:00,"2020-06-24",1660,27,1
85,"1_ 926_HFD_IMT",32.6,"0101",2020-06-23 22:06:25,102.7878,81.5326,0.5,44.4,0.793,0,2.23,0.06,1.5,1493,614,NA,NA,NA,NA,NA,2020-06-23 22:00:00,2020-06-23 22:00:00,"2020-06-24",1680,28,1
86,"1_ 926_HFD_IMT",32.6,"0101",2020-06-23 22:26:25,124.9884,99.9516,0.6,45,0.8,0.1,2.33,0.06,1.56,821,418,NA,NA,NA,NA,NA,2020-06-23 22:20:00,2020-06-23 22:00:00,"2020-06-24",1700,28,1
87,"1_ 926_HFD_IMT",32.6,"0101",2020-06-23 22:46:25,96.5286,76.7078,0.5,45.5,0.795,0,2.33,0,1.56,528,142,NA,NA,NA,NA,NA,2020-06-23 22:40:00,2020-06-23 22:00:00,"2020-06-24",1720,28,1
88,"1_ 926_HFD_IMT",32.6,"0101",2020-06-23 23:06:25,97.2784,83.8798,0.5,46,0.862,0.2,2.53,0.04,1.6,603,234,NA,NA,NA,NA,NA,2020-06-23 23:00:00,2020-06-23 23:00:00,"2020-06-24",1740,29,1
89,"1_ 926_HFD_IMT",32.6,"0101",2020-06-23 23:26:25,119.4138,103.3094,0.6,46.6,0.865,0,2.53,0.06,1.66,929,243,NA,NA,NA,NA,NA,2020-06-23 23:20:00,2020-06-23 23:00:00,"2020-06-24",1760,29,1
90,"1_ 926_HFD_IMT",32.6,"0101",2020-06-23 23:46:25,104.0592,84.1732,0.5,47.1,0.809,0,2.53,0,1.66,260,48,NA,NA,NA,NA,NA,2020-06-23 23:40:00,2020-06-23 23:00:00,"2020-06-24",1780,29,1
91,"1_ 926_HFD_IMT",32.6,"0101",2020-06-24 00:06:25,119.642,100.4732,0.6,47.7,0.84,0,2.53,0,1.66,540,123,NA,NA,NA,NA,NA,2020-06-24 00:00:00,2020-06-24 00:00:00,"2020-06-24",1800,30,1
92,"1_ 926_HFD_IMT",32.6,"0101",2020-06-24 00:26:25,110.2858,90.2694,0.5,48.2,0.818,0.07,2.6,0.02,1.68,1104,340,NA,NA,NA,NA,NA,2020-06-24 00:20:00,2020-06-24 00:00:00,"2020-06-24",1820,30,1
93,"1_ 926_HFD_IMT",32.6,"0101",2020-06-24 00:46:25,107.254,88.346,0.5,48.7,0.824,0,2.6,0.06,1.74,127,39,NA,NA,NA,NA,NA,2020-06-24 00:40:00,2020-06-24 00:00:00,"2020-06-24",1840,30,1
94,"1_ 926_HFD_IMT",32.6,"0101",2020-06-24 01:06:25,123.5214,101.4838,0.6,49.3,0.822,0,2.6,0.02,1.76,1511,610,NA,NA,NA,NA,NA,2020-06-24 01:00:00,2020-06-24 01:00:00,"2020-06-24",1860,31,1
95,"1_ 926_HFD_IMT",32.6,"0101",2020-06-24 01:26:25,97.5066,75.5016,0.5,49.8,0.774,0,2.6,0,1.76,409,81,NA,NA,NA,NA,NA,2020-06-24 01:20:00,2020-06-24 01:00:00,"2020-06-24",1880,31,1
96,"1_ 926_HFD_IMT",32.6,"0101",2020-06-24 01:46:25,108.5254,84.597,0.5,50.3,0.78,0,2.6,0,1.76,199,63,NA,NA,NA,NA,NA,2020-06-24 01:40:00,2020-06-24 01:00:00,"2020-06-24",1900,31,1
97,"1_ 926_HFD_IMT",32.6,"0101",2020-06-24 02:06:25,126.488,103.831,0.6,50.9,0.821,0.06,2.66,0.04,1.8,1503,600,NA,NA,NA,NA,NA,2020-06-24 02:00:00,2020-06-24 02:00:00,"2020-06-24",1920,32,1
98,"1_ 926_HFD_IMT",32.6,"0101",2020-06-24 02:26:25,117.6208,94.214,0.6,51.5,0.801,0.09,2.75,0.02,1.82,493,149,NA,NA,NA,NA,NA,2020-06-24 02:20:00,2020-06-24 02:00:00,"2020-06-24",1940,32,1
99,"1_ 926_HFD_IMT",32.6,"0101",2020-06-24 02:46:25,105.3632,87.7918,0.5,52,0.833,0,2.75,0.04,1.86,352,56,NA,NA,NA,NA,NA,2020-06-24 02:40:00,2020-06-24 02:00:00,"2020-06-24",1960,32,1
100,"1_ 926_HFD_IMT",32.6,"0101",2020-06-24 03:06:25,118.3054,93.3012,0.6,52.6,0.789,0,2.75,0.02,1.88,319,74,NA,NA,NA,NA,NA,2020-06-24 03:00:00,2020-06-24 03:00:00,"2020-06-24",1980,33,1
101,"1_ 926_HFD_IMT",32.6,"0101",2020-06-24 03:26:25,117.6208,96.3656,0.6,53.2,0.819,0.02,2.77,0.02,1.9,1419,467,NA,NA,NA,NA,NA,2020-06-24 03:20:00,2020-06-24 03:00:00,"2020-06-24",2000,33,1
102,"1_ 926_HFD_IMT",32.6,"0101",2020-06-24 03:46:25,100.2776,78.2074,0.5,53.7,0.78,0,2.77,0,1.9,860,234,NA,NA,NA,NA,NA,2020-06-24 03:40:00,2020-06-24 03:00:00,"2020-06-24",2020,33,1
103,"1_ 926_HFD_IMT",32.6,"0101",2020-06-24 04:06:25,100.1146,77.3598,0.5,54.2,0.773,0,2.77,0.02,1.92,124,46,NA,NA,NA,NA,NA,2020-06-24 04:00:00,2020-06-24 04:00:00,"2020-06-24",2040,34,1
104,"1_ 926_HFD_IMT",32.6,"0101",2020-06-24 04:26:25,114.3934,89.8456,0.5,54.7,0.785,0.04,2.81,0,1.92,339,44,NA,NA,NA,NA,NA,2020-06-24 04:20:00,2020-06-24 04:00:00,"2020-06-24",2060,34,1
105,"1_ 926_HFD_IMT",32.6,"0101",2020-06-24 04:46:25,100.3754,84.0428,0.5,55.2,0.837,0.05,2.86,0.02,1.94,824,172,NA,NA,NA,NA,NA,2020-06-24 04:40:00,2020-06-24 04:00:00,"2020-06-24",2080,34,1
106,"1_ 926_HFD_IMT",32.6,"0101",2020-06-24 05:06:25,132.0952,109.21,0.6,55.8,0.827,0,2.86,0,1.94,1366,627,NA,NA,NA,NA,NA,2020-06-24 05:00:00,2020-06-24 05:00:00,"2020-06-24",2100,35,1
107,"1_ 926_HFD_IMT",32.6,"0101",2020-06-24 05:26:25,110.9704,90.3672,0.5,56.3,0.814,0.03,2.89,0.14,2.08,2146,976,NA,NA,NA,NA,NA,2020-06-24 05:20:00,2020-06-24 05:00:00,"2020-06-24",2120,35,1
108,"1_ 926_HFD_IMT",32.6,"0101",2020-06-24 05:46:25,92.258,69.8944,0.4,56.7,0.758,0,2.89,0,2.08,426,64,NA,NA,NA,NA,NA,2020-06-24 05:40:00,2020-06-24 05:00:00,"2020-06-24",2140,35,1
109,"1_ 926_HFD_IMT",32.6,"0101",2020-06-24 06:06:25,93.0078,70.7094,0.4,57.1,0.76,0,2.89,0,2.08,146,56,NA,NA,NA,NA,NA,2020-06-24 06:00:00,2020-06-24 06:00:00,"2020-06-25",2160,36,2
110,"1_ 926_HFD_IMT",32.6,"0101",2020-06-24 06:26:25,111.0682,91.769,0.5,57.6,0.826,0.05,2.94,0.02,2.1,1284,603,NA,NA,NA,NA,NA,2020-06-24 06:20:00,2020-06-24 06:00:00,"2020-06-25",2180,36,2
111,"1_ 926_HFD_IMT",32.6,"0101",2020-06-24 06:46:25,106.8954,89.7152,0.5,58.1,0.839,0,2.94,0,2.1,1013,214,NA,NA,NA,NA,NA,2020-06-24 06:40:00,2020-06-24 06:00:00,"2020-06-25",2200,36,2
112,"1_ 926_HFD_IMT",32.6,"0101",2020-06-24 07:06:25,91.5408,71.0354,0.4,58.5,0.776,0,2.94,0.02,2.12,95,13,NA,NA,NA,NA,NA,2020-06-24 07:00:00,2020-06-24 07:00:00,"2020-06-25",2220,37,2
113,"1_ 926_HFD_IMT",32.6,"0101",2020-06-24 07:26:25,99.0062,77.1968,0.5,59,0.779,0,2.94,0,2.12,151,44,NA,NA,NA,NA,NA,2020-06-24 07:20:00,2020-06-24 07:00:00,"2020-06-25",2240,37,2
114,"1_ 926_HFD_IMT",32.6,"0101",2020-06-24 07:46:25,96.5286,75.5668,0.5,59.5,0.783,0.07,3.01,0,2.12,134,51,NA,NA,NA,NA,NA,2020-06-24 07:40:00,2020-06-24 07:00:00,"2020-06-25",2260,37,2
115,"1_ 926_HFD_IMT",32.6,"0101",2020-06-24 08:06:25,88.4438,72.4698,0.4,59.9,0.82,0,3.01,0.06,2.18,419,109,NA,NA,NA,NA,NA,2020-06-24 08:00:00,2020-06-24 08:00:00,"2020-06-25",2280,38,2
116,"1_ 926_HFD_IMT",32.6,"0101",2020-06-24 08:26:25,83.9124,66.3084,0.4,60.3,0.79,0,3.01,0,2.18,86,9,NA,NA,NA,NA,NA,2020-06-24 08:20:00,2020-06-24 08:00:00,"2020-06-25",2300,38,2
117,"1_ 926_HFD_IMT",32.6,"0101",2020-06-24 08:46:25,100.9948,82.967,0.5,60.8,0.821,0.03,3.04,0.02,2.2,1025,467,NA,NA,NA,NA,NA,2020-06-24 08:40:00,2020-06-24 08:00:00,"2020-06-25",2320,38,2
118,"1_ 926_HFD_IMT",32.6,"0101",2020-06-24 09:06:25,106.1782,84.8578,0.5,61.3,0.799,0,3.04,0.08,2.28,1386,302,NA,NA,NA,NA,NA,2020-06-24 09:00:00,2020-06-24 09:00:00,"2020-06-25",2340,39,2
119,"1_ 926_HFD_IMT",32.6,"0101",2020-06-24 09:26:25,93.4642,71.2636,0.4,61.7,0.763,0,3.04,0.02,2.3,87,16,NA,NA,NA,NA,NA,2020-06-24 09:20:00,2020-06-24 09:00:00,"2020-06-25",2360,39,2
120,"1_ 926_HFD_IMT",32.6,"0101",2020-06-24 09:46:25,88.5416,68.1014,0.4,62.1,0.769,0,3.04,0,2.3,113,20,NA,NA,NA,NA,NA,2020-06-24 09:40:00,2020-06-24 09:00:00,"2020-06-25",2380,39,2
121,"1_ 926_HFD_IMT",32.6,"0101",2020-06-24 10:06:25,89.1284,68.134,0.4,62.5,0.765,0,3.04,0,2.3,80,17,NA,NA,NA,NA,NA,2020-06-24 10:00:00,2020-06-24 10:00:00,"2020-06-25",2400,40,2
122,"1_ 926_HFD_IMT",32.6,"0101",2020-06-24 10:26:25,87.368,70.905,0.4,62.9,0.812,0.04,3.08,0,2.3,238,60,NA,NA,NA,NA,NA,2020-06-24 10:20:00,2020-06-24 10:00:00,"2020-06-25",2420,40,2
123,"1_ 926_HFD_IMT",32.6,"0101",2020-06-24 10:46:25,107.0584,91.5082,0.5,63.4,0.855,0,3.08,0,2.3,509,132,NA,NA,NA,NA,NA,2020-06-24 10:40:00,2020-06-24 10:00:00,"2020-06-25",2440,40,2
124,"1_ 926_HFD_IMT",32.6,"EVENT",2020-06-24 11:06:25,106.8628,88.672,0.5,63.9,0.83,0.07,3.15,0,2.3,223,72,NA,NA,NA,NA,NA,2020-06-24 11:00:00,2020-06-24 11:00:00,"2020-06-25",2460,41,2
125,"1_ 926_HFD_IMT",32.6,"EVENT",2020-06-24 11:26:25,94.7682,78.0444,0.5,64.4,0.824,0,3.15,0,2.3,838,397,NA,NA,NA,NA,NA,2020-06-24 11:20:00,2020-06-24 11:00:00,"2020-06-25",2480,41,2
126,"1_ 926_HFD_IMT",32.6,"0101",2020-06-24 11:46:25,116.7406,96.8546,0.6,65,0.83,0,3.15,0,2.3,1216,513,NA,NA,NA,NA,NA,2020-06-24 11:40:00,2020-06-24 11:00:00,"2020-06-25",2500,41,2
127,"1_ 926_HFD_IMT",32.6,"0101",2020-06-24 12:06:25,102.527,81.2718,0.5,65.5,0.793,0.03,3.18,0.02,2.32,942,210,NA,NA,NA,NA,NA,2020-06-24 12:00:00,2020-06-24 12:00:00,"2020-06-25",2520,42,2
128,"1_ 926_HFD_IMT",32.6,"0101",2020-06-24 12:26:25,92.3558,71.9482,0.4,65.9,0.779,0,3.18,0,2.32,47,14,NA,NA,NA,NA,NA,2020-06-24 12:20:00,2020-06-24 12:00:00,"2020-06-25",2540,42,2
129,"1_ 926_HFD_IMT",32.6,"0101",2020-06-24 12:46:25,86.227,66.6996,0.4,66.3,0.773,0,3.18,0,2.32,73,15,NA,NA,NA,NA,NA,2020-06-24 12:40:00,2020-06-24 12:00:00,"2020-06-25",2560,42,2
130,"1_ 926_HFD_IMT",32.6,"0101",2020-06-24 13:06:25,93.6272,72.3068,0.4,66.7,0.772,0,3.18,0,2.32,181,64,NA,NA,NA,NA,NA,2020-06-24 13:00:00,2020-06-24 13:00:00,"2020-06-25",2580,43,2
131,"1_ 926_HFD_IMT",32.6,"0101",2020-06-24 13:26:25,85.8032,65.9498,0.4,67.1,0.768,0,3.18,0,2.32,69,24,NA,NA,NA,NA,NA,2020-06-24 13:20:00,2020-06-24 13:00:00,"2020-06-25",2600,43,2
132,"1_ 926_HFD_IMT",32.6,"0101",2020-06-24 13:46:25,95.2898,74.9474,0.5,67.6,0.787,0,3.18,0,2.32,201,28,NA,NA,NA,NA,NA,2020-06-24 13:40:00,2020-06-24 13:00:00,"2020-06-25",2620,43,2
133,"1_ 926_HFD_IMT",32.6,"0101",2020-06-24 14:06:25,96.1374,78.2074,0.5,68.1,0.813,0.05,3.23,0,2.32,399,128,NA,NA,NA,NA,NA,2020-06-24 14:00:00,2020-06-24 14:00:00,"2020-06-25",2640,44,2
134,"1_ 926_HFD_IMT",32.6,"0101",2020-06-24 14:26:25,87.368,69.438,0.4,68.5,0.795,0.02,3.25,0,2.32,59,16,NA,NA,NA,NA,NA,2020-06-24 14:20:00,2020-06-24 14:00:00,"2020-06-25",2660,44,2
135,"1_ 926_HFD_IMT",32.6,"0101",2020-06-24 14:46:25,98.3542,78.3052,0.5,69,0.796,0,3.25,0,2.32,655,221,NA,NA,NA,NA,NA,2020-06-24 14:40:00,2020-06-24 14:00:00,"2020-06-25",2680,44,2
136,"1_ 926_HFD_IMT",32.6,"0101",2020-06-24 15:06:25,96.2026,74.3932,0.5,69.5,0.773,0,3.25,0.02,2.34,191,33,NA,NA,NA,NA,NA,2020-06-24 15:00:00,2020-06-24 15:00:00,"2020-06-25",2700,45,2
137,"1_ 926_HFD_IMT",32.6,"0101",2020-06-24 15:26:25,90.0412,69.112,0.4,69.9,0.768,0,3.25,0,2.34,130,52,NA,NA,NA,NA,NA,2020-06-24 15:20:00,2020-06-24 15:00:00,"2020-06-25",2720,45,2
138,"1_ 926_HFD_IMT",32.6,"0101",2020-06-24 15:46:25,98.2238,78.5008,0.5,70.4,0.799,0,3.25,0,2.34,298,73,NA,NA,NA,NA,NA,2020-06-24 15:40:00,2020-06-24 15:00:00,"2020-06-25",2740,45,2
139,"1_ 926_HFD_IMT",32.6,"0101",2020-06-24 16:06:25,90.4324,69.6662,0.4,70.8,0.77,0,3.25,0,2.34,548,61,NA,NA,NA,NA,NA,2020-06-24 16:00:00,2020-06-24 16:00:00,"2020-06-25",2760,46,2
140,"1_ 926_HFD_IMT",32.6,"0101",2020-06-24 16:26:25,82.2498,62.9832,0.4,71.2,0.766,0,3.25,0,2.34,66,21,NA,NA,NA,NA,NA,2020-06-24 16:20:00,2020-06-24 16:00:00,"2020-06-25",2780,46,2
141,"1_ 926_HFD_IMT",32.6,"0101",2020-06-24 16:46:25,89.7478,71.8504,0.4,71.6,0.801,0.04,3.29,0,2.34,145,53,NA,NA,NA,NA,NA,2020-06-24 16:40:00,2020-06-24 16:00:00,"2020-06-25",2800,46,2
142,"1_ 926_HFD_IMT",32.6,"0101",2020-06-24 17:06:25,93.2686,78.3378,0.5,72.1,0.84,0.04,3.33,0.02,2.36,774,200,NA,NA,NA,NA,NA,2020-06-24 17:00:00,2020-06-24 17:00:00,"2020-06-25",2820,47,2
143,"1_ 926_HFD_IMT",32.6,"0101",2020-06-24 17:26:25,94.9312,75.3386,0.5,72.6,0.794,0.07,3.4,0,2.36,163,55,NA,NA,NA,NA,NA,2020-06-24 17:20:00,2020-06-24 17:00:00,"2020-06-25",2840,47,2
144,"1_ 926_HFD_IMT",32.6,"0101",2020-06-24 17:46:25,114.752,99.0714,0.6,73.2,0.863,0,3.4,0,2.36,381,54,NA,NA,NA,NA,NA,2020-06-24 17:40:00,2020-06-24 17:00:00,"2020-06-25",2860,47,2
145,"1_ 926_HFD_IMT",32.6,"0101",2020-06-24 18:06:25,111.1334,87.5962,0.5,73.7,0.788,0.04,3.44,0.04,2.4,522,184,NA,NA,NA,NA,NA,2020-06-24 18:00:00,2020-06-24 18:00:00,"2020-06-25",2880,48,2
146,"1_ 926_HFD_IMT",32.6,"0101",2020-06-24 18:26:25,112.0136,91.3452,0.5,74.2,0.816,0,3.44,0,2.4,1483,317,NA,NA,NA,NA,NA,2020-06-24 18:20:00,2020-06-24 18:00:00,"2020-06-25",2900,48,2
147,"1_ 926_HFD_IMT",32.6,"0101",2020-06-24 18:46:25,131.215,104.1244,0.6,74.8,0.794,0,3.44,0.08,2.48,2021,1118,NA,NA,NA,NA,NA,2020-06-24 18:40:00,2020-06-24 18:00:00,"2020-06-25",2920,48,2
148,"1_ 926_HFD_IMT",32.6,"0101",2020-06-24 19:06:25,107.5148,87.857,0.5,75.3,0.817,0.07,3.51,0.02,2.5,1270,435,NA,NA,NA,NA,NA,2020-06-24 19:00:00,2020-06-24 19:00:00,"2020-06-25",2940,49,2
149,"1_ 926_HFD_IMT",32.6,"0101",2020-06-24 19:26:25,104.809,80.8154,0.5,75.8,0.771,0,3.51,0,2.5,231,92,NA,NA,NA,NA,NA,2020-06-24 19:20:00,2020-06-24 19:00:00,"2020-06-25",2960,49,2
150,"1_ 926_HFD_IMT",32.6,"0101",2020-06-24 19:46:25,116.545,96.5286,0.6,76.4,0.828,0.11,3.62,0.1,2.6,1779,746,NA,NA,NA,NA,NA,2020-06-24 19:40:00,2020-06-24 19:00:00,"2020-06-25",2980,49,2
151,"1_ 926_HFD_IMT",32.6,"0101",2020-06-24 20:06:25,98.4194,79.4462,0.5,76.9,0.807,0.02,3.64,0.02,2.62,419,149,NA,NA,NA,NA,NA,2020-06-24 20:00:00,2020-06-24 20:00:00,"2020-06-25",3000,50,2
152,"1_ 926_HFD_IMT",32.6,"0101",2020-06-24 20:26:25,115.1432,98.289,0.6,77.5,0.854,0.08,3.72,0.06,2.68,1270,502,NA,NA,NA,NA,NA,2020-06-24 20:20:00,2020-06-24 20:00:00,"2020-06-25",3020,50,2
153,"1_ 926_HFD_IMT",32.6,"0101",2020-06-24 20:46:25,113.0894,92.8774,0.5,78,0.821,0.12,3.84,0.02,2.7,890,197,NA,NA,NA,NA,NA,2020-06-24 20:40:00,2020-06-24 20:00:00,"2020-06-25",3040,50,2
154,"1_ 926_HFD_IMT",32.6,"0101",2020-06-24 21:06:25,107.58,91.606,0.5,78.5,0.852,0,3.84,0.06,2.76,367,80,NA,NA,NA,NA,NA,2020-06-24 21:00:00,2020-06-24 21:00:00,"2020-06-25",3060,51,2
155,"1_ 926_HFD_IMT",32.6,"0101",2020-06-24 21:26:25,137.6372,116.1212,0.7,79.2,0.844,0,3.84,0.06,2.82,3250,1850,NA,NA,NA,NA,NA,2020-06-24 21:20:00,2020-06-24 21:00:00,"2020-06-25",3080,51,2
156,"1_ 926_HFD_IMT",32.6,"0101",2020-06-24 21:46:25,123.1954,103.179,0.6,79.8,0.837,0.03,3.87,0.08,2.9,2523,1251,NA,NA,NA,NA,NA,2020-06-24 21:40:00,2020-06-24 21:00:00,"2020-06-25",3100,51,2
157,"1_ 926_HFD_IMT",32.6,"0101",2020-06-24 22:06:25,102.4944,80.359,0.5,80.3,0.784,0,3.87,0,2.9,477,105,NA,NA,NA,NA,NA,2020-06-24 22:00:00,2020-06-24 22:00:00,"2020-06-25",3120,52,2
158,"1_ 926_HFD_IMT",32.6,"0101",2020-06-24 22:26:25,105.461,87.368,0.5,80.8,0.829,0.06,3.93,0.04,2.94,887,248,NA,NA,NA,NA,NA,2020-06-24 22:20:00,2020-06-24 22:00:00,"2020-06-25",3140,52,2
159,"1_ 926_HFD_IMT",32.6,"0101",2020-06-24 22:46:25,96.007,79.3158,0.5,81.3,0.826,0.06,3.99,0.06,3,984,281,NA,NA,NA,NA,NA,2020-06-24 22:40:00,2020-06-24 22:00:00,"2020-06-25",3160,52,2
160,"1_ 926_HFD_IMT",32.6,"0101",2020-06-24 23:06:25,99.1692,81.3696,0.5,81.8,0.82,0,3.99,0.04,3.04,494,138,NA,NA,NA,NA,NA,2020-06-24 23:00:00,2020-06-24 23:00:00,"2020-06-25",3180,53,2
161,"1_ 926_HFD_IMT",32.6,"0101",2020-06-24 23:26:25,97.4414,76.8382,0.5,82.3,0.789,0,3.99,0,3.04,127,32,NA,NA,NA,NA,NA,2020-06-24 23:20:00,2020-06-24 23:00:00,"2020-06-25",3200,53,2
162,"1_ 926_HFD_IMT",32.6,"0101",2020-06-24 23:46:25,119.153,102.1032,0.6,82.9,0.857,0.13,4.12,0.1,3.14,1395,554,NA,NA,NA,NA,NA,2020-06-24 23:40:00,2020-06-24 23:00:00,"2020-06-25",3220,53,2
163,"1_ 926_HFD_IMT",32.6,"0101",2020-06-25 00:06:25,111.8506,91.606,0.5,83.4,0.819,0,4.12,0,3.14,200,36,NA,NA,NA,NA,NA,2020-06-25 00:00:00,2020-06-25 00:00:00,"2020-06-25",3240,54,2
164,"1_ 926_HFD_IMT",32.6,"0101",2020-06-25 00:26:25,102.2988,82.5106,0.5,83.9,0.807,0,4.12,0,3.14,549,111,NA,NA,NA,NA,NA,2020-06-25 00:20:00,2020-06-25 00:00:00,"2020-06-25",3260,54,2
165,"1_ 926_HFD_IMT",32.6,"0101",2020-06-25 00:46:25,113.7414,90.954,0.5,84.4,0.8,0,4.12,0,3.14,595,182,NA,NA,NA,NA,NA,2020-06-25 00:40:00,2020-06-25 00:00:00,"2020-06-25",3280,54,2
166,"1_ 926_HFD_IMT",32.6,"0101",2020-06-25 01:06:25,122.902,102.2662,0.6,85,0.832,0.09,4.21,0.08,3.22,2016,870,NA,NA,NA,NA,NA,2020-06-25 01:00:00,2020-06-25 01:00:00,"2020-06-25",3300,55,2
167,"1_ 926_HFD_IMT",32.6,"0101",2020-06-25 01:26:25,103.994,83.13,0.5,85.5,0.799,0,4.21,0.08,3.3,713,189,NA,NA,NA,NA,NA,2020-06-25 01:20:00,2020-06-25 01:00:00,"2020-06-25",3320,55,2
168,"1_ 926_HFD_IMT",32.6,"0101",2020-06-25 01:46:25,113.6762,91.769,0.5,86,0.807,0,4.21,0,3.3,715,185,NA,NA,NA,NA,NA,2020-06-25 01:40:00,2020-06-25 01:00:00,"2020-06-25",3340,55,2
169,"1_ 926_HFD_IMT",32.6,"0101",2020-06-25 02:06:25,106.6346,81.9564,0.5,86.5,0.769,0,4.21,0,3.3,156,64,NA,NA,NA,NA,NA,2020-06-25 02:00:00,2020-06-25 02:00:00,"2020-06-25",3360,56,2
170,"1_ 926_HFD_IMT",32.6,"0101",2020-06-25 02:26:25,129.0308,107.3844,0.6,87.1,0.832,0.04,4.25,0.04,3.34,1655,837,NA,NA,NA,NA,NA,2020-06-25 02:20:00,2020-06-25 02:00:00,"2020-06-25",3380,56,2
171,"1_ 926_HFD_IMT",32.6,"0101",2020-06-25 02:46:25,93.888,76.3166,0.5,87.6,0.813,0.03,4.28,0.06,3.4,1419,546,NA,NA,NA,NA,NA,2020-06-25 02:40:00,2020-06-25 02:00:00,"2020-06-25",3400,56,2
172,"1_ 926_HFD_IMT",32.6,"0101",2020-06-25 03:06:25,102.201,80.359,0.5,88.1,0.786,0,4.28,0,3.4,129,37,NA,NA,NA,NA,NA,2020-06-25 03:00:00,2020-06-25 03:00:00,"2020-06-25",3420,57,2
173,"1_ 926_HFD_IMT",32.6,"0101",2020-06-25 03:26:25,114.263,91.117,0.5,88.6,0.797,0.04,4.32,0.04,3.44,889,209,NA,NA,NA,NA,NA,2020-06-25 03:20:00,2020-06-25 03:00:00,"2020-06-25",3440,57,2
174,"1_ 926_HFD_IMT",32.6,"0101",2020-06-25 03:46:25,114.7194,91.606,0.6,89.2,0.799,0,4.32,0.08,3.52,602,139,NA,NA,NA,NA,NA,2020-06-25 03:40:00,2020-06-25 03:00:00,"2020-06-25",3460,57,2
175,"1_ 926_HFD_IMT",32.6,"0101",2020-06-25 04:06:25,93.6598,74.4258,0.4,89.6,0.795,0,4.32,0.08,3.6,1198,438,NA,NA,NA,NA,NA,2020-06-25 04:00:00,2020-06-25 04:00:00,"2020-06-25",3480,58,2
176,"1_ 926_HFD_IMT",32.6,"0101",2020-06-25 04:26:25,88.346,70.6768,0.4,90,0.8,0.07,4.39,0,3.6,490,180,NA,NA,NA,NA,NA,2020-06-25 04:20:00,2020-06-25 04:00:00,"2020-06-25",3500,58,2
177,"1_ 926_HFD_IMT",32.6,"0101",2020-06-25 04:46:25,119.2508,96.496,0.6,90.6,0.809,0,4.39,0.02,3.62,391,99,NA,NA,NA,NA,NA,2020-06-25 04:40:00,2020-06-25 04:00:00,"2020-06-25",3520,58,2
178,"1_ 926_HFD_IMT",32.6,"0101",2020-06-25 05:06:25,133.497,112.6656,0.6,91.2,0.844,0.03,4.42,0.1,3.72,3257,1834,NA,NA,NA,NA,NA,2020-06-25 05:00:00,2020-06-25 05:00:00,"2020-06-25",3540,59,2
179,"1_ 926_HFD_IMT",32.6,"0101",2020-06-25 05:26:25,105.8522,85.8684,0.5,91.7,0.811,0.03,4.45,0.12,3.84,1999,760,NA,NA,NA,NA,NA,2020-06-25 05:20:00,2020-06-25 05:00:00,"2020-06-25",3560,59,2
180,"1_ 926_HFD_IMT",32.6,"0101",2020-06-25 05:46:25,101.3208,77.6206,0.5,92.2,0.766,0,4.45,0,3.84,359,66,NA,NA,NA,NA,NA,2020-06-25 05:40:00,2020-06-25 05:00:00,"2020-06-25",3580,59,2
181,"1_ 926_HFD_IMT",32.6,"0101",2020-06-25 06:06:25,90.628,69.5358,0.4,92.6,0.767,0,4.45,0,3.84,210,50,NA,NA,NA,NA,NA,2020-06-25 06:00:00,2020-06-25 06:00:00,"2020-06-26",3600,60,3
182,"1_ 926_HFD_IMT",32.6,"0101",2020-06-25 06:26:25,100.8644,79.0876,0.5,93.1,0.784,0,4.45,0,3.84,415,68,NA,NA,NA,NA,NA,2020-06-25 06:20:00,2020-06-25 06:00:00,"2020-06-26",3620,60,3
183,"1_ 926_HFD_IMT",32.6,"0101",2020-06-25 06:46:25,91.8016,71.8178,0.4,93.5,0.782,0.06,4.51,0,3.84,292,136,NA,NA,NA,NA,NA,2020-06-25 06:40:00,2020-06-25 06:00:00,"2020-06-26",3640,60,3
184,"1_ 926_HFD_IMT",32.6,"0101",2020-06-25 07:06:25,91.5734,74.002,0.4,93.9,0.808,0,4.51,0,3.84,166,29,NA,NA,NA,NA,NA,2020-06-25 07:00:00,2020-06-25 07:00:00,"2020-06-26",3660,61,3
185,"1_ 926_HFD_IMT",32.6,"0101",2020-06-25 07:26:25,84.6948,68.0688,0.4,94.3,0.804,0,4.51,0.02,3.86,126,28,NA,NA,NA,NA,NA,2020-06-25 07:20:00,2020-06-25 07:00:00,"2020-06-26",3680,61,3
186,"1_ 926_HFD_IMT",32.6,"0101",2020-06-25 07:46:25,97.7348,75.9254,0.5,94.8,0.777,0,4.51,0,3.86,87,21,NA,NA,NA,NA,NA,2020-06-25 07:40:00,2020-06-25 07:00:00,"2020-06-26",3700,61,3
187,"1_ 926_HFD_IMT",32.6,"0101",2020-06-25 08:06:25,90.3672,74.4258,0.4,95.2,0.824,0.03,4.54,0.04,3.9,957,208,NA,NA,NA,NA,NA,2020-06-25 08:00:00,2020-06-25 08:00:00,"2020-06-26",3720,62,3
188,"1_ 926_HFD_IMT",32.6,"0101",2020-06-25 08:26:25,90.302,71.4592,0.4,95.6,0.791,0,4.54,0,3.9,131,29,NA,NA,NA,NA,NA,2020-06-25 08:20:00,2020-06-25 08:00:00,"2020-06-26",3740,62,3
189,"1_ 926_HFD_IMT",32.6,"0101",2020-06-25 08:46:25,96.3656,74.817,0.5,96.1,0.776,0,4.54,0,3.9,119,42,NA,NA,NA,NA,NA,2020-06-25 08:40:00,2020-06-25 08:00:00,"2020-06-26",3760,62,3
190,"1_ 926_HFD_IMT",32.6,"0101",2020-06-25 09:06:25,99.5278,77.2946,0.5,96.6,0.777,0,4.54,0,3.9,98,40,NA,NA,NA,NA,NA,2020-06-25 09:00:00,2020-06-25 09:00:00,"2020-06-26",3780,63,3
191,"1_ 926_HFD_IMT",32.6,"EVENT",2020-06-25 09:26:25,118.1098,98.1912,0.6,97.2,0.831,0.05,4.59,0.02,3.92,1934,952,NA,NA,NA,NA,NA,2020-06-25 09:20:00,2020-06-25 09:00:00,"2020-06-26",3800,63,3
192,"1_ 926_HFD_IMT",32.6,"EVENT",2020-06-25 09:46:25,88.3134,68.7208,0.4,97.6,0.778,0,4.59,0.02,3.94,440,138,NA,NA,NA,NA,NA,2020-06-25 09:40:00,2020-06-25 09:00:00,"2020-06-26",3820,63,3
193,"1_ 926_HFD_IMT",32.6,"0101",2020-06-25 10:06:25,93.888,73.676,0.4,98,0.785,0,4.59,0,3.94,886,311,NA,NA,NA,NA,NA,2020-06-25 10:00:00,2020-06-25 10:00:00,"2020-06-26",3840,64,3
194,"1_ 926_HFD_IMT",32.6,"0101",2020-06-25 10:26:25,88.835,67.4494,0.4,98.4,0.759,0,4.59,0,3.94,395,65,NA,NA,NA,NA,NA,2020-06-25 10:20:00,2020-06-25 10:00:00,"2020-06-26",3860,64,3
195,"1_ 926_HFD_IMT",32.6,"0101",2020-06-25 10:46:25,97.5392,75.8276,0.5,98.9,0.777,0,4.59,0,3.94,112,16,NA,NA,NA,NA,NA,2020-06-25 10:40:00,2020-06-25 10:00:00,"2020-06-26",3880,64,3
196,"1_ 926_HFD_IMT",32.6,"0101",2020-06-25 11:06:25,88.3134,68.5578,0.4,99.3,0.776,0,4.59,0,3.94,150,49,NA,NA,NA,NA,NA,2020-06-25 11:00:00,2020-06-25 11:00:00,"2020-06-26",3900,65,3
197,"1_ 926_HFD_IMT",32.6,"0101",2020-06-25 11:26:25,94.6704,75.795,0.5,99.8,0.801,0.04,4.63,0,3.94,191,47,NA,NA,NA,NA,NA,2020-06-25 11:20:00,2020-06-25 11:00:00,"2020-06-26",3920,65,3
198,"1_ 926_HFD_IMT",32.6,"0101",2020-06-25 11:46:25,84.0754,69.3076,0.4,100.2,0.824,0,4.63,0,3.94,170,57,NA,NA,NA,NA,NA,2020-06-25 11:40:00,2020-06-25 11:00:00,"2020-06-26",3940,65,3
199,"1_ 926_HFD_IMT",32.6,"0101",2020-06-25 12:06:25,89.6174,76.0558,0.4,100.6,0.849,0,4.63,0,3.94,397,107,NA,NA,NA,NA,NA,2020-06-25 12:00:00,2020-06-25 12:00:00,"2020-06-26",3960,66,3
200,"1_ 926_HFD_IMT",32.6,"0101",2020-06-25 12:26:25,88.346,71.8178,0.4,101,0.813,0,4.63,0.02,3.96,71,25,NA,NA,NA,NA,NA,2020-06-25 12:20:00,2020-06-25 12:00:00,"2020-06-26",3980,66,3
201,"1_ 926_HFD_IMT",32.6,"0101",2020-06-25 12:46:25,86.879,68.949,0.4,101.4,0.793,0,4.63,0,3.96,91,26,NA,NA,NA,NA,NA,2020-06-25 12:40:00,2020-06-25 12:00:00,"2020-06-26",4000,66,3
202,"1_ 926_HFD_IMT",32.6,"0101",2020-06-25 13:06:25,97.474,79.0876,0.5,101.9,0.811,0,4.63,0,3.96,696,193,NA,NA,NA,NA,NA,2020-06-25 13:00:00,2020-06-25 13:00:00,"2020-06-26",4020,67,3
203,"1_ 926_HFD_IMT",32.6,"0101",2020-06-25 13:26:25,87.9222,67.645,0.4,102.3,0.769,0,4.63,0,3.96,25,9,NA,NA,NA,NA,NA,2020-06-25 13:20:00,2020-06-25 13:00:00,"2020-06-26",4040,67,3
204,"1_ 926_HFD_IMT",32.6,"0101",2020-06-25 13:46:25,86.1944,66.4388,0.4,102.7,0.771,0.03,4.66,0,3.96,240,91,NA,NA,NA,NA,NA,2020-06-25 13:40:00,2020-06-25 13:00:00,"2020-06-26",4060,67,3
205,"1_ 926_HFD_IMT",32.6,"0101",2020-06-25 14:06:25,110.84,89.5848,0.5,103.2,0.808,0.03,4.69,0.02,3.98,558,237,NA,NA,NA,NA,NA,2020-06-25 14:00:00,2020-06-25 14:00:00,"2020-06-26",4080,68,3
206,"1_ 926_HFD_IMT",32.6,"0101",2020-06-25 14:26:25,109.8946,92.3558,0.5,103.7,0.84,0,4.69,0.02,4,810,195,NA,NA,NA,NA,NA,2020-06-25 14:20:00,2020-06-25 14:00:00,"2020-06-26",4100,68,3
207,"1_ 926_HFD_IMT",32.6,"0101",2020-06-25 14:46:25,92.6818,71.4592,0.4,104.1,0.771,0,4.69,0,4,659,121,NA,NA,NA,NA,NA,2020-06-25 14:40:00,2020-06-25 14:00:00,"2020-06-26",4120,68,3
208,"1_ 926_HFD_IMT",32.6,"0101",2020-06-25 15:06:25,88.509,68.46,0.4,104.5,0.773,0,4.69,0,4,53,6,NA,NA,NA,NA,NA,2020-06-25 15:00:00,2020-06-25 15:00:00,"2020-06-26",4140,69,3
209,"1_ 926_HFD_IMT",32.6,"0101",2020-06-25 15:26:25,83.6516,64.4828,0.4,104.9,0.771,0,4.69,0,4,114,27,NA,NA,NA,NA,NA,2020-06-25 15:20:00,2020-06-25 15:00:00,"2020-06-26",4160,69,3
210,"1_ 926_HFD_IMT",32.6,"0101",2020-06-25 15:46:25,97.5392,77.8814,0.5,105.4,0.799,0,4.69,0,4,328,101,NA,NA,NA,NA,NA,2020-06-25 15:40:00,2020-06-25 15:00:00,"2020-06-26",4180,69,3
211,"1_ 926_HFD_IMT",32.6,"0101",2020-06-25 16:06:25,90.5628,71.5244,0.4,105.8,0.79,0,4.69,0,4,131,13,NA,NA,NA,NA,NA,2020-06-25 16:00:00,2020-06-25 16:00:00,"2020-06-26",4200,70,3
212,"1_ 926_HFD_IMT",32.6,"0101",2020-06-25 16:26:25,90.7584,69.8292,0.4,106.2,0.769,0,4.69,0,4,777,128,NA,NA,NA,NA,NA,2020-06-25 16:20:00,2020-06-25 16:00:00,"2020-06-26",4220,70,3
213,"1_ 926_HFD_IMT",32.6,"0101",2020-06-25 16:46:25,90.3998,69.2098,0.4,106.6,0.766,0,4.69,0,4,56,4,NA,NA,NA,NA,NA,2020-06-25 16:40:00,2020-06-25 16:00:00,"2020-06-26",4240,70,3
214,"1_ 926_HFD_IMT",32.6,"0101",2020-06-25 17:06:25,93.4316,74.0346,0.4,107,0.792,0,4.69,0,4,258,75,NA,NA,NA,NA,NA,2020-06-25 17:00:00,2020-06-25 17:00:00,"2020-06-26",4260,71,3
215,"1_ 926_HFD_IMT",32.6,"0101",2020-06-25 17:26:25,91.6386,75.6972,0.4,107.4,0.826,0.07,4.76,0,4,150,58,NA,NA,NA,NA,NA,2020-06-25 17:20:00,2020-06-25 17:00:00,"2020-06-26",4280,71,3
216,"1_ 926_HFD_IMT",32.6,"EVENT",2020-06-25 17:46:25,109.5686,95.2898,0.5,107.9,0.87,0.05,4.81,0.02,4.02,745,142,NA,NA,NA,NA,NA,2020-06-25 17:40:00,2020-06-25 17:00:00,"2020-06-26",4300,71,3
217,"1_ 926_HFD_IMT",32.6,"0101",2020-06-25 18:06:25,113.7088,91.2148,0.5,108.4,0.802,-0.03,4.78,0.04,4.06,1829,768,NA,NA,NA,NA,NA,2020-06-25 18:00:00,2020-06-25 18:00:00,"2020-06-26",4320,72,3
218,"1_ 926_HFD_IMT",32.6,"0101",2020-06-25 18:26:25,118.6966,96.1374,0.6,109,0.81,0,4.78,0,4.06,756,199,NA,NA,NA,NA,NA,2020-06-25 18:20:00,2020-06-25 18:00:00,"2020-06-26",4340,72,3
219,"1_ 926_HFD_IMT",32.6,"0101",2020-06-25 18:46:25,129.5524,100.6036,0.6,109.6,0.777,0,4.78,0,4.06,2192,1119,NA,NA,NA,NA,NA,2020-06-25 18:40:00,2020-06-25 18:00:00,"2020-06-26",4360,72,3
220,"1_ 926_HFD_IMT",32.6,"0101",2020-06-25 19:06:25,121.109,93.9858,0.6,110.2,0.776,0,4.78,0.08,4.14,2513,1463,NA,NA,NA,NA,NA,2020-06-25 19:00:00,2020-06-25 19:00:00,"2020-06-26",4380,73,3
221,"1_ 926_HFD_IMT",32.6,"0101",2020-06-25 19:26:25,114.1326,89.0632,0.5,110.7,0.78,0,4.78,0.02,4.16,1124,449,NA,NA,NA,NA,NA,2020-06-25 19:20:00,2020-06-25 19:00:00,"2020-06-26",4400,73,3
222,"1_ 926_HFD_IMT",32.6,"0101",2020-06-25 19:46:25,113.8392,87.8244,0.5,111.2,0.771,0,4.78,0.04,4.2,2594,1369,NA,NA,NA,NA,NA,2020-06-25 19:40:00,2020-06-25 19:00:00,"2020-06-26",4420,73,3
223,"1_ 926_HFD_IMT",32.6,"0101",2020-06-25 20:06:25,75.0778,56.3328,0.4,111.6,0.75,0,4.78,0,4.2,962,326,NA,NA,NA,NA,NA,2020-06-25 20:00:00,2020-06-25 20:00:00,"2020-06-26",4440,74,3
224,"1_ 926_HFD_IMT",32.6,"0101",2020-06-25 20:26:25,119.9354,93.6272,0.6,112.2,0.78,-0.02,4.76,0.02,4.22,1010,370,NA,NA,NA,NA,NA,2020-06-25 20:20:00,2020-06-25 20:00:00,"2020-06-26",4460,74,3
225,"1_ 926_HFD_IMT",32.6,"0101",2020-06-25 20:46:25,121.0438,94.3444,0.6,112.8,0.779,0,4.76,0.08,4.3,3346,1837,NA,NA,NA,NA,NA,2020-06-25 20:40:00,2020-06-25 20:00:00,"2020-06-26",4480,74,3
226,"1_ 926_HFD_IMT",32.6,"0101",2020-06-25 21:06:25,103.505,79.8374,0.5,113.3,0.771,0,4.76,0.06,4.36,2162,975,NA,NA,NA,NA,NA,2020-06-25 21:00:00,2020-06-25 21:00:00,"2020-06-26",4500,75,3
227,"1_ 926_HFD_IMT",32.6,"0101",2020-06-25 21:26:25,77.6858,57.8976,0.4,113.7,0.745,0,4.76,0.1,4.46,1263,351,NA,NA,NA,NA,NA,2020-06-25 21:20:00,2020-06-25 21:00:00,"2020-06-26",4520,75,3
228,"1_ 926_HFD_IMT",32.6,"0101",2020-06-25 21:46:25,79.544,59.1364,0.4,114.1,0.744,0,4.76,0,4.46,238,44,NA,NA,NA,NA,NA,2020-06-25 21:40:00,2020-06-25 21:00:00,"2020-06-26",4540,75,3
229,"1_ 926_HFD_IMT",32.6,"0101",2020-06-25 22:06:25,121.272,92.91,0.6,114.7,0.766,0,4.76,0.06,4.52,2784,1599,NA,NA,NA,NA,NA,2020-06-25 22:00:00,2020-06-25 22:00:00,"2020-06-26",4560,76,3
230,"1_ 926_HFD_IMT",32.6,"0101",2020-06-25 22:26:25,103.8636,79.3484,0.5,115.2,0.764,0,4.76,0.1,4.62,1738,764,NA,NA,NA,NA,NA,2020-06-25 22:20:00,2020-06-25 22:00:00,"2020-06-26",4580,76,3
231,"1_ 926_HFD_IMT",32.6,"0101",2020-06-25 22:46:25,64.9066,47.6612,0.3,115.5,0.734,0,4.76,0.06,4.68,868,316,NA,NA,NA,NA,NA,2020-06-25 22:40:00,2020-06-25 22:00:00,"2020-06-26",4600,76,3
232,"1_ 926_HFD_IMT",32.6,"0101",2020-06-25 23:06:25,119.7072,91.8016,0.6,116.1,0.767,0,4.76,0,4.68,988,480,NA,NA,NA,NA,NA,2020-06-25 23:00:00,2020-06-25 23:00:00,"2020-06-26",4620,77,3
233,"1_ 926_HFD_IMT",32.6,"0101",2020-06-25 23:26:25,122.5108,93.8554,0.6,116.7,0.766,-0.03,4.73,0.12,4.8,3385,1954,NA,NA,NA,NA,NA,2020-06-25 23:20:00,2020-06-25 23:00:00,"2020-06-26",4640,77,3
234,"1_ 926_HFD_IMT",32.6,"0101",2020-06-25 23:46:25,92.0624,70.09,0.4,117.1,0.761,0,4.73,0.16,4.96,1324,545,NA,NA,NA,NA,NA,2020-06-25 23:40:00,2020-06-25 23:00:00,"2020-06-26",4660,77,3
235,"1_ 926_HFD_IMT",32.6,"0101",2020-06-26 00:06:25,67.9384,49.9758,0.3,117.4,0.736,0,4.73,0.04,5,381,129,NA,NA,NA,NA,NA,2020-06-26 00:00:00,2020-06-26 00:00:00,"2020-06-26",4680,78,3
236,"1_ 926_HFD_IMT",32.6,"0101",2020-06-26 00:26:25,128.9004,99.5604,0.6,118,0.772,0,4.73,0.08,5.08,1572,891,NA,NA,NA,NA,NA,2020-06-26 00:20:00,2020-06-26 00:00:00,"2020-06-26",4700,78,3
237,"1_ 926_HFD_IMT",32.6,"0101",2020-06-26 00:46:25,117.2296,88.8024,0.6,118.6,0.758,0,4.73,0.12,5.2,2882,1569,NA,NA,NA,NA,NA,2020-06-26 00:40:00,2020-06-26 00:00:00,"2020-06-26",4720,78,3
238,"1_ 926_HFD_IMT",32.6,"0101",2020-06-26 01:06:25,63.6026,46.1616,0.3,118.9,0.726,0,4.73,0.08,5.28,1017,316,NA,NA,NA,NA,NA,2020-06-26 01:00:00,2020-06-26 01:00:00,"2020-06-26",4740,79,3
239,"1_ 926_HFD_IMT",32.6,"0101",2020-06-26 01:26:25,69.0468,50.5626,0.3,119.2,0.732,0,4.73,0.02,5.3,786,310,NA,NA,NA,NA,NA,2020-06-26 01:20:00,2020-06-26 01:00:00,"2020-06-26",4760,79,3
240,"1_ 926_HFD_IMT",32.6,"0101",2020-06-26 01:46:25,89.0632,66.4062,0.4,119.6,0.746,0,4.73,0,5.3,119,15,NA,NA,NA,NA,NA,2020-06-26 01:40:00,2020-06-26 01:00:00,"2020-06-26",4780,79,3
241,"1_ 926_HFD_IMT",32.6,"0101",2020-06-26 02:06:25,125.0536,98.126,0.6,120.2,0.785,0,4.73,0,5.3,1195,647,NA,NA,NA,NA,NA,2020-06-26 02:00:00,2020-06-26 02:00:00,"2020-06-26",4800,80,3
242,"1_ 926_HFD_IMT",32.6,"0101",2020-06-26 02:26:25,106.5042,81.826,0.5,120.7,0.768,0,4.73,0.04,5.34,1741,804,NA,NA,NA,NA,NA,2020-06-26 02:20:00,2020-06-26 02:00:00,"2020-06-26",4820,80,3
243,"1_ 926_HFD_IMT",32.6,"0101",2020-06-26 02:46:25,63.9286,46.9114,0.3,121,0.734,0,4.73,0.04,5.38,1076,404,NA,NA,NA,NA,NA,2020-06-26 02:40:00,2020-06-26 02:00:00,"2020-06-26",4840,80,3
244,"1_ 926_HFD_IMT",32.6,"0101",2020-06-26 03:06:25,84.0754,64.6458,0.4,121.4,0.769,0,4.73,0,5.38,285,80,NA,NA,NA,NA,NA,2020-06-26 03:00:00,2020-06-26 03:00:00,"2020-06-26",4860,81,3
245,"1_ 926_HFD_IMT",32.6,"0101",2020-06-26 03:26:25,78.9572,58.3214,0.4,121.8,0.739,0,4.73,0,5.38,108,21,NA,NA,NA,NA,NA,2020-06-26 03:20:00,2020-06-26 03:00:00,"2020-06-26",4880,81,3
246,"1_ 926_HFD_IMT",32.6,"0101",2020-06-26 03:46:25,101.9402,77.8814,0.5,122.3,0.764,0,4.73,0,5.38,910,290,NA,NA,NA,NA,NA,2020-06-26 03:40:00,2020-06-26 03:00:00,"2020-06-26",4900,81,3
247,"1_ 926_HFD_IMT",32.6,"0101",2020-06-26 04:06:25,65.4282,48.6066,0.3,122.6,0.743,0,4.73,0.02,5.4,604,193,NA,NA,NA,NA,NA,2020-06-26 04:00:00,2020-06-26 04:00:00,"2020-06-26",4920,82,3
248,"1_ 926_HFD_IMT",32.6,"0101",2020-06-26 04:26:25,76.5774,56.887,0.4,123,0.743,0,4.73,0,5.4,155,17,NA,NA,NA,NA,NA,2020-06-26 04:20:00,2020-06-26 04:00:00,"2020-06-26",4940,82,3
249,"1_ 926_HFD_IMT",32.6,"0101",2020-06-26 04:46:25,116.4472,89.2262,0.6,123.6,0.766,0,4.73,0.06,5.46,1527,730,NA,NA,NA,NA,NA,2020-06-26 04:40:00,2020-06-26 04:00:00,"2020-06-26",4960,82,3
250,"1_ 926_HFD_IMT",32.6,"0101",2020-06-26 05:06:25,66.2758,49.0956,0.3,123.9,0.741,0,4.73,0.06,5.52,944,286,NA,NA,NA,NA,NA,2020-06-26 05:00:00,2020-06-26 05:00:00,"2020-06-26",4980,83,3
251,"1_ 926_HFD_IMT",32.6,"0101",2020-06-26 05:26:25,74.9148,56.1698,0.4,124.3,0.75,0,4.73,0,5.52,71,13,NA,NA,NA,NA,NA,2020-06-26 05:20:00,2020-06-26 05:00:00,"2020-06-26",5000,83,3
252,"1_ 926_HFD_IMT",32.6,"EVENT",2020-06-26 05:46:25,83.4234,62.5268,0.4,124.7,0.749,0,4.73,0,5.52,106,26,NA,NA,NA,NA,NA,2020-06-26 05:40:00,2020-06-26 05:00:00,"2020-06-26",5020,83,3
253,"1_ 926_HFD_IMT",32.6,"0101",2020-06-26 06:06:25,122.2826,96.3656,0.6,125.3,0.788,0.03,4.76,0,5.52,1318,607,NA,NA,NA,NA,NA,2020-06-26 06:00:00,2020-06-26 06:00:00,"2020-06-27",5040,84,4
254,"1_ 926_HFD_IMT",32.6,"0101",2020-06-26 06:26:25,99.6582,80.9132,0.5,125.8,0.812,0.06,4.82,0.16,5.68,910,317,NA,NA,NA,NA,NA,2020-06-26 06:20:00,2020-06-26 06:00:00,"2020-06-27",5060,84,4
255,"1_ 926_HFD_IMT",32.6,"0101",2020-06-26 06:46:25,78.5986,61.4184,0.4,126.2,0.781,0.03,4.85,0,5.68,616,93,NA,NA,NA,NA,NA,2020-06-26 06:40:00,2020-06-26 06:00:00,"2020-06-27",5080,84,4
256,"1_ 926_HFD_IMT",32.6,"0101",2020-06-26 07:06:25,85.4772,68.1992,0.4,126.6,0.798,-0.03,4.82,0.06,5.74,126,30,NA,NA,NA,NA,NA,2020-06-26 07:00:00,2020-06-26 07:00:00,"2020-06-27",5100,85,4
257,"1_ 926_HFD_IMT",32.6,"0101",2020-06-26 07:26:25,108.5254,89.1284,0.5,127.1,0.821,0.08,4.9,0.02,5.76,556,274,NA,NA,NA,NA,NA,2020-06-26 07:20:00,2020-06-26 07:00:00,"2020-06-27",5120,85,4
258,"1_ 926_HFD_IMT",32.6,"0101",2020-06-26 07:46:25,81.5652,65.7542,0.4,127.5,0.806,0,4.9,0.04,5.8,221,69,NA,NA,NA,NA,NA,2020-06-26 07:40:00,2020-06-26 07:00:00,"2020-06-27",5140,85,4
259,"1_ 926_HFD_IMT",32.6,"0101",2020-06-26 08:06:25,94.051,76.0558,0.5,128,0.809,0,4.9,0.08,5.88,576,156,NA,NA,NA,NA,NA,2020-06-26 08:00:00,2020-06-26 08:00:00,"2020-06-27",5160,86,4
260,"1_ 926_HFD_IMT",32.6,"0101",2020-06-26 08:26:25,85.1838,66.5692,0.4,128.4,0.781,0,4.9,0,5.88,57,10,NA,NA,NA,NA,NA,2020-06-26 08:20:00,2020-06-26 08:00:00,"2020-06-27",5180,86,4
261,"1_ 926_HFD_IMT",32.6,"0101",2020-06-26 08:46:25,82.6084,66.3736,0.4,128.8,0.803,0.03,4.93,0,5.88,287,48,NA,NA,NA,NA,NA,2020-06-26 08:40:00,2020-06-26 08:00:00,"2020-06-27",5200,86,4
262,"1_ 926_HFD_IMT",32.6,"0101",2020-06-26 09:06:25,95.9092,79.4462,0.5,129.3,0.828,0,4.93,0,5.88,300,112,NA,NA,NA,NA,NA,2020-06-26 09:00:00,2020-06-26 09:00:00,"2020-06-27",5220,87,4
263,"1_ 926_HFD_IMT",32.6,"0101",2020-06-26 09:26:25,100.734,82.4454,0.5,129.8,0.819,0,4.93,0.02,5.9,1029,289,NA,NA,NA,NA,NA,2020-06-26 09:20:00,2020-06-26 09:00:00,"2020-06-27",5240,87,4
264,"1_ 926_HFD_IMT",32.6,"0101",2020-06-26 09:46:25,92.3884,73.8716,0.4,130.2,0.8,0,4.93,0,5.9,37,7,NA,NA,NA,NA,NA,2020-06-26 09:40:00,2020-06-26 09:00:00,"2020-06-27",5260,87,4
265,"1_ 926_HFD_IMT",32.6,"0101",2020-06-26 10:06:25,82.6736,69.3728,0.4,130.6,0.839,0.05,4.98,0,5.9,120,21,NA,NA,NA,NA,NA,2020-06-26 10:00:00,2020-06-26 10:00:00,"2020-06-27",5280,88,4
266,"1_ 926_HFD_IMT",32.6,"0101",2020-06-26 10:26:25,78.729,63.9286,0.4,131,0.812,0,4.98,0,5.9,293,120,NA,NA,NA,NA,NA,2020-06-26 10:20:00,2020-06-26 10:00:00,"2020-06-27",5300,88,4
267,"1_ 926_HFD_IMT",32.6,"0101",2020-06-26 10:46:25,99.0714,82.2498,0.5,131.5,0.83,0.05,5.03,0.02,5.92,1262,386,NA,NA,NA,NA,NA,2020-06-26 10:40:00,2020-06-26 10:00:00,"2020-06-27",5320,88,4
268,"1_ 926_HFD_IMT",32.6,"0101",2020-06-26 11:06:25,82.478,66.9278,0.4,131.9,0.811,0,5.03,0,5.92,112,10,NA,NA,NA,NA,NA,2020-06-26 11:00:00,2020-06-26 11:00:00,"2020-06-27",5340,89,4
269,"1_ 926_HFD_IMT",32.6,"0101",2020-06-26 11:26:25,79.6744,65.7542,0.4,132.3,0.825,0,5.03,0,5.92,121,30,NA,NA,NA,NA,NA,2020-06-26 11:20:00,2020-06-26 11:00:00,"2020-06-27",5360,89,4
270,"1_ 926_HFD_IMT",32.6,"0101",2020-06-26 11:46:25,88.0852,74.2302,0.4,132.7,0.843,0.07,5.1,0,5.92,168,57,NA,NA,NA,NA,NA,2020-06-26 11:40:00,2020-06-26 11:00:00,"2020-06-27",5380,89,4
271,"1_ 927_HFD_IMT",31.86,"0105",2020-06-22 18:16:25,141.01236,116.9262,0.7,0,0.829,0.03,0,0,0,1948,880,NA,NA,NA,NA,NA,2020-06-22 18:00:00,2020-06-22 18:00:00,"2020-06-23",0,0,0
272,"1_ 927_HFD_IMT",31.86,"0105",2020-06-22 18:36:25,124.85934,99.78552,0.6,0.6,0.799,0,0,0,0,1758,587,NA,NA,NA,NA,NA,2020-06-22 18:20:00,2020-06-22 18:00:00,"2020-06-23",20,0,0
273,"1_ 927_HFD_IMT",31.86,"0105",2020-06-22 18:56:25,100.26342,84.04668,0.5,1.1,0.838,0.1,0.1,0,0,231,82,NA,NA,NA,NA,NA,2020-06-22 18:40:00,2020-06-22 18:00:00,"2020-06-23",40,0,0
274,"1_ 927_HFD_IMT",31.86,"0105",2020-06-22 19:16:25,151.335,125.81514,0.7,1.8,0.831,0,0.1,0.02,0.02,3589,2248,NA,NA,NA,NA,NA,2020-06-22 19:00:00,2020-06-22 19:00:00,"2020-06-23",60,1,0
275,"1_ 927_HFD_IMT",31.86,"0105",2020-06-22 19:36:25,148.27644,118.26432,0.7,2.5,0.798,0.07,0.17,0,0.02,3666,2185,NA,NA,NA,NA,NA,2020-06-22 19:20:00,2020-06-22 19:00:00,"2020-06-23",80,1,0
276,"1_ 927_HFD_IMT",31.86,"0105",2020-06-22 19:56:25,146.04624,117.49968,0.7,3.2,0.804,0,0.17,0,0.02,3163,1784,NA,NA,NA,NA,NA,2020-06-22 19:40:00,2020-06-22 19:00:00,"2020-06-23",100,1,0
277,"1_ 927_HFD_IMT",31.86,"0105",2020-06-22 20:16:25,143.62488,114.15438,0.7,3.9,0.795,0.15,0.32,0,0.02,2270,1054,NA,NA,NA,NA,NA,2020-06-22 20:00:00,2020-06-22 20:00:00,"2020-06-23",120,2,0
278,"1_ 927_HFD_IMT",31.86,"0105",2020-06-22 20:36:25,140.9805,116.35272,0.7,4.6,0.825,0.05,0.37,0.04,0.06,2419,1355,NA,NA,NA,NA,NA,2020-06-22 20:20:00,2020-06-22 20:00:00,"2020-06-23",140,2,0
279,"1_ 927_HFD_IMT",31.86,"0105",2020-06-22 20:56:25,135.0864,109.37538,0.7,5.3,0.81,0.06,0.43,0.02,0.08,2406,1306,NA,NA,NA,NA,NA,2020-06-22 20:40:00,2020-06-22 20:00:00,"2020-06-23",160,2,0
280,"1_ 927_HFD_IMT",31.86,"0105",2020-06-22 21:16:25,135.53244,111.73302,0.7,6,0.824,0.08,0.51,0,0.08,2011,807,NA,NA,NA,NA,NA,2020-06-22 21:00:00,2020-06-22 21:00:00,"2020-06-23",180,3,0
281,"1_ 927_HFD_IMT",31.86,"0105",2020-06-22 21:36:25,124.76376,102.97152,0.6,6.6,0.825,0.04,0.55,0.02,0.1,1209,435,NA,NA,NA,NA,NA,2020-06-22 21:20:00,2020-06-22 21:00:00,"2020-06-23",200,3,0
282,"1_ 927_HFD_IMT",31.86,"0105",2020-06-22 21:56:25,134.22618,112.21092,0.7,7.3,0.836,0.04,0.59,0.02,0.12,2307,1287,NA,NA,NA,NA,NA,2020-06-22 21:40:00,2020-06-22 21:00:00,"2020-06-23",220,3,0
283,"1_ 927_HFD_IMT",31.86,"0105",2020-06-22 22:16:25,135.46872,110.90466,0.7,8,0.819,0.08,0.67,0,0.12,2111,1013,NA,NA,NA,NA,NA,2020-06-22 22:00:00,2020-06-22 22:00:00,"2020-06-23",240,4,0
284,"1_ 927_HFD_IMT",31.86,"0105",2020-06-22 22:36:25,97.61904,78.66234,0.5,8.5,0.806,0.04,0.71,0.04,0.16,1185,322,NA,NA,NA,NA,NA,2020-06-22 22:20:00,2020-06-22 22:00:00,"2020-06-23",260,4,0
285,"1_ 927_HFD_IMT",31.86,"0105",2020-06-22 22:56:25,132.91992,111.25512,0.6,9.1,0.837,0.06,0.77,0.06,0.22,2559,1584,NA,NA,NA,NA,NA,2020-06-22 22:40:00,2020-06-22 22:00:00,"2020-06-23",280,4,0
286,"1_ 927_HFD_IMT",31.86,"0105",2020-06-22 23:16:25,122.53356,100.90062,0.6,9.7,0.824,0.03,0.8,0.02,0.24,1859,832,NA,NA,NA,NA,NA,2020-06-22 23:00:00,2020-06-22 23:00:00,"2020-06-23",300,5,0
287,"1_ 927_HFD_IMT",31.86,"0105",2020-06-22 23:36:25,129.57462,108.06912,0.6,10.3,0.834,0.08,0.88,0.02,0.26,1112,620,NA,NA,NA,NA,NA,2020-06-22 23:20:00,2020-06-22 23:00:00,"2020-06-23",320,5,0
288,"1_ 927_HFD_IMT",31.86,"0105",2020-06-22 23:56:25,124.34958,103.7043,0.6,10.9,0.834,0.07,0.95,0.02,0.28,1513,657,NA,NA,NA,NA,NA,2020-06-22 23:40:00,2020-06-22 23:00:00,"2020-06-23",340,5,0
289,"1_ 927_HFD_IMT",31.86,"0105",2020-06-23 00:16:25,123.96726,104.78754,0.6,11.5,0.845,0.04,0.99,0.06,0.34,1252,645,NA,NA,NA,NA,NA,2020-06-23 00:00:00,2020-06-23 00:00:00,"2020-06-23",360,6,0
290,"1_ 927_HFD_IMT",31.86,"0105",2020-06-23 00:36:25,105.87078,86.30874,0.5,12,0.815,0.05,1.04,0,0.34,883,245,NA,NA,NA,NA,NA,2020-06-23 00:20:00,2020-06-23 00:00:00,"2020-06-23",380,6,0
291,"1_ 927_HFD_IMT",31.86,"0105",2020-06-23 00:56:25,98.766,82.29438,0.5,12.5,0.833,0.03,1.07,0,0.34,358,174,NA,NA,NA,NA,NA,2020-06-23 00:40:00,2020-06-23 00:00:00,"2020-06-23",400,6,0
292,"1_ 927_HFD_IMT",31.86,"0105",2020-06-23 01:16:25,104.43708,89.23986,0.5,13,0.855,0.06,1.13,0,0.34,710,323,NA,NA,NA,NA,NA,2020-06-23 01:00:00,2020-06-23 01:00:00,"2020-06-23",420,7,0
293,"1_ 927_HFD_IMT",31.86,"0105",2020-06-23 01:36:25,98.31996,78.31188,0.5,13.5,0.797,-0.01,1.12,0.04,0.38,480,166,NA,NA,NA,NA,NA,2020-06-23 01:20:00,2020-06-23 01:00:00,"2020-06-23",440,7,0
294,"1_ 927_HFD_IMT",31.86,"0105",2020-06-23 01:56:25,94.71978,77.16492,0.5,14,0.814,0.04,1.16,0,0.38,295,145,NA,NA,NA,NA,NA,2020-06-23 01:40:00,2020-06-23 01:00:00,"2020-06-23",460,7,0
295,"1_ 927_HFD_IMT",31.86,"0105",2020-06-23 02:16:25,127.05768,111.15954,0.6,14.6,0.875,0.07,1.23,0.06,0.44,988,410,NA,NA,NA,NA,NA,2020-06-23 02:00:00,2020-06-23 02:00:00,"2020-06-23",480,8,0
296,"1_ 927_HFD_IMT",31.86,"0105",2020-06-23 02:36:25,95.2614,79.93674,0.5,15.1,0.839,0.09,1.32,0.02,0.46,210,72,NA,NA,NA,NA,NA,2020-06-23 02:20:00,2020-06-23 02:00:00,"2020-06-23",500,8,0
297,"1_ 927_HFD_IMT",31.86,"0105",2020-06-23 02:56:25,102.07944,85.2255,0.5,15.6,0.835,0,1.32,0,0.46,96,28,NA,NA,NA,NA,NA,2020-06-23 02:40:00,2020-06-23 02:00:00,"2020-06-23",520,8,0
298,"1_ 927_HFD_IMT",31.86,"0105",2020-06-23 03:16:25,96.88626,82.9953,0.5,16.1,0.857,0.09,1.41,0,0.46,174,54,NA,NA,NA,NA,NA,2020-06-23 03:00:00,2020-06-23 03:00:00,"2020-06-23",540,9,0
299,"1_ 927_HFD_IMT",31.86,"0105",2020-06-23 03:36:25,100.86876,85.63968,0.5,16.6,0.849,0.03,1.44,0.08,0.54,622,243,NA,NA,NA,NA,NA,2020-06-23 03:20:00,2020-06-23 03:00:00,"2020-06-23",560,9,0
300,"1_ 927_HFD_IMT",31.86,"0105",2020-06-23 03:56:25,124.54074,111.38256,0.6,17.2,0.894,0.09,1.53,0.04,0.58,920,259,NA,NA,NA,NA,NA,2020-06-23 03:40:00,2020-06-23 03:00:00,"2020-06-23",580,9,0
301,"1_ 927_HFD_IMT",31.86,"0105",2020-06-23 04:16:25,99.18018,83.6325,0.5,17.7,0.843,0.03,1.56,0,0.58,184,71,NA,NA,NA,NA,NA,2020-06-23 04:00:00,2020-06-23 04:00:00,"2020-06-23",600,10,0
302,"1_ 927_HFD_IMT",31.86,"0105",2020-06-23 04:36:25,104.05476,85.0662,0.5,18.2,0.817,0,1.56,0.04,0.62,225,90,NA,NA,NA,NA,NA,2020-06-23 04:20:00,2020-06-23 04:00:00,"2020-06-23",620,10,0
303,"1_ 927_HFD_IMT",31.86,"0105",2020-06-23 04:56:25,113.80392,99.21204,0.6,18.8,0.872,0.05,1.61,0,0.62,703,213,NA,NA,NA,NA,NA,2020-06-23 04:40:00,2020-06-23 04:00:00,"2020-06-23",640,10,0
304,"1_ 927_HFD_IMT",31.86,"0105",2020-06-23 05:16:25,117.62712,100.8369,0.6,19.4,0.857,0.04,1.65,0.02,0.64,268,82,NA,NA,NA,NA,NA,2020-06-23 05:00:00,2020-06-23 05:00:00,"2020-06-23",660,11,0
305,"1_ 927_HFD_IMT",31.86,"0105",2020-06-23 05:36:25,145.24974,124.12656,0.7,20.1,0.855,0.03,1.68,0.08,0.72,2335,1295,NA,NA,NA,NA,NA,2020-06-23 05:20:00,2020-06-23 05:00:00,"2020-06-23",680,11,0
306,"1_ 927_HFD_IMT",31.86,"0105",2020-06-23 05:56:25,120.71754,99.7218,0.6,20.7,0.826,0.02,1.7,0.02,0.74,1701,724,NA,NA,NA,NA,NA,2020-06-23 05:40:00,2020-06-23 05:00:00,"2020-06-23",700,11,0
307,"1_ 927_HFD_IMT",31.86,"0105",2020-06-23 06:16:25,120.14406,97.77834,0.6,21.3,0.814,0.07,1.77,0,0.74,368,134,NA,NA,NA,NA,NA,2020-06-23 06:00:00,2020-06-23 06:00:00,"2020-06-24",720,12,1
308,"1_ 927_HFD_IMT",31.86,"0105",2020-06-23 06:36:25,104.11848,84.33342,0.5,21.8,0.81,0.06,1.83,0,0.74,341,67,NA,NA,NA,NA,NA,2020-06-23 06:20:00,2020-06-23 06:00:00,"2020-06-24",740,12,1
309,"1_ 927_HFD_IMT",31.86,"0105",2020-06-23 06:56:25,103.73616,85.19364,0.5,22.3,0.821,0,1.83,0,0.74,117,26,NA,NA,NA,NA,NA,2020-06-23 06:40:00,2020-06-23 06:00:00,"2020-06-24",760,12,1
310,"1_ 927_HFD_IMT",31.86,"0105",2020-06-23 07:16:25,112.84812,97.0137,0.6,22.9,0.86,0.07,1.9,0.08,0.82,1144,496,NA,NA,NA,NA,NA,2020-06-23 07:00:00,2020-06-23 07:00:00,"2020-06-24",780,13,1
311,"1_ 927_HFD_IMT",31.86,"EVENT",2020-06-23 07:36:25,116.9262,98.25624,0.6,23.5,0.84,0,1.9,0,0.82,532,265,NA,NA,NA,NA,NA,2020-06-23 07:20:00,2020-06-23 07:00:00,"2020-06-24",800,13,1
312,"1_ 927_HFD_IMT",31.86,"0105",2020-06-23 07:56:25,105.55218,82.38996,0.5,24,0.781,0,1.9,0,0.82,106,39,NA,NA,NA,NA,NA,2020-06-23 07:40:00,2020-06-23 07:00:00,"2020-06-24",820,13,1
313,"1_ 927_HFD_IMT",31.86,"0105",2020-06-23 08:16:25,97.52346,75.79494,0.5,24.5,0.777,0,1.9,0,0.82,99,18,NA,NA,NA,NA,NA,2020-06-23 08:00:00,2020-06-23 08:00:00,"2020-06-24",840,14,1
314,"1_ 927_HFD_IMT",31.86,"0105",2020-06-23 08:36:25,96.56766,80.89254,0.5,25,0.838,0.15,2.05,0,0.82,404,114,NA,NA,NA,NA,NA,2020-06-23 08:20:00,2020-06-23 08:00:00,"2020-06-24",860,14,1
315,"1_ 927_HFD_IMT",31.86,"0105",2020-06-23 08:56:25,98.41554,82.29438,0.5,25.5,0.836,0,2.05,0,0.82,440,99,NA,NA,NA,NA,NA,2020-06-23 08:40:00,2020-06-23 08:00:00,"2020-06-24",880,14,1
316,"1_ 927_HFD_IMT",31.86,"0105",2020-06-23 09:16:25,94.84722,77.38794,0.5,26,0.816,0,2.05,0,0.82,144,15,NA,NA,NA,NA,NA,2020-06-23 09:00:00,2020-06-23 09:00:00,"2020-06-24",900,15,1
317,"1_ 927_HFD_IMT",31.86,"0105",2020-06-23 09:36:25,117.94572,102.9078,0.6,26.6,0.873,0.04,2.09,0,0.82,557,103,NA,NA,NA,NA,NA,2020-06-23 09:20:00,2020-06-23 09:00:00,"2020-06-24",920,15,1
318,"1_ 927_HFD_IMT",31.86,"0105",2020-06-23 09:56:25,97.68276,79.93674,0.5,27.1,0.818,0,2.09,0,0.82,85,22,NA,NA,NA,NA,NA,2020-06-23 09:40:00,2020-06-23 09:00:00,"2020-06-24",940,15,1
319,"1_ 927_HFD_IMT",31.86,"0105",2020-06-23 10:16:25,97.93764,81.62532,0.5,27.6,0.833,0,2.09,0,0.82,147,53,NA,NA,NA,NA,NA,2020-06-23 10:00:00,2020-06-23 10:00:00,"2020-06-24",960,16,1
320,"1_ 927_HFD_IMT",31.86,"0105",2020-06-23 10:36:25,94.52862,81.46602,0.5,28.1,0.862,0.05,2.14,0,0.82,93,27,NA,NA,NA,NA,NA,2020-06-23 10:20:00,2020-06-23 10:00:00,"2020-06-24",980,16,1
321,"1_ 927_HFD_IMT",31.86,"0105",2020-06-23 10:56:25,117.2448,104.88312,0.6,28.7,0.895,0.05,2.19,0,0.82,1043,298,NA,NA,NA,NA,NA,2020-06-23 10:40:00,2020-06-23 10:00:00,"2020-06-24",1000,16,1
322,"1_ 927_HFD_IMT",31.86,"0105",2020-06-23 11:16:25,96.66324,80.63766,0.5,29.2,0.834,0,2.19,0,0.82,205,25,NA,NA,NA,NA,NA,2020-06-23 11:00:00,2020-06-23 11:00:00,"2020-06-24",1020,17,1
323,"1_ 927_HFD_IMT",31.86,"0105",2020-06-23 11:36:25,101.53782,80.51022,0.5,29.7,0.793,0,2.19,0,0.82,443,95,NA,NA,NA,NA,NA,2020-06-23 11:20:00,2020-06-23 11:00:00,"2020-06-24",1040,17,1
324,"1_ 927_HFD_IMT",31.86,"0105",2020-06-23 11:56:25,95.96232,76.20912,0.5,30.2,0.794,0,2.19,0,0.82,149,35,NA,NA,NA,NA,NA,2020-06-23 11:40:00,2020-06-23 11:00:00,"2020-06-24",1060,17,1
325,"1_ 927_HFD_IMT",31.86,"0105",2020-06-23 12:16:25,98.25624,81.8802,0.5,30.7,0.833,0.04,2.23,0,0.82,156,52,NA,NA,NA,NA,NA,2020-06-23 12:00:00,2020-06-23 12:00:00,"2020-06-24",1080,18,1
326,"1_ 927_HFD_IMT",31.86,"0105",2020-06-23 12:36:25,103.48128,87.10524,0.5,31.2,0.842,0,2.23,0,0.82,130,49,NA,NA,NA,NA,NA,2020-06-23 12:20:00,2020-06-23 12:00:00,"2020-06-24",1100,18,1
327,"1_ 927_HFD_IMT",31.86,"0105",2020-06-23 12:56:25,92.68074,77.13306,0.4,31.6,0.832,0,2.23,0,0.82,87,15,NA,NA,NA,NA,NA,2020-06-23 12:40:00,2020-06-23 12:00:00,"2020-06-24",1120,18,1
328,"1_ 927_HFD_IMT",31.86,"0105",2020-06-23 13:16:25,129.79764,110.49048,0.6,32.2,0.851,0.03,2.26,0.02,0.84,1673,854,NA,NA,NA,NA,NA,2020-06-23 13:00:00,2020-06-23 13:00:00,"2020-06-24",1140,19,1
329,"1_ 927_HFD_IMT",31.86,"0105",2020-06-23 13:36:25,116.63946,97.3323,0.6,32.8,0.834,0,2.26,0,0.84,1247,193,NA,NA,NA,NA,NA,2020-06-23 13:20:00,2020-06-23 13:00:00,"2020-06-24",1160,19,1
330,"1_ 927_HFD_IMT",31.86,"0105",2020-06-23 13:56:25,98.63856,78.40746,0.5,33.3,0.795,0,2.26,0,0.84,72,17,NA,NA,NA,NA,NA,2020-06-23 13:40:00,2020-06-23 13:00:00,"2020-06-24",1180,19,1
331,"1_ 927_HFD_IMT",31.86,"0105",2020-06-23 14:16:25,91.15146,76.52772,0.4,33.7,0.84,0.03,2.29,0,0.84,129,56,NA,NA,NA,NA,NA,2020-06-23 14:00:00,2020-06-23 14:00:00,"2020-06-24",1200,20,1
332,"1_ 927_HFD_IMT",31.86,"0105",2020-06-23 14:36:25,95.45256,77.54724,0.5,34.2,0.813,0,2.29,0,0.84,39,11,NA,NA,NA,NA,NA,2020-06-23 14:20:00,2020-06-23 14:00:00,"2020-06-24",1220,20,1
333,"1_ 927_HFD_IMT",31.86,"0105",2020-06-23 14:56:25,100.70946,83.3139,0.5,34.7,0.827,0.06,2.35,0,0.84,299,122,NA,NA,NA,NA,NA,2020-06-23 14:40:00,2020-06-23 14:00:00,"2020-06-24",1240,20,1
334,"1_ 927_HFD_IMT",31.86,"0105",2020-06-23 15:16:25,101.12364,86.56362,0.5,35.2,0.856,0,2.35,0,0.84,1011,319,NA,NA,NA,NA,NA,2020-06-23 15:00:00,2020-06-23 15:00:00,"2020-06-24",1260,21,1
335,"1_ 927_HFD_IMT",31.86,"0105",2020-06-23 15:36:25,95.2614,76.6233,0.5,35.7,0.805,0,2.35,0,0.84,15,3,NA,NA,NA,NA,NA,2020-06-23 15:20:00,2020-06-23 15:00:00,"2020-06-24",1280,21,1
336,"1_ 927_HFD_IMT",31.86,"0105",2020-06-23 15:56:25,95.22954,76.36842,0.5,36.2,0.802,0,2.35,0,0.84,123,28,NA,NA,NA,NA,NA,2020-06-23 15:40:00,2020-06-23 15:00:00,"2020-06-24",1300,21,1
337,"1_ 927_HFD_IMT",31.86,"0105",2020-06-23 16:16:25,105.2973,87.39198,0.5,36.7,0.83,0.06,2.41,0,0.84,252,81,NA,NA,NA,NA,NA,2020-06-23 16:00:00,2020-06-23 16:00:00,"2020-06-24",1320,22,1
338,"1_ 927_HFD_IMT",31.86,"0105",2020-06-23 16:36:25,97.04556,81.7209,0.5,37.2,0.842,0,2.41,0.02,0.86,136,46,NA,NA,NA,NA,NA,2020-06-23 16:20:00,2020-06-23 16:00:00,"2020-06-24",1340,22,1
339,"1_ 927_HFD_IMT",31.86,"0105",2020-06-23 16:56:25,107.81424,95.86674,0.5,37.7,0.889,0.09,2.5,0,0.86,761,227,NA,NA,NA,NA,NA,2020-06-23 16:40:00,2020-06-23 16:00:00,"2020-06-24",1360,22,1
340,"1_ 927_HFD_IMT",31.86,"0105",2020-06-23 17:16:25,100.29528,83.66436,0.5,38.2,0.834,0,2.5,0,0.86,43,15,NA,NA,NA,NA,NA,2020-06-23 17:00:00,2020-06-23 17:00:00,"2020-06-24",1380,23,1
341,"1_ 927_HFD_IMT",31.86,"0105",2020-06-23 17:36:25,102.62106,84.36528,0.5,38.7,0.822,0,2.5,0,0.86,119,46,NA,NA,NA,NA,NA,2020-06-23 17:20:00,2020-06-23 17:00:00,"2020-06-24",1400,23,1
342,"1_ 927_HFD_IMT",31.86,"0105",2020-06-23 17:56:25,129.00114,115.52436,0.6,39.3,0.895,0.05,2.55,0,0.86,1193,208,NA,NA,NA,NA,NA,2020-06-23 17:40:00,2020-06-23 17:00:00,"2020-06-24",1420,23,1
343,"1_ 927_HFD_IMT",31.86,"0105",2020-06-23 18:16:25,110.58606,88.22034,0.5,39.8,0.798,0,2.55,0,0.86,254,100,NA,NA,NA,NA,NA,2020-06-23 18:00:00,2020-06-23 18:00:00,"2020-06-24",1440,24,1
344,"1_ 927_HFD_IMT",31.86,"0105",2020-06-23 18:36:25,137.73078,114.50484,0.7,40.5,0.832,0,2.55,0,0.86,1599,549,NA,NA,NA,NA,NA,2020-06-23 18:20:00,2020-06-23 18:00:00,"2020-06-24",1460,24,1
345,"1_ 927_HFD_IMT",31.86,"0105",2020-06-23 18:56:25,147.57552,123.36192,0.7,41.2,0.836,0.11,2.66,0.04,0.9,2349,1281,NA,NA,NA,NA,NA,2020-06-23 18:40:00,2020-06-23 18:00:00,"2020-06-24",1480,24,1
346,"1_ 927_HFD_IMT",31.86,"0105",2020-06-23 19:16:25,147.32064,121.99194,0.7,41.9,0.828,0.05,2.71,0,0.9,2262,1167,NA,NA,NA,NA,NA,2020-06-23 19:00:00,2020-06-23 19:00:00,"2020-06-24",1500,25,1
347,"1_ 927_HFD_IMT",31.86,"0105",2020-06-23 19:36:25,109.05678,84.55644,0.5,42.4,0.775,0,2.71,0.02,0.92,1515,564,NA,NA,NA,NA,NA,2020-06-23 19:20:00,2020-06-23 19:00:00,"2020-06-24",1520,25,1
348,"1_ 927_HFD_IMT",31.86,"0105",2020-06-23 19:56:25,109.34352,90.3231,0.5,42.9,0.826,0.06,2.77,0,0.92,1029,465,NA,NA,NA,NA,NA,2020-06-23 19:40:00,2020-06-23 19:00:00,"2020-06-24",1540,25,1
349,"1_ 927_HFD_IMT",31.86,"0105",2020-06-23 20:16:25,101.18736,83.50506,0.5,43.4,0.825,0.06,2.83,0.02,0.94,461,192,NA,NA,NA,NA,NA,2020-06-23 20:00:00,2020-06-23 20:00:00,"2020-06-24",1560,26,1
350,"1_ 927_HFD_IMT",31.86,"0105",2020-06-23 20:36:25,133.20666,120.17592,0.7,44.1,0.902,0.07,2.9,0.04,0.98,685,255,NA,NA,NA,NA,NA,2020-06-23 20:20:00,2020-06-23 20:00:00,"2020-06-24",1580,26,1
351,"1_ 927_HFD_IMT",31.86,"0105",2020-06-23 20:56:25,153.31032,132.91992,0.7,44.8,0.867,0.08,2.98,0.04,1.02,2846,1592,NA,NA,NA,NA,NA,2020-06-23 20:40:00,2020-06-23 20:00:00,"2020-06-24",1600,26,1
352,"1_ 927_HFD_IMT",31.86,"0105",2020-06-23 21:16:25,149.45526,128.10906,0.7,45.5,0.857,0.03,3.01,0.06,1.08,3132,1791,NA,NA,NA,NA,NA,2020-06-23 21:00:00,2020-06-23 21:00:00,"2020-06-24",1620,27,1
353,"1_ 927_HFD_IMT",31.86,"0105",2020-06-23 21:36:25,142.0956,118.5192,0.7,46.2,0.834,0.09,3.1,0.02,1.1,2468,1215,NA,NA,NA,NA,NA,2020-06-23 21:20:00,2020-06-23 21:00:00,"2020-06-24",1640,27,1
354,"1_ 927_HFD_IMT",31.86,"0105",2020-06-23 21:56:25,121.64148,98.63856,0.6,46.8,0.811,0,3.1,0.02,1.12,2089,698,NA,NA,NA,NA,NA,2020-06-23 21:40:00,2020-06-23 21:00:00,"2020-06-24",1660,27,1
355,"1_ 927_HFD_IMT",31.86,"0105",2020-06-23 22:16:25,99.78552,80.41464,0.5,47.3,0.806,0.05,3.15,0,1.12,555,135,NA,NA,NA,NA,NA,2020-06-23 22:00:00,2020-06-23 22:00:00,"2020-06-24",1680,28,1
356,"1_ 927_HFD_IMT",31.86,"0105",2020-06-23 22:36:25,101.7927,85.12992,0.5,47.8,0.836,0.08,3.23,0,1.12,513,137,NA,NA,NA,NA,NA,2020-06-23 22:20:00,2020-06-23 22:00:00,"2020-06-24",1700,28,1
357,"1_ 927_HFD_IMT",31.86,"0105",2020-06-23 22:56:25,145.85508,129.033,0.7,48.5,0.885,0.07,3.3,0.04,1.16,1814,1071,NA,NA,NA,NA,NA,2020-06-23 22:40:00,2020-06-23 22:00:00,"2020-06-24",1720,28,1
358,"1_ 927_HFD_IMT",31.86,"0105",2020-06-23 23:16:25,126.51606,110.61792,0.6,49.1,0.874,0.07,3.37,0.08,1.24,2306,1131,NA,NA,NA,NA,NA,2020-06-23 23:00:00,2020-06-23 23:00:00,"2020-06-24",1740,29,1
359,"1_ 927_HFD_IMT",31.86,"0105",2020-06-23 23:36:25,123.71238,105.16986,0.6,49.7,0.85,0,3.37,0,1.24,1005,406,NA,NA,NA,NA,NA,2020-06-23 23:20:00,2020-06-23 23:00:00,"2020-06-24",1760,29,1
360,"1_ 927_HFD_IMT",31.86,"0105",2020-06-23 23:56:25,96.82254,80.9244,0.5,50.2,0.836,0.04,3.41,0.02,1.26,1488,734,NA,NA,NA,NA,NA,2020-06-23 23:40:00,2020-06-23 23:00:00,"2020-06-24",1780,29,1
361,"1_ 927_HFD_IMT",31.86,"0105",2020-06-24 00:16:25,133.84386,114.34554,0.7,50.9,0.855,0.07,3.48,0.04,1.3,1473,796,NA,NA,NA,NA,NA,2020-06-24 00:00:00,2020-06-24 00:00:00,"2020-06-24",1800,30,1
362,"1_ 927_HFD_IMT",31.86,"0105",2020-06-24 00:36:25,96.5358,77.64282,0.5,51.4,0.804,0,3.48,0,1.3,891,325,NA,NA,NA,NA,NA,2020-06-24 00:20:00,2020-06-24 00:00:00,"2020-06-24",1820,30,1
363,"1_ 927_HFD_IMT",31.86,"0105",2020-06-24 00:56:25,135.0864,114.79158,0.7,52.1,0.85,0.05,3.53,0,1.3,1175,568,NA,NA,NA,NA,NA,2020-06-24 00:40:00,2020-06-24 00:00:00,"2020-06-24",1840,30,1
364,"1_ 927_HFD_IMT",31.86,"0105",2020-06-24 01:16:25,122.75658,105.99822,0.6,52.7,0.864,0.1,3.63,0.04,1.34,1940,860,NA,NA,NA,NA,NA,2020-06-24 01:00:00,2020-06-24 01:00:00,"2020-06-24",1860,31,1
365,"1_ 927_HFD_IMT",31.86,"0105",2020-06-24 01:36:25,109.82142,88.47522,0.5,53.2,0.806,0,3.63,0,1.34,286,52,NA,NA,NA,NA,NA,2020-06-24 01:20:00,2020-06-24 01:00:00,"2020-06-24",1880,31,1
366,"1_ 927_HFD_IMT",31.86,"0105",2020-06-24 01:56:25,122.08752,103.545,0.6,53.8,0.848,0.04,3.67,0.02,1.36,1740,670,NA,NA,NA,NA,NA,2020-06-24 01:40:00,2020-06-24 01:00:00,"2020-06-24",1900,31,1
367,"1_ 927_HFD_IMT",31.86,"0105",2020-06-24 02:16:25,114.2181,89.49474,0.5,54.3,0.784,0,3.67,0.02,1.38,152,60,NA,NA,NA,NA,NA,2020-06-24 02:00:00,2020-06-24 02:00:00,"2020-06-24",1920,32,1
368,"1_ 927_HFD_IMT",31.86,"0105",2020-06-24 02:36:25,103.29012,83.12274,0.5,54.8,0.805,0.03,3.7,0,1.38,586,217,NA,NA,NA,NA,NA,2020-06-24 02:20:00,2020-06-24 02:00:00,"2020-06-24",1940,32,1
369,"1_ 927_HFD_IMT",31.86,"0105",2020-06-24 02:56:25,101.92014,87.83802,0.5,55.3,0.862,0.05,3.75,0,1.38,841,160,NA,NA,NA,NA,NA,2020-06-24 02:40:00,2020-06-24 02:00:00,"2020-06-24",1960,32,1
370,"1_ 927_HFD_IMT",31.86,"0105",2020-06-24 03:16:25,102.93966,84.20598,0.5,55.8,0.818,0.09,3.84,0,1.38,196,75,NA,NA,NA,NA,NA,2020-06-24 03:00:00,2020-06-24 03:00:00,"2020-06-24",1980,33,1
371,"1_ 927_HFD_IMT",31.86,"0105",2020-06-24 03:36:25,102.84408,87.1371,0.5,56.3,0.847,0,3.84,0,1.38,16,2,NA,NA,NA,NA,NA,2020-06-24 03:20:00,2020-06-24 03:00:00,"2020-06-24",2000,33,1
372,"1_ 927_HFD_IMT",31.86,"0105",2020-06-24 03:56:25,103.99104,92.64888,0.5,56.8,0.891,0.09,3.93,0.04,1.42,437,178,NA,NA,NA,NA,NA,2020-06-24 03:40:00,2020-06-24 03:00:00,"2020-06-24",2020,33,1
373,"1_ 927_HFD_IMT",31.86,"0105",2020-06-24 04:16:25,118.42362,102.9078,0.6,57.4,0.869,0.06,3.99,0.06,1.48,2200,1107,NA,NA,NA,NA,NA,2020-06-24 04:00:00,2020-06-24 04:00:00,"2020-06-24",2040,34,1
374,"1_ 927_HFD_IMT",31.86,"0105",2020-06-24 04:36:25,100.39086,84.20598,0.5,57.9,0.839,0.12,4.11,0,1.48,350,138,NA,NA,NA,NA,NA,2020-06-24 04:20:00,2020-06-24 04:00:00,"2020-06-24",2060,34,1
375,"1_ 927_HFD_IMT",31.86,"0105",2020-06-24 04:56:25,108.8019,91.40634,0.5,58.4,0.84,0,4.11,0.02,1.5,90,28,NA,NA,NA,NA,NA,2020-06-24 04:40:00,2020-06-24 04:00:00,"2020-06-24",2080,34,1
376,"1_ 927_HFD_IMT",31.86,"0105",2020-06-24 05:16:25,142.03188,120.9087,0.7,59.1,0.851,0,4.11,0.02,1.52,1776,951,NA,NA,NA,NA,NA,2020-06-24 05:00:00,2020-06-24 05:00:00,"2020-06-24",2100,35,1
377,"1_ 927_HFD_IMT",31.86,"0105",2020-06-24 05:36:25,124.254,102.78036,0.6,59.7,0.827,0.03,4.14,0.02,1.54,1977,821,NA,NA,NA,NA,NA,2020-06-24 05:20:00,2020-06-24 05:00:00,"2020-06-24",2120,35,1
378,"1_ 927_HFD_IMT",31.86,"0105",2020-06-24 05:56:25,100.9962,79.14024,0.5,60.2,0.784,0,4.14,0,1.54,767,164,NA,NA,NA,NA,NA,2020-06-24 05:40:00,2020-06-24 05:00:00,"2020-06-24",2140,35,1
379,"1_ 927_HFD_IMT",31.86,"0105",2020-06-24 06:16:25,93.92328,76.33656,0.5,60.7,0.813,0.06,4.2,0,1.54,261,134,NA,NA,NA,NA,NA,2020-06-24 06:00:00,2020-06-24 06:00:00,"2020-06-25",2160,36,2
380,"1_ 927_HFD_IMT",31.86,"0105",2020-06-24 06:36:25,113.80392,91.82052,0.5,61.2,0.807,0,4.2,0.02,1.56,146,58,NA,NA,NA,NA,NA,2020-06-24 06:20:00,2020-06-24 06:00:00,"2020-06-25",2180,36,2
381,"1_ 927_HFD_IMT",31.86,"0105",2020-06-24 06:56:25,113.83578,94.52862,0.6,61.8,0.83,0.1,4.3,0,1.56,451,102,NA,NA,NA,NA,NA,2020-06-24 06:40:00,2020-06-24 06:00:00,"2020-06-25",2200,36,2
382,"1_ 927_HFD_IMT",31.86,"0105",2020-06-24 07:16:25,94.11444,78.24816,0.5,62.3,0.831,0,4.3,0,1.56,537,98,NA,NA,NA,NA,NA,2020-06-24 07:00:00,2020-06-24 07:00:00,"2020-06-25",2220,37,2
383,"1_ 927_HFD_IMT",31.86,"0105",2020-06-24 07:36:25,92.36214,79.04466,0.4,62.7,0.856,0.11,4.41,0,1.56,171,72,NA,NA,NA,NA,NA,2020-06-24 07:20:00,2020-06-24 07:00:00,"2020-06-25",2240,37,2
384,"1_ 927_HFD_IMT",31.86,"0105",2020-06-24 07:56:25,95.16582,80.57394,0.5,63.2,0.847,0,4.41,0,1.56,61,15,NA,NA,NA,NA,NA,2020-06-24 07:40:00,2020-06-24 07:00:00,"2020-06-25",2260,37,2
385,"1_ 927_HFD_IMT",31.86,"0105",2020-06-24 08:16:25,115.30134,99.94482,0.6,63.8,0.867,0,4.41,0.04,1.6,440,186,NA,NA,NA,NA,NA,2020-06-24 08:00:00,2020-06-24 08:00:00,"2020-06-25",2280,38,2
386,"1_ 927_HFD_IMT",31.86,"0105",2020-06-24 08:36:25,93.28608,76.75074,0.5,64.3,0.823,0,4.41,0.04,1.64,1506,572,NA,NA,NA,NA,NA,2020-06-24 08:20:00,2020-06-24 08:00:00,"2020-06-25",2300,38,2
387,"1_ 927_HFD_IMT",31.86,"0105",2020-06-24 08:56:25,94.68792,75.73122,0.5,64.8,0.8,0,4.41,0,1.64,78,35,NA,NA,NA,NA,NA,2020-06-24 08:40:00,2020-06-24 08:00:00,"2020-06-25",2320,38,2
388,"1_ 927_HFD_IMT",31.86,"0105",2020-06-24 09:16:25,111.63744,92.17098,0.5,65.3,0.826,0.06,4.47,0,1.64,388,108,NA,NA,NA,NA,NA,2020-06-24 09:00:00,2020-06-24 09:00:00,"2020-06-25",2340,39,2
389,"1_ 927_HFD_IMT",31.86,"0105",2020-06-24 09:36:25,94.01886,76.55958,0.5,65.8,0.814,0,4.47,0.02,1.66,504,78,NA,NA,NA,NA,NA,2020-06-24 09:20:00,2020-06-24 09:00:00,"2020-06-25",2360,39,2
390,"1_ 927_HFD_IMT",31.86,"0105",2020-06-24 09:56:25,92.84004,76.17726,0.4,66.2,0.821,0,4.47,0,1.66,96,33,NA,NA,NA,NA,NA,2020-06-24 09:40:00,2020-06-24 09:00:00,"2020-06-25",2380,39,2
391,"1_ 927_HFD_IMT",31.86,"0105",2020-06-24 10:16:25,100.70946,83.85552,0.5,66.7,0.833,0.04,4.51,0,1.66,271,74,NA,NA,NA,NA,NA,2020-06-24 10:00:00,2020-06-24 10:00:00,"2020-06-25",2400,40,2
392,"1_ 927_HFD_IMT",31.86,"0105",2020-06-24 10:36:25,131.61366,115.1739,0.6,67.3,0.875,0.06,4.57,0.06,1.72,984,539,NA,NA,NA,NA,NA,2020-06-24 10:20:00,2020-06-24 10:00:00,"2020-06-25",2420,40,2
393,"1_ 927_HFD_IMT",31.86,"0105",2020-06-24 10:56:25,94.59234,76.91004,0.5,67.8,0.813,0,4.57,0,1.72,620,232,NA,NA,NA,NA,NA,2020-06-24 10:40:00,2020-06-24 10:00:00,"2020-06-25",2440,40,2
394,"1_ 927_HFD_IMT",31.86,"EVENT",2020-06-24 11:16:25,123.26634,104.43708,0.6,68.4,0.847,0,4.57,0.02,1.74,427,175,NA,NA,NA,NA,NA,2020-06-24 11:00:00,2020-06-24 11:00:00,"2020-06-25",2460,41,2
395,"1_ 927_HFD_IMT",31.86,"EVENT",2020-06-24 11:36:25,106.63542,87.39198,0.5,68.9,0.82,0,4.57,0,1.74,1158,504,NA,NA,NA,NA,NA,2020-06-24 11:20:00,2020-06-24 11:00:00,"2020-06-25",2480,41,2
396,"1_ 927_HFD_IMT",31.86,"0105",2020-06-24 11:56:25,107.2089,84.23784,0.5,69.4,0.786,0,4.57,0,1.74,64,12,NA,NA,NA,NA,NA,2020-06-24 11:40:00,2020-06-24 11:00:00,"2020-06-25",2500,41,2
397,"1_ 927_HFD_IMT",31.86,"0105",2020-06-24 12:16:25,96.8544,75.60378,0.5,69.9,0.781,0,4.57,0,1.74,38,9,NA,NA,NA,NA,NA,2020-06-24 12:00:00,2020-06-24 12:00:00,"2020-06-25",2520,42,2
398,"1_ 927_HFD_IMT",31.86,"0105",2020-06-24 12:36:25,95.07024,74.67984,0.5,70.4,0.786,0,4.57,0,1.74,142,31,NA,NA,NA,NA,NA,2020-06-24 12:20:00,2020-06-24 12:00:00,"2020-06-25",2540,42,2
399,"1_ 927_HFD_IMT",31.86,"0105",2020-06-24 12:56:25,96.8544,76.87818,0.5,70.9,0.794,0,4.57,0,1.74,113,36,NA,NA,NA,NA,NA,2020-06-24 12:40:00,2020-06-24 12:00:00,"2020-06-25",2560,42,2
400,"1_ 927_HFD_IMT",31.86,"0105",2020-06-24 13:16:25,130.72158,111.09582,0.6,71.5,0.85,0.13,4.7,0,1.74,907,495,NA,NA,NA,NA,NA,2020-06-24 13:00:00,2020-06-24 13:00:00,"2020-06-25",2580,43,2
401,"1_ 927_HFD_IMT",31.86,"0105",2020-06-24 13:36:25,109.50282,92.84004,0.5,72,0.848,0,4.7,0.02,1.76,992,146,NA,NA,NA,NA,NA,2020-06-24 13:20:00,2020-06-24 13:00:00,"2020-06-25",2600,43,2
402,"1_ 927_HFD_IMT",31.86,"0105",2020-06-24 13:56:25,100.8369,81.7209,0.5,72.5,0.81,0,4.7,0,1.76,14,1,NA,NA,NA,NA,NA,2020-06-24 13:40:00,2020-06-24 13:00:00,"2020-06-25",2620,43,2
403,"1_ 927_HFD_IMT",31.86,"0105",2020-06-24 14:16:25,99.81738,79.04466,0.5,73,0.792,0,4.7,0,1.76,107,34,NA,NA,NA,NA,NA,2020-06-24 14:00:00,2020-06-24 14:00:00,"2020-06-25",2640,44,2
404,"1_ 927_HFD_IMT",31.86,"0105",2020-06-24 14:36:25,94.56048,73.4373,0.5,73.5,0.776,0,4.7,0,1.76,50,14,NA,NA,NA,NA,NA,2020-06-24 14:20:00,2020-06-24 14:00:00,"2020-06-25",2660,44,2
405,"1_ 927_HFD_IMT",31.86,"0105",2020-06-24 14:56:25,101.09178,82.26252,0.5,74,0.814,0.03,4.73,0,1.76,559,165,NA,NA,NA,NA,NA,2020-06-24 14:40:00,2020-06-24 14:00:00,"2020-06-25",2680,44,2
406,"1_ 927_HFD_IMT",31.86,"0105",2020-06-24 15:16:25,96.2172,77.22864,0.5,74.5,0.803,0,4.73,0,1.76,82,17,NA,NA,NA,NA,NA,2020-06-24 15:00:00,2020-06-24 15:00:00,"2020-06-25",2700,45,2
407,"1_ 927_HFD_IMT",31.86,"0105",2020-06-24 15:36:25,100.13598,79.58628,0.5,75,0.795,0,4.73,0,1.76,151,59,NA,NA,NA,NA,NA,2020-06-24 15:20:00,2020-06-24 15:00:00,"2020-06-25",2720,45,2
408,"1_ 927_HFD_IMT",31.86,"0105",2020-06-24 15:56:25,101.25108,86.30874,0.5,75.5,0.852,0.02,4.75,0,1.76,357,95,NA,NA,NA,NA,NA,2020-06-24 15:40:00,2020-06-24 15:00:00,"2020-06-25",2740,45,2
409,"1_ 927_HFD_IMT",31.86,"0105",2020-06-24 16:16:25,95.19768,81.78462,0.5,76,0.859,0.08,4.83,0.02,1.78,176,20,NA,NA,NA,NA,NA,2020-06-24 16:00:00,2020-06-24 16:00:00,"2020-06-25",2760,46,2
410,"1_ 927_HFD_IMT",31.86,"0105",2020-06-24 16:36:25,116.89434,106.5717,0.6,76.6,0.912,0.06,4.89,0.02,1.8,468,207,NA,NA,NA,NA,NA,2020-06-24 16:20:00,2020-06-24 16:00:00,"2020-06-25",2780,46,2
411,"1_ 927_HFD_IMT",31.86,"0105",2020-06-24 16:56:25,124.82748,111.9879,0.6,77.2,0.897,0,4.89,0,1.8,1270,246,NA,NA,NA,NA,NA,2020-06-24 16:40:00,2020-06-24 16:00:00,"2020-06-25",2800,46,2
412,"1_ 927_HFD_IMT",31.86,"0105",2020-06-24 17:16:25,99.30762,81.68904,0.5,77.7,0.823,0.03,4.92,0,1.8,75,21,NA,NA,NA,NA,NA,2020-06-24 17:00:00,2020-06-24 17:00:00,"2020-06-25",2820,47,2
413,"1_ 927_HFD_IMT",31.86,"0105",2020-06-24 17:36:25,97.8102,83.50506,0.5,78.2,0.854,0.05,4.97,0,1.8,176,67,NA,NA,NA,NA,NA,2020-06-24 17:20:00,2020-06-24 17:00:00,"2020-06-25",2840,47,2
414,"1_ 927_HFD_IMT",31.86,"0105",2020-06-24 17:56:25,110.61792,91.94796,0.5,78.7,0.831,0,4.97,0,1.8,163,70,NA,NA,NA,NA,NA,2020-06-24 17:40:00,2020-06-24 17:00:00,"2020-06-25",2860,47,2
415,"1_ 927_HFD_IMT",31.86,"0105",2020-06-24 18:16:25,129.3516,116.00226,0.6,79.3,0.897,0.07,5.04,0,1.8,908,256,NA,NA,NA,NA,NA,2020-06-24 18:00:00,2020-06-24 18:00:00,"2020-06-25",2880,48,2
416,"1_ 927_HFD_IMT",31.86,"0105",2020-06-24 18:36:25,127.37628,107.8461,0.6,79.9,0.847,0.02,5.06,0.04,1.84,1298,477,NA,NA,NA,NA,NA,2020-06-24 18:20:00,2020-06-24 18:00:00,"2020-06-25",2900,48,2
417,"1_ 927_HFD_IMT",31.86,"0105",2020-06-24 18:56:25,104.91498,81.84834,0.5,80.4,0.78,0,5.06,0,1.84,1071,423,NA,NA,NA,NA,NA,2020-06-24 18:40:00,2020-06-24 18:00:00,"2020-06-25",2920,48,2
418,"1_ 927_HFD_IMT",31.86,"0105",2020-06-24 19:16:25,110.5542,91.34262,0.5,80.9,0.826,0.06,5.12,0,1.84,258,54,NA,NA,NA,NA,NA,2020-06-24 19:00:00,2020-06-24 19:00:00,"2020-06-25",2940,49,2
419,"1_ 927_HFD_IMT",31.86,"0105",2020-06-24 19:36:25,116.38458,98.82972,0.6,81.5,0.849,0.08,5.2,0.02,1.86,1339,499,NA,NA,NA,NA,NA,2020-06-24 19:20:00,2020-06-24 19:00:00,"2020-06-25",2960,49,2
420,"1_ 927_HFD_IMT",31.86,"0105",2020-06-24 19:56:25,134.35362,116.1297,0.7,82.2,0.864,0.06,5.26,0.02,1.88,680,202,NA,NA,NA,NA,NA,2020-06-24 19:40:00,2020-06-24 19:00:00,"2020-06-25",2980,49,2
421,"1_ 927_HFD_IMT",31.86,"0105",2020-06-24 20:16:25,131.64552,112.1472,0.6,82.8,0.852,0.1,5.36,0.04,1.92,616,253,NA,NA,NA,NA,NA,2020-06-24 20:00:00,2020-06-24 20:00:00,"2020-06-25",3000,50,2
422,"1_ 927_HFD_IMT",31.86,"0105",2020-06-24 20:36:25,139.83354,121.29102,0.7,83.5,0.868,0.13,5.49,0.02,1.94,2963,1709,NA,NA,NA,NA,NA,2020-06-24 20:20:00,2020-06-24 20:00:00,"2020-06-25",3020,50,2
423,"1_ 927_HFD_IMT",31.86,"0105",2020-06-24 20:56:25,130.43484,107.5275,0.6,84.1,0.824,0.03,5.52,0.04,1.98,2124,928,NA,NA,NA,NA,NA,2020-06-24 20:40:00,2020-06-24 20:00:00,"2020-06-25",3040,50,2
424,"1_ 927_HFD_IMT",31.86,"0105",2020-06-24 21:16:25,103.48128,85.16178,0.5,84.6,0.823,0.1,5.62,0,1.98,341,73,NA,NA,NA,NA,NA,2020-06-24 21:00:00,2020-06-24 21:00:00,"2020-06-25",3060,51,2
425,"1_ 927_HFD_IMT",31.86,"0105",2020-06-24 21:36:25,118.45548,102.78036,0.6,85.2,0.868,0.05,5.67,0.1,2.08,1714,1038,NA,NA,NA,NA,NA,2020-06-24 21:20:00,2020-06-24 21:00:00,"2020-06-25",3080,51,2
426,"1_ 927_HFD_IMT",31.86,"0105",2020-06-24 21:56:25,131.39064,112.6251,0.6,85.8,0.857,0.16,5.83,0,2.08,1958,989,NA,NA,NA,NA,NA,2020-06-24 21:40:00,2020-06-24 21:00:00,"2020-06-25",3100,51,2
427,"1_ 927_HFD_IMT",31.86,"0105",2020-06-24 22:16:25,117.49968,98.41554,0.6,86.4,0.838,0,5.83,0.04,2.12,1719,495,NA,NA,NA,NA,NA,2020-06-24 22:00:00,2020-06-24 22:00:00,"2020-06-25",3120,52,2
428,"1_ 927_HFD_IMT",31.86,"0105",2020-06-24 22:36:25,117.59526,95.22954,0.6,87,0.81,0.09,5.92,0,2.12,734,264,NA,NA,NA,NA,NA,2020-06-24 22:20:00,2020-06-24 22:00:00,"2020-06-25",3140,52,2
429,"1_ 927_HFD_IMT",31.86,"0105",2020-06-24 22:56:25,107.30448,87.83802,0.5,87.5,0.819,0.08,6,0,2.12,146,57,NA,NA,NA,NA,NA,2020-06-24 22:40:00,2020-06-24 22:00:00,"2020-06-25",3160,52,2
430,"1_ 927_HFD_IMT",31.86,"0105",2020-06-24 23:16:25,109.88514,91.47006,0.5,88,0.832,0,6,0,2.12,261,58,NA,NA,NA,NA,NA,2020-06-24 23:00:00,2020-06-24 23:00:00,"2020-06-25",3180,53,2
431,"1_ 927_HFD_IMT",31.86,"0105",2020-06-24 23:36:25,97.55532,84.07854,0.5,88.5,0.862,0.08,6.08,0.06,2.18,1058,291,NA,NA,NA,NA,NA,2020-06-24 23:20:00,2020-06-24 23:00:00,"2020-06-25",3200,53,2
432,"1_ 927_HFD_IMT",31.86,"0105",2020-06-24 23:56:25,137.34846,121.8645,0.7,89.2,0.887,0.19,6.27,0.08,2.26,2431,1259,NA,NA,NA,NA,NA,2020-06-24 23:40:00,2020-06-24 23:00:00,"2020-06-25",3220,53,2
433,"1_ 927_HFD_IMT",31.86,"0105",2020-06-25 00:16:25,110.7135,92.58516,0.5,89.7,0.836,0,6.27,0,2.26,1516,418,NA,NA,NA,NA,NA,2020-06-25 00:00:00,2020-06-25 00:00:00,"2020-06-25",3240,54,2
434,"1_ 927_HFD_IMT",31.86,"0105",2020-06-25 00:36:25,110.42676,88.18848,0.5,90.2,0.799,0,6.27,0,2.26,75,18,NA,NA,NA,NA,NA,2020-06-25 00:20:00,2020-06-25 00:00:00,"2020-06-25",3260,54,2
435,"1_ 927_HFD_IMT",31.86,"0105",2020-06-25 00:56:25,99.30762,82.93158,0.5,90.7,0.835,0.05,6.32,0.04,2.3,784,412,NA,NA,NA,NA,NA,2020-06-25 00:40:00,2020-06-25 00:00:00,"2020-06-25",3280,54,2
436,"1_ 927_HFD_IMT",31.86,"0105",2020-06-25 01:16:25,98.38368,80.57394,0.5,91.2,0.819,0,6.32,0,2.3,467,108,NA,NA,NA,NA,NA,2020-06-25 01:00:00,2020-06-25 01:00:00,"2020-06-25",3300,55,2
437,"1_ 927_HFD_IMT",31.86,"0105",2020-06-25 01:36:25,98.98902,83.21832,0.5,91.7,0.841,0.03,6.35,0.02,2.32,457,181,NA,NA,NA,NA,NA,2020-06-25 01:20:00,2020-06-25 01:00:00,"2020-06-25",3320,55,2
438,"1_ 927_HFD_IMT",31.86,"0105",2020-06-25 01:56:25,117.4041,94.91094,0.6,92.3,0.808,0,6.35,0,2.32,75,16,NA,NA,NA,NA,NA,2020-06-25 01:40:00,2020-06-25 01:00:00,"2020-06-25",3340,55,2
439,"1_ 927_HFD_IMT",31.86,"0105",2020-06-25 02:16:25,131.23134,113.19858,0.6,92.9,0.863,0.13,6.48,0.06,2.38,2295,1203,NA,NA,NA,NA,NA,2020-06-25 02:00:00,2020-06-25 02:00:00,"2020-06-25",3360,56,2
440,"1_ 927_HFD_IMT",31.86,"0105",2020-06-25 02:36:25,92.48958,73.72404,0.4,93.3,0.797,0,6.48,0,2.38,1129,404,NA,NA,NA,NA,NA,2020-06-25 02:20:00,2020-06-25 02:00:00,"2020-06-25",3380,56,2
441,"1_ 927_HFD_IMT",31.86,"0105",2020-06-25 02:56:25,116.70318,98.41554,0.6,93.9,0.843,0.05,6.53,0,2.38,555,167,NA,NA,NA,NA,NA,2020-06-25 02:40:00,2020-06-25 02:00:00,"2020-06-25",3400,56,2
442,"1_ 927_HFD_IMT",31.86,"0105",2020-06-25 03:16:25,100.32714,80.4465,0.5,94.4,0.802,0,6.53,0,2.38,757,168,NA,NA,NA,NA,NA,2020-06-25 03:00:00,2020-06-25 03:00:00,"2020-06-25",3420,57,2
443,"1_ 927_HFD_IMT",31.86,"0105",2020-06-25 03:36:25,105.16986,88.63452,0.5,94.9,0.843,0.08,6.61,0,2.38,285,146,NA,NA,NA,NA,NA,2020-06-25 03:20:00,2020-06-25 03:00:00,"2020-06-25",3440,57,2
444,"1_ 927_HFD_IMT",31.86,"0105",2020-06-25 03:56:25,112.21092,95.4207,0.5,95.4,0.85,0.07,6.68,0.06,2.44,417,163,NA,NA,NA,NA,NA,2020-06-25 03:40:00,2020-06-25 03:00:00,"2020-06-25",3460,57,2
445,"1_ 927_HFD_IMT",31.86,"0105",2020-06-25 04:16:25,110.10816,93.44538,0.5,95.9,0.849,0,6.68,0.04,2.48,400,162,NA,NA,NA,NA,NA,2020-06-25 04:00:00,2020-06-25 04:00:00,"2020-06-25",3480,58,2
446,"1_ 927_HFD_IMT",31.86,"0105",2020-06-25 04:36:25,136.93428,119.53872,0.7,96.6,0.873,0.16,6.84,0.06,2.54,2252,1180,NA,NA,NA,NA,NA,2020-06-25 04:20:00,2020-06-25 04:00:00,"2020-06-25",3500,58,2
447,"1_ 927_HFD_IMT",31.86,"0105",2020-06-25 04:56:25,128.90556,110.20374,0.6,97.2,0.855,0.2,7.04,0.02,2.56,2188,914,NA,NA,NA,NA,NA,2020-06-25 04:40:00,2020-06-25 04:00:00,"2020-06-25",3520,58,2
448,"1_ 927_HFD_IMT",31.86,"0105",2020-06-25 05:16:25,101.4741,79.26768,0.5,97.7,0.781,0,7.04,0,2.56,379,70,NA,NA,NA,NA,NA,2020-06-25 05:00:00,2020-06-25 05:00:00,"2020-06-25",3540,59,2
449,"1_ 927_HFD_IMT",31.86,"0105",2020-06-25 05:36:25,135.69174,113.4216,0.7,98.4,0.836,0.06,7.1,0.02,2.58,1200,602,NA,NA,NA,NA,NA,2020-06-25 05:20:00,2020-06-25 05:00:00,"2020-06-25",3560,59,2
450,"1_ 927_HFD_IMT",31.86,"0105",2020-06-25 05:56:25,98.1288,77.96142,0.5,98.9,0.794,0,7.1,0.02,2.6,145,44,NA,NA,NA,NA,NA,2020-06-25 05:40:00,2020-06-25 05:00:00,"2020-06-25",3580,59,2
451,"1_ 927_HFD_IMT",31.86,"0105",2020-06-25 06:16:25,100.39086,84.62016,0.5,99.4,0.843,0.11,7.21,0,2.6,668,218,NA,NA,NA,NA,NA,2020-06-25 06:00:00,2020-06-25 06:00:00,"2020-06-26",3600,60,3
452,"1_ 927_HFD_IMT",31.86,"0105",2020-06-25 06:36:25,97.07742,80.15976,0.5,99.9,0.826,0,7.21,0,2.6,99,36,NA,NA,NA,NA,NA,2020-06-25 06:20:00,2020-06-25 06:00:00,"2020-06-26",3620,60,3
453,"1_ 927_HFD_IMT",31.86,"0105",2020-06-25 06:56:25,114.28182,95.64372,0.6,100.5,0.837,0.05,7.26,0,2.6,253,73,NA,NA,NA,NA,NA,2020-06-25 06:40:00,2020-06-25 06:00:00,"2020-06-26",3640,60,3
454,"1_ 927_HFD_IMT",31.86,"0105",2020-06-25 07:16:25,96.08976,81.37044,0.5,101,0.847,0,7.26,0,2.6,358,30,NA,NA,NA,NA,NA,2020-06-25 07:00:00,2020-06-25 07:00:00,"2020-06-26",3660,61,3
455,"1_ 927_HFD_IMT",31.86,"0105",2020-06-25 07:36:25,101.7927,83.60064,0.5,101.5,0.821,0.05,7.31,0,2.6,188,65,NA,NA,NA,NA,NA,2020-06-25 07:20:00,2020-06-25 07:00:00,"2020-06-26",3680,61,3
456,"1_ 927_HFD_IMT",31.86,"0105",2020-06-25 07:56:25,98.73414,81.0837,0.5,102,0.821,0,7.31,0,2.6,327,112,NA,NA,NA,NA,NA,2020-06-25 07:40:00,2020-06-25 07:00:00,"2020-06-26",3700,61,3
457,"1_ 927_HFD_IMT",31.86,"0105",2020-06-25 08:16:25,116.48016,99.0846,0.6,102.6,0.851,0,7.31,0.06,2.66,1212,324,NA,NA,NA,NA,NA,2020-06-25 08:00:00,2020-06-25 08:00:00,"2020-06-26",3720,62,3
458,"1_ 927_HFD_IMT",31.86,"0105",2020-06-25 08:36:25,95.48442,76.97376,0.5,103.1,0.806,0,7.31,0,2.66,80,30,NA,NA,NA,NA,NA,2020-06-25 08:20:00,2020-06-25 08:00:00,"2020-06-26",3740,62,3
459,"1_ 927_HFD_IMT",31.86,"0105",2020-06-25 08:56:25,92.52144,75.60378,0.4,103.5,0.817,0,7.31,0,2.66,120,47,NA,NA,NA,NA,NA,2020-06-25 08:40:00,2020-06-25 08:00:00,"2020-06-26",3760,62,3
460,"1_ 927_HFD_IMT",31.86,"0105",2020-06-25 09:16:25,105.58404,86.27688,0.5,104,0.817,0,7.31,0,2.66,98,24,NA,NA,NA,NA,NA,2020-06-25 09:00:00,2020-06-25 09:00:00,"2020-06-26",3780,63,3
461,"1_ 927_HFD_IMT",31.86,"EVENT",2020-06-25 09:36:25,119.82546,102.65292,0.6,104.6,0.857,0.08,7.39,0,2.66,146,44,NA,NA,NA,NA,NA,2020-06-25 09:20:00,2020-06-25 09:00:00,"2020-06-26",3800,63,3
462,"1_ 927_HFD_IMT",31.86,"EVENT",2020-06-25 09:56:25,120.5901,104.94684,0.6,105.2,0.87,0,7.39,0.02,2.68,1143,503,NA,NA,NA,NA,NA,2020-06-25 09:40:00,2020-06-25 09:00:00,"2020-06-26",3820,63,3
463,"1_ 927_HFD_IMT",31.86,"0105",2020-06-25 10:16:25,101.85642,80.6058,0.5,105.7,0.791,0,7.39,0,2.68,561,83,NA,NA,NA,NA,NA,2020-06-25 10:00:00,2020-06-25 10:00:00,"2020-06-26",3840,64,3
464,"1_ 927_HFD_IMT",31.86,"0105",2020-06-25 10:36:25,92.52144,76.71888,0.4,106.1,0.829,0.03,7.42,0,2.68,150,51,NA,NA,NA,NA,NA,2020-06-25 10:20:00,2020-06-25 10:00:00,"2020-06-26",3860,64,3
465,"1_ 927_HFD_IMT",31.86,"0105",2020-06-25 10:56:25,97.90578,77.2605,0.5,106.6,0.789,0,7.42,0,2.68,89,21,NA,NA,NA,NA,NA,2020-06-25 10:40:00,2020-06-25 10:00:00,"2020-06-26",3880,64,3
466,"1_ 927_HFD_IMT",31.86,"0105",2020-06-25 11:16:25,117.27666,100.80504,0.6,107.2,0.86,0,7.42,0,2.68,682,267,NA,NA,NA,NA,NA,2020-06-25 11:00:00,2020-06-25 11:00:00,"2020-06-26",3900,65,3
467,"1_ 927_HFD_IMT",31.86,"0105",2020-06-25 11:36:25,96.2172,75.92238,0.5,107.7,0.789,0,7.42,0.02,2.7,653,59,NA,NA,NA,NA,NA,2020-06-25 11:20:00,2020-06-25 11:00:00,"2020-06-26",3920,65,3
468,"1_ 927_HFD_IMT",31.86,"0105",2020-06-25 11:56:25,93.06306,73.18242,0.4,108.1,0.786,0,7.42,0,2.7,79,19,NA,NA,NA,NA,NA,2020-06-25 11:40:00,2020-06-25 11:00:00,"2020-06-26",3940,65,3
469,"1_ 927_HFD_IMT",31.86,"0105",2020-06-25 12:16:25,101.02806,83.75994,0.5,108.6,0.829,0.06,7.48,0,2.7,171,45,NA,NA,NA,NA,NA,2020-06-25 12:00:00,2020-06-25 12:00:00,"2020-06-26",3960,66,3
470,"1_ 927_HFD_IMT",31.86,"0105",2020-06-25 12:36:25,93.85956,76.97376,0.5,109.1,0.82,0,7.48,0,2.7,187,81,NA,NA,NA,NA,NA,2020-06-25 12:20:00,2020-06-25 12:00:00,"2020-06-26",3980,66,3
471,"1_ 927_HFD_IMT",31.86,"0105",2020-06-25 12:56:25,97.74648,79.26768,0.5,109.6,0.811,0,7.48,0,2.7,128,50,NA,NA,NA,NA,NA,2020-06-25 12:40:00,2020-06-25 12:00:00,"2020-06-26",4000,66,3
472,"1_ 927_HFD_IMT",31.86,"0105",2020-06-25 13:16:25,100.29528,79.74558,0.5,110.1,0.795,0,7.48,0,2.7,160,38,NA,NA,NA,NA,NA,2020-06-25 13:00:00,2020-06-25 13:00:00,"2020-06-26",4020,67,3
473,"1_ 927_HFD_IMT",31.86,"0105",2020-06-25 13:36:25,118.80594,105.99822,0.6,110.7,0.892,0.06,7.54,0,2.7,1258,373,NA,NA,NA,NA,NA,2020-06-25 13:20:00,2020-06-25 13:00:00,"2020-06-26",4040,67,3
474,"1_ 927_HFD_IMT",31.86,"0105",2020-06-25 13:56:25,96.2172,78.88536,0.5,111.2,0.82,0,7.54,0,2.7,127,25,NA,NA,NA,NA,NA,2020-06-25 13:40:00,2020-06-25 13:00:00,"2020-06-26",4060,67,3
475,"1_ 927_HFD_IMT",31.86,"0105",2020-06-25 14:16:25,96.5358,78.02514,0.5,111.7,0.808,0,7.54,0.02,2.72,27,4,NA,NA,NA,NA,NA,2020-06-25 14:00:00,2020-06-25 14:00:00,"2020-06-26",4080,68,3
476,"1_ 927_HFD_IMT",31.86,"0105",2020-06-25 14:36:25,93.25422,74.80728,0.4,112.1,0.802,0,7.54,0,2.72,89,25,NA,NA,NA,NA,NA,2020-06-25 14:20:00,2020-06-25 14:00:00,"2020-06-26",4100,68,3
477,"1_ 927_HFD_IMT",31.86,"0105",2020-06-25 14:56:25,98.25624,77.8977,0.5,112.6,0.793,0,7.54,0,2.72,73,23,NA,NA,NA,NA,NA,2020-06-25 14:40:00,2020-06-25 14:00:00,"2020-06-26",4120,68,3
478,"1_ 927_HFD_IMT",31.86,"0105",2020-06-25 15:16:25,119.66616,106.60356,0.6,113.2,0.891,0.06,7.6,0,2.72,1010,284,NA,NA,NA,NA,NA,2020-06-25 15:00:00,2020-06-25 15:00:00,"2020-06-26",4140,69,3
479,"1_ 927_HFD_IMT",31.86,"0105",2020-06-25 15:36:25,99.37134,79.4907,0.5,113.7,0.8,0,7.6,0,2.72,115,3,NA,NA,NA,NA,NA,2020-06-25 15:20:00,2020-06-25 15:00:00,"2020-06-26",4160,69,3
480,"1_ 927_HFD_IMT",31.86,"0105",2020-06-25 15:56:25,93.0312,73.78776,0.4,114.1,0.793,0,7.6,0,2.72,56,11,NA,NA,NA,NA,NA,2020-06-25 15:40:00,2020-06-25 15:00:00,"2020-06-26",4180,69,3
481,"1_ 927_HFD_IMT",31.86,"0105",2020-06-25 16:16:25,95.58,76.04982,0.5,114.6,0.796,0,7.6,0,2.72,88,14,NA,NA,NA,NA,NA,2020-06-25 16:00:00,2020-06-25 16:00:00,"2020-06-26",4200,70,3
482,"1_ 927_HFD_IMT",31.86,"0105",2020-06-25 16:36:25,96.31278,75.41262,0.5,115.1,0.783,0,7.6,0,2.72,530,139,NA,NA,NA,NA,NA,2020-06-25 16:20:00,2020-06-25 16:00:00,"2020-06-26",4220,70,3
483,"1_ 927_HFD_IMT",31.86,"0105",2020-06-25 16:56:25,108.54702,88.85754,0.5,115.6,0.819,0.04,7.64,0,2.72,265,56,NA,NA,NA,NA,NA,2020-06-25 16:40:00,2020-06-25 16:00:00,"2020-06-26",4240,70,3
484,"1_ 927_HFD_IMT",31.86,"0105",2020-06-25 17:16:25,104.8194,84.1104,0.5,116.1,0.802,0,7.64,0.02,2.74,649,75,NA,NA,NA,NA,NA,2020-06-25 17:00:00,2020-06-25 17:00:00,"2020-06-26",4260,71,3
485,"1_ 927_HFD_IMT",31.86,"0105",2020-06-25 17:36:25,101.56968,79.77744,0.5,116.6,0.786,0,7.64,0,2.74,101,21,NA,NA,NA,NA,NA,2020-06-25 17:20:00,2020-06-25 17:00:00,"2020-06-26",4280,71,3
486,"1_ 927_HFD_IMT",31.86,"EVENT",2020-06-25 17:56:25,128.0772,107.6868,0.6,117.2,0.841,0.12,7.76,0,2.74,1211,633,NA,NA,NA,NA,NA,2020-06-25 17:40:00,2020-06-25 17:00:00,"2020-06-26",4300,71,3
487,"1_ 927_HFD_IMT",31.86,"0105",2020-06-25 18:16:25,101.09178,78.31188,0.5,117.7,0.775,0.18,7.94,0,2.74,926,345,NA,NA,NA,NA,NA,2020-06-25 18:00:00,2020-06-25 18:00:00,"2020-06-26",4320,72,3
488,"1_ 927_HFD_IMT",31.86,"0105",2020-06-25 18:36:25,135.30942,106.69914,0.6,118.3,0.789,0.04,7.98,0,2.74,1489,658,NA,NA,NA,NA,NA,2020-06-25 18:20:00,2020-06-25 18:00:00,"2020-06-26",4340,72,3
489,"1_ 927_HFD_IMT",31.86,"0105",2020-06-25 18:56:25,127.31256,98.9253,0.6,118.9,0.777,0.03,8.01,0.02,2.76,1406,722,NA,NA,NA,NA,NA,2020-06-25 18:40:00,2020-06-25 18:00:00,"2020-06-26",4360,72,3
490,"1_ 927_HFD_IMT",31.86,"0105",2020-06-25 19:16:25,135.405,104.94684,0.6,119.5,0.775,0,8.01,0.02,2.78,2200,1212,NA,NA,NA,NA,NA,2020-06-25 19:00:00,2020-06-25 19:00:00,"2020-06-26",4380,73,3
491,"1_ 927_HFD_IMT",31.86,"0105",2020-06-25 19:36:25,130.40298,102.2706,0.6,120.1,0.784,0.03,8.04,0,2.78,2065,962,NA,NA,NA,NA,NA,2020-06-25 19:20:00,2020-06-25 19:00:00,"2020-06-26",4400,73,3
492,"1_ 927_HFD_IMT",31.86,"0105",2020-06-25 19:56:25,90.73728,69.1362,0.4,120.5,0.762,0,8.04,0,2.78,1400,669,NA,NA,NA,NA,NA,2020-06-25 19:40:00,2020-06-25 19:00:00,"2020-06-26",4420,73,3
493,"1_ 927_HFD_IMT",31.86,"0105",2020-06-25 20:16:25,131.54994,103.73616,0.6,121.1,0.789,0,8.04,0,2.78,1106,609,NA,NA,NA,NA,NA,2020-06-25 20:00:00,2020-06-25 20:00:00,"2020-06-26",4440,74,3
494,"1_ 927_HFD_IMT",31.86,"0105",2020-06-25 20:36:25,127.31256,99.11646,0.6,121.7,0.779,0,8.04,0.04,2.82,2593,1368,NA,NA,NA,NA,NA,2020-06-25 20:20:00,2020-06-25 20:00:00,"2020-06-26",4460,74,3
495,"1_ 927_HFD_IMT",31.86,"0105",2020-06-25 20:56:25,134.57664,105.6159,0.6,122.3,0.785,0,8.04,0.04,2.86,1920,915,NA,NA,NA,NA,NA,2020-06-25 20:40:00,2020-06-25 20:00:00,"2020-06-26",4480,74,3
496,"1_ 927_HFD_IMT",31.86,"0105",2020-06-25 21:16:25,114.0588,88.34778,0.5,122.8,0.774,0,8.04,0,2.86,1210,489,NA,NA,NA,NA,NA,2020-06-25 21:00:00,2020-06-25 21:00:00,"2020-06-26",4500,75,3
497,"1_ 927_HFD_IMT",31.86,"0105",2020-06-25 21:36:25,127.63116,98.54298,0.6,123.4,0.772,-0.02,8.02,0,2.86,1074,466,NA,NA,NA,NA,NA,2020-06-25 21:20:00,2020-06-25 21:00:00,"2020-06-26",4520,75,3
498,"1_ 927_HFD_IMT",31.86,"0105",2020-06-25 21:56:25,129.54276,101.41038,0.6,124,0.783,0,8.02,0.04,2.9,2452,1180,NA,NA,NA,NA,NA,2020-06-25 21:40:00,2020-06-25 21:00:00,"2020-06-26",4540,75,3
499,"1_ 927_HFD_IMT",31.86,"0105",2020-06-25 22:16:25,129.60648,99.7218,0.6,124.6,0.769,0,8.02,0,2.9,2251,965,NA,NA,NA,NA,NA,2020-06-25 22:00:00,2020-06-25 22:00:00,"2020-06-26",4560,76,3
500,"1_ 927_HFD_IMT",31.86,"0105",2020-06-25 22:36:25,112.91184,86.9778,0.5,125.1,0.77,0,8.02,0.02,2.92,1857,864,NA,NA,NA,NA,NA,2020-06-25 22:20:00,2020-06-25 22:00:00,"2020-06-26",4580,76,3
501,"1_ 927_HFD_IMT",31.86,"0105",2020-06-25 22:56:25,125.0505,96.94998,0.6,125.7,0.775,0,8.02,0.04,2.96,1430,637,NA,NA,NA,NA,NA,2020-06-25 22:40:00,2020-06-25 22:00:00,"2020-06-26",4600,76,3
502,"1_ 927_HFD_IMT",31.86,"0105",2020-06-25 23:16:25,114.09066,87.4557,0.5,126.2,0.767,0,8.02,0.06,3.02,2096,1000,NA,NA,NA,NA,NA,2020-06-25 23:00:00,2020-06-25 23:00:00,"2020-06-26",4620,77,3
503,"1_ 927_HFD_IMT",31.86,"0105",2020-06-25 23:36:25,72.57708,54.51246,0.3,126.5,0.751,0,8.02,0,3.02,555,87,NA,NA,NA,NA,NA,2020-06-25 23:20:00,2020-06-25 23:00:00,"2020-06-26",4640,77,3
504,"1_ 927_HFD_IMT",31.86,"0105",2020-06-25 23:56:25,132.02784,101.82456,0.6,127.1,0.771,0,8.02,0,3.02,1749,978,NA,NA,NA,NA,NA,2020-06-25 23:40:00,2020-06-25 23:00:00,"2020-06-26",4660,77,3
505,"1_ 927_HFD_IMT",31.86,"0105",2020-06-26 00:16:25,130.3074,99.94482,0.6,127.7,0.767,0.02,8.04,0.04,3.06,2004,854,NA,NA,NA,NA,NA,2020-06-26 00:00:00,2020-06-26 00:00:00,"2020-06-26",4680,78,3
506,"1_ 927_HFD_IMT",31.86,"0105",2020-06-26 00:36:25,104.78754,80.19162,0.5,128.2,0.765,0,8.04,0,3.06,2129,959,NA,NA,NA,NA,NA,2020-06-26 00:20:00,2020-06-26 00:00:00,"2020-06-26",4700,78,3
507,"1_ 927_HFD_IMT",31.86,"0105",2020-06-26 00:56:25,55.18152,40.90824,0.3,128.5,0.741,0,8.04,0,3.06,310,143,NA,NA,NA,NA,NA,2020-06-26 00:40:00,2020-06-26 00:00:00,"2020-06-26",4720,78,3
508,"1_ 927_HFD_IMT",31.86,"0105",2020-06-26 01:16:25,104.3415,79.07652,0.5,129,0.758,0,8.04,0.04,3.1,1482,692,NA,NA,NA,NA,NA,2020-06-26 01:00:00,2020-06-26 01:00:00,"2020-06-26",4740,79,3
509,"1_ 927_HFD_IMT",31.86,"0105",2020-06-26 01:36:25,84.81132,63.46512,0.4,129.4,0.749,-0.02,8.02,0,3.1,29,10,NA,NA,NA,NA,NA,2020-06-26 01:20:00,2020-06-26 01:00:00,"2020-06-26",4760,79,3
510,"1_ 927_HFD_IMT",31.86,"0105",2020-06-26 01:56:25,118.71036,91.18332,0.6,130,0.768,0,8.02,0.02,3.12,680,306,NA,NA,NA,NA,NA,2020-06-26 01:40:00,2020-06-26 01:00:00,"2020-06-26",4780,79,3
511,"1_ 927_HFD_IMT",31.86,"0105",2020-06-26 02:16:25,84.01482,63.4014,0.4,130.4,0.755,0,8.02,0,3.12,71,3,NA,NA,NA,NA,NA,2020-06-26 02:00:00,2020-06-26 02:00:00,"2020-06-26",4800,80,3
512,"1_ 927_HFD_IMT",31.86,"0105",2020-06-26 02:36:25,122.24682,96.50394,0.6,131,0.789,0,8.02,0,3.12,1523,733,NA,NA,NA,NA,NA,2020-06-26 02:20:00,2020-06-26 02:00:00,"2020-06-26",4820,80,3
513,"1_ 927_HFD_IMT",31.86,"0105",2020-06-26 02:56:25,95.2614,72.57708,0.5,131.5,0.762,0,8.02,0.04,3.16,1405,423,NA,NA,NA,NA,NA,2020-06-26 02:40:00,2020-06-26 02:00:00,"2020-06-26",4840,80,3
514,"1_ 927_HFD_IMT",31.86,"0105",2020-06-26 03:16:25,75.8268,57.41172,0.4,131.9,0.757,0,8.02,0,3.16,5,0,NA,NA,NA,NA,NA,2020-06-26 03:00:00,2020-06-26 03:00:00,"2020-06-26",4860,81,3
515,"1_ 927_HFD_IMT",31.86,"0105",2020-06-26 03:36:25,103.51314,79.65,0.5,132.4,0.77,0,8.02,0,3.16,213,50,NA,NA,NA,NA,NA,2020-06-26 03:20:00,2020-06-26 03:00:00,"2020-06-26",4880,81,3
516,"1_ 927_HFD_IMT",31.86,"0105",2020-06-26 03:56:25,94.6242,71.81244,0.4,132.8,0.759,0,8.02,0.02,3.18,1101,430,NA,NA,NA,NA,NA,2020-06-26 03:40:00,2020-06-26 03:00:00,"2020-06-26",4900,81,3
517,"1_ 927_HFD_IMT",31.86,"0105",2020-06-26 04:16:25,114.15438,88.47522,0.5,133.3,0.775,0,8.02,0,3.18,1060,455,NA,NA,NA,NA,NA,2020-06-26 04:00:00,2020-06-26 04:00:00,"2020-06-26",4920,82,3
518,"1_ 927_HFD_IMT",31.86,"0105",2020-06-26 04:36:25,57.92148,43.10658,0.3,133.6,0.744,0,8.02,0,3.18,730,212,NA,NA,NA,NA,NA,2020-06-26 04:20:00,2020-06-26 04:00:00,"2020-06-26",4940,82,3
519,"1_ 927_HFD_IMT",31.86,"0105",2020-06-26 04:56:25,121.45032,93.47724,0.6,134.2,0.77,0,8.02,0,3.18,699,312,NA,NA,NA,NA,NA,2020-06-26 04:40:00,2020-06-26 04:00:00,"2020-06-26",4960,82,3
520,"1_ 927_HFD_IMT",31.86,"0105",2020-06-26 05:16:25,75.06216,57.28428,0.4,134.6,0.763,0,8.02,0.02,3.2,178,42,NA,NA,NA,NA,NA,2020-06-26 05:00:00,2020-06-26 05:00:00,"2020-06-26",4980,83,3
521,"1_ 927_HFD_IMT",31.86,"0105",2020-06-26 05:36:25,59.8968,44.69958,0.3,134.9,0.746,0,8.02,0,3.2,320,103,NA,NA,NA,NA,NA,2020-06-26 05:20:00,2020-06-26 05:00:00,"2020-06-26",5000,83,3
522,"1_ 927_HFD_IMT",31.86,"EVENT",2020-06-26 05:56:25,83.02716,69.00876,0.4,135.3,0.831,0,8.02,0,3.2,396,101,NA,NA,NA,NA,NA,2020-06-26 05:40:00,2020-06-26 05:00:00,"2020-06-26",5020,83,3
523,"1_ 927_HFD_IMT",31.86,"0105",2020-06-26 06:16:25,127.37628,106.95402,0.6,135.9,0.84,0.32,8.34,0.04,3.24,1477,747,NA,NA,NA,NA,NA,2020-06-26 06:00:00,2020-06-26 06:00:00,"2020-06-27",5040,84,4
524,"1_ 927_HFD_IMT",31.86,"0105",2020-06-26 06:36:25,105.39288,88.37964,0.5,136.4,0.839,0.19,8.53,0.14,3.38,1105,452,NA,NA,NA,NA,NA,2020-06-26 06:20:00,2020-06-26 06:00:00,"2020-06-27",5060,84,4
525,"1_ 927_HFD_IMT",31.86,"0105",2020-06-26 06:56:25,88.4115,72.73638,0.4,136.8,0.823,0.04,8.57,0,3.38,617,169,NA,NA,NA,NA,NA,2020-06-26 06:40:00,2020-06-26 06:00:00,"2020-06-27",5080,84,4
526,"1_ 927_HFD_IMT",31.86,"0105",2020-06-26 07:16:25,107.46378,90.06822,0.5,137.3,0.838,0.06,8.63,0.04,3.42,286,114,NA,NA,NA,NA,NA,2020-06-26 07:00:00,2020-06-26 07:00:00,"2020-06-27",5100,85,4
527,"1_ 927_HFD_IMT",31.86,"0105",2020-06-26 07:36:25,106.8903,89.30358,0.5,137.8,0.835,0,8.63,0.02,3.44,268,107,NA,NA,NA,NA,NA,2020-06-26 07:20:00,2020-06-26 07:00:00,"2020-06-27",5120,85,4
528,"1_ 927_HFD_IMT",31.86,"0105",2020-06-26 07:56:25,94.08258,76.59144,0.5,138.3,0.814,0,8.63,0,3.44,354,74,NA,NA,NA,NA,NA,2020-06-26 07:40:00,2020-06-26 07:00:00,"2020-06-27",5140,85,4
529,"1_ 927_HFD_IMT",31.86,"0105",2020-06-26 08:16:25,89.6859,73.78776,0.4,138.7,0.823,0,8.63,0.02,3.46,58,9,NA,NA,NA,NA,NA,2020-06-26 08:00:00,2020-06-26 08:00:00,"2020-06-27",5160,86,4
530,"1_ 927_HFD_IMT",31.86,"0105",2020-06-26 08:36:25,86.022,72.86382,0.4,139.1,0.847,0.04,8.67,0,3.46,103,31,NA,NA,NA,NA,NA,2020-06-26 08:20:00,2020-06-26 08:00:00,"2020-06-27",5180,86,4
531,"1_ 927_HFD_IMT",31.86,"0105",2020-06-26 08:56:25,93.06306,80.6058,0.5,139.6,0.866,0,8.67,0,3.46,288,159,NA,NA,NA,NA,NA,2020-06-26 08:40:00,2020-06-26 08:00:00,"2020-06-27",5200,86,4
532,"1_ 927_HFD_IMT",31.86,"0105",2020-06-26 09:16:25,102.52548,86.8185,0.5,140.1,0.847,0.09,8.76,0.04,3.5,579,212,NA,NA,NA,NA,NA,2020-06-26 09:00:00,2020-06-26 09:00:00,"2020-06-27",5220,87,4
533,"1_ 927_HFD_IMT",31.86,"0105",2020-06-26 09:36:25,82.6767,70.66548,0.4,140.5,0.854,0.03,8.79,0.06,3.56,543,151,NA,NA,NA,NA,NA,2020-06-26 09:20:00,2020-06-26 09:00:00,"2020-06-27",5240,87,4
534,"1_ 927_HFD_IMT",31.86,"0105",2020-06-26 09:56:25,83.91924,71.3664,0.4,140.9,0.85,0,8.79,0,3.56,27,3,NA,NA,NA,NA,NA,2020-06-26 09:40:00,2020-06-26 09:00:00,"2020-06-27",5260,87,4
535,"1_ 927_HFD_IMT",31.86,"0105",2020-06-26 10:16:25,81.52974,71.81244,0.4,141.3,0.881,0.12,8.91,0,3.56,196,85,NA,NA,NA,NA,NA,2020-06-26 10:00:00,2020-06-26 10:00:00,"2020-06-27",5280,88,4
536,"1_ 927_HFD_IMT",31.86,"0105",2020-06-26 10:36:25,86.3406,75.9861,0.4,141.7,0.88,0.08,8.99,0.08,3.64,328,132,NA,NA,NA,NA,NA,2020-06-26 10:20:00,2020-06-26 10:00:00,"2020-06-27",5300,88,4
537,"1_ 927_HFD_IMT",31.86,"0105",2020-06-26 10:56:25,85.76712,75.1896,0.4,142.1,0.876,0.04,9.03,0,3.64,71,15,NA,NA,NA,NA,NA,2020-06-26 10:40:00,2020-06-26 10:00:00,"2020-06-27",5320,88,4
538,"1_ 927_HFD_IMT",31.86,"0105",2020-06-26 11:16:25,93.60468,83.50506,0.5,142.6,0.892,0.06,9.09,0.02,3.66,453,183,NA,NA,NA,NA,NA,2020-06-26 11:00:00,2020-06-26 11:00:00,"2020-06-27",5340,89,4
539,"1_ 927_HFD_IMT",31.86,"0105",2020-06-26 11:36:25,85.3848,75.22146,0.4,143,0.881,0.06,9.15,0,3.66,88,26,NA,NA,NA,NA,NA,2020-06-26 11:20:00,2020-06-26 11:00:00,"2020-06-27",5360,89,4
540,"1_ 927_HFD_IMT",31.86,"0105",2020-06-26 11:56:25,88.66638,78.28002,0.4,143.4,0.883,0.05,9.2,0,3.66,202,42,NA,NA,NA,NA,NA,2020-06-26 11:40:00,2020-06-26 11:00:00,"2020-06-27",5380,89,4
541,"1_ 930_HFD_vehicle",35.54,"0102",2020-06-22 18:08:25,110.20954,91.94198,0.5,0,0.834,-0.05,0,0,0,951,206,NA,NA,NA,NA,NA,2020-06-22 18:00:00,2020-06-22 18:00:00,"2020-06-23",0,0,0
542,"1_ 930_HFD_vehicle",35.54,"0102",2020-06-22 18:28:25,127.97954,106.83324,0.6,0.6,0.835,0.05,0.05,0,0,394,126,NA,NA,NA,NA,NA,2020-06-22 18:20:00,2020-06-22 18:00:00,"2020-06-23",20,0,0
543,"1_ 930_HFD_vehicle",35.54,"0102",2020-06-22 18:48:25,143.26174,121.40464,0.7,1.3,0.847,0.08,0.13,0,0,2717,1548,NA,NA,NA,NA,NA,2020-06-22 18:40:00,2020-06-22 18:00:00,"2020-06-23",40,0,0
544,"1_ 930_HFD_vehicle",35.54,"0102",2020-06-22 19:08:25,143.97254,116.28688,0.7,2,0.808,0.04,0.17,0,0,3742,2387,NA,NA,NA,NA,NA,2020-06-22 19:00:00,2020-06-22 19:00:00,"2020-06-23",60,1,0
545,"1_ 930_HFD_vehicle",35.54,"0102",2020-06-22 19:28:25,135.9405,110.13846,0.7,2.7,0.81,0.07,0.24,0,0,1914,607,NA,NA,NA,NA,NA,2020-06-22 19:20:00,2020-06-22 19:00:00,"2020-06-23",80,1,0
546,"1_ 930_HFD_vehicle",35.54,"0102",2020-06-22 19:48:25,147.17114,117.60186,0.7,3.4,0.799,0,0.24,0.02,0.02,2964,1701,NA,NA,NA,NA,NA,2020-06-22 19:40:00,2020-06-22 19:00:00,"2020-06-23",100,1,0
547,"1_ 930_HFD_vehicle",35.54,"0102",2020-06-22 20:08:25,139.42342,109.74752,0.7,4.1,0.787,0,0.24,0,0.02,3462,2189,NA,NA,NA,NA,NA,2020-06-22 20:00:00,2020-06-22 20:00:00,"2020-06-23",120,2,0
548,"1_ 930_HFD_vehicle",35.54,"0102",2020-06-22 20:28:25,136.68684,106.93986,0.7,4.8,0.782,0,0.24,0,0.02,2383,1198,NA,NA,NA,NA,NA,2020-06-22 20:20:00,2020-06-22 20:00:00,"2020-06-23",140,2,0
549,"1_ 930_HFD_vehicle",35.54,"0102",2020-06-22 20:48:25,129.50776,102.81722,0.6,5.4,0.794,0,0.24,0,0.02,1910,520,NA,NA,NA,NA,NA,2020-06-22 20:40:00,2020-06-22 20:00:00,"2020-06-23",160,2,0
550,"1_ 930_HFD_vehicle",35.54,"0102",2020-06-22 21:08:25,137.50426,107.89944,0.7,6.1,0.785,0,0.24,0,0.02,1495,773,NA,NA,NA,NA,NA,2020-06-22 21:00:00,2020-06-22 21:00:00,"2020-06-23",180,3,0
551,"1_ 930_HFD_vehicle",35.54,"0102",2020-06-22 21:28:25,128.01508,101.1113,0.6,6.7,0.79,0.03,0.27,0,0.02,2633,1285,NA,NA,NA,NA,NA,2020-06-22 21:20:00,2020-06-22 21:00:00,"2020-06-23",200,3,0
552,"1_ 930_HFD_vehicle",35.54,"0102",2020-06-22 21:48:25,131.24922,102.56844,0.6,7.3,0.782,0,0.27,0,0.02,1386,742,NA,NA,NA,NA,NA,2020-06-22 21:40:00,2020-06-22 21:00:00,"2020-06-23",220,3,0
553,"1_ 930_HFD_vehicle",35.54,"0102",2020-06-22 22:08:25,125.52728,101.14684,0.6,7.9,0.806,0.05,0.32,0,0.02,2342,1055,NA,NA,NA,NA,NA,2020-06-22 22:00:00,2020-06-22 22:00:00,"2020-06-23",240,4,0
554,"1_ 930_HFD_vehicle",35.54,"0102",2020-06-22 22:28:25,117.4597,93.68344,0.6,8.5,0.798,0,0.32,0,0.02,1069,347,NA,NA,NA,NA,NA,2020-06-22 22:20:00,2020-06-22 22:00:00,"2020-06-23",260,4,0
555,"1_ 930_HFD_vehicle",35.54,"0102",2020-06-22 22:48:25,133.20392,105.69596,0.6,9.1,0.793,0.03,0.35,0,0.02,2354,1358,NA,NA,NA,NA,NA,2020-06-22 22:40:00,2020-06-22 22:00:00,"2020-06-23",280,4,0
556,"1_ 930_HFD_vehicle",35.54,"0102",2020-06-22 23:08:25,94.46532,72.00404,0.4,9.5,0.762,0,0.35,0,0.02,732,246,NA,NA,NA,NA,NA,2020-06-22 23:00:00,2020-06-22 23:00:00,"2020-06-23",300,5,0
557,"1_ 930_HFD_vehicle",35.54,"0102",2020-06-22 23:28:25,138.00182,113.69246,0.7,10.2,0.824,0.08,0.43,0,0.02,2437,1319,NA,NA,NA,NA,NA,2020-06-22 23:20:00,2020-06-22 23:00:00,"2020-06-23",320,5,0
558,"1_ 930_HFD_vehicle",35.54,"0102",2020-06-22 23:48:25,116.46458,92.61724,0.6,10.8,0.795,0,0.43,0.02,0.04,2492,1265,NA,NA,NA,NA,NA,2020-06-22 23:40:00,2020-06-22 23:00:00,"2020-06-23",340,5,0
559,"1_ 930_HFD_vehicle",35.54,"0102",2020-06-23 00:08:25,129.82762,102.81722,0.6,11.4,0.792,0.02,0.45,0.04,0.08,1309,701,NA,NA,NA,NA,NA,2020-06-23 00:00:00,2020-06-23 00:00:00,"2020-06-23",360,6,0
560,"1_ 930_HFD_vehicle",35.54,"0102",2020-06-23 00:28:25,121.61788,99.26322,0.6,12,0.816,0.05,0.5,0.02,0.1,2241,1111,NA,NA,NA,NA,NA,2020-06-23 00:20:00,2020-06-23 00:00:00,"2020-06-23",380,6,0
561,"1_ 930_HFD_vehicle",35.54,"0102",2020-06-23 00:48:25,119.34332,95.0695,0.6,12.6,0.797,0,0.5,0,0.1,1689,611,NA,NA,NA,NA,NA,2020-06-23 00:40:00,2020-06-23 00:00:00,"2020-06-23",400,6,0
562,"1_ 930_HFD_vehicle",35.54,"0102",2020-06-23 01:08:25,121.29802,95.63814,0.6,13.2,0.788,0,0.5,0.02,0.12,1071,286,NA,NA,NA,NA,NA,2020-06-23 01:00:00,2020-06-23 01:00:00,"2020-06-23",420,7,0
563,"1_ 930_HFD_vehicle",35.54,"0102",2020-06-23 01:28:25,96.56218,75.09602,0.5,13.7,0.778,0.03,0.53,0,0.12,783,338,NA,NA,NA,NA,NA,2020-06-23 01:20:00,2020-06-23 01:00:00,"2020-06-23",440,7,0
564,"1_ 930_HFD_vehicle",35.54,"0102",2020-06-23 01:48:25,117.21092,93.1148,0.6,14.3,0.795,0,0.53,0,0.12,1242,599,NA,NA,NA,NA,NA,2020-06-23 01:40:00,2020-06-23 01:00:00,"2020-06-23",460,7,0
565,"1_ 930_HFD_vehicle",35.54,"0102",2020-06-23 02:08:25,101.9998,78.75664,0.5,14.8,0.772,0.03,0.56,0,0.12,652,318,NA,NA,NA,NA,NA,2020-06-23 02:00:00,2020-06-23 02:00:00,"2020-06-23",480,8,0
566,"1_ 930_HFD_vehicle",35.54,"0102",2020-06-23 02:28:25,129.721,103.67018,0.6,15.4,0.799,0,0.56,0,0.12,2186,1096,NA,NA,NA,NA,NA,2020-06-23 02:20:00,2020-06-23 02:00:00,"2020-06-23",500,8,0
567,"1_ 930_HFD_vehicle",35.54,"0102",2020-06-23 02:48:25,117.4597,93.00818,0.6,16,0.792,0,0.56,0.02,0.14,1139,427,NA,NA,NA,NA,NA,2020-06-23 02:40:00,2020-06-23 02:00:00,"2020-06-23",520,8,0
568,"1_ 930_HFD_vehicle",35.54,"0102",2020-06-23 03:08:25,114.04786,87.81934,0.5,16.5,0.77,0.03,0.59,0,0.14,792,414,NA,NA,NA,NA,NA,2020-06-23 03:00:00,2020-06-23 03:00:00,"2020-06-23",540,9,0
569,"1_ 930_HFD_vehicle",35.54,"0102",2020-06-23 03:28:25,119.27224,93.50574,0.6,17.1,0.784,0,0.59,0,0.14,1336,436,NA,NA,NA,NA,NA,2020-06-23 03:20:00,2020-06-23 03:00:00,"2020-06-23",560,9,0
570,"1_ 930_HFD_vehicle",35.54,"0102",2020-06-23 03:48:25,103.31478,78.86326,0.5,17.6,0.763,0,0.59,0,0.14,445,117,NA,NA,NA,NA,NA,2020-06-23 03:40:00,2020-06-23 03:00:00,"2020-06-23",580,9,0
571,"1_ 930_HFD_vehicle",35.54,"0102",2020-06-23 04:08:25,118.77468,92.72386,0.6,18.2,0.781,0,0.59,0,0.14,444,208,NA,NA,NA,NA,NA,2020-06-23 04:00:00,2020-06-23 04:00:00,"2020-06-23",600,10,0
572,"1_ 930_HFD_vehicle",35.54,"0102",2020-06-23 04:28:25,129.47222,103.49248,0.6,18.8,0.799,0,0.59,0,0.14,1056,425,NA,NA,NA,NA,NA,2020-06-23 04:20:00,2020-06-23 04:00:00,"2020-06-23",620,10,0
573,"1_ 930_HFD_vehicle",35.54,"0102",2020-06-23 04:48:25,94.64302,73.07024,0.5,19.3,0.772,0,0.59,0,0.14,422,74,NA,NA,NA,NA,NA,2020-06-23 04:40:00,2020-06-23 04:00:00,"2020-06-23",640,10,0
574,"1_ 930_HFD_vehicle",35.54,"0102",2020-06-23 05:08:25,134.62552,112.3064,0.7,20,0.834,0.06,0.65,0.02,0.16,2908,1630,NA,NA,NA,NA,NA,2020-06-23 05:00:00,2020-06-23 05:00:00,"2020-06-23",660,11,0
575,"1_ 930_HFD_vehicle",35.54,"0102",2020-06-23 05:28:25,112.51964,89.80958,0.5,20.5,0.798,0.03,0.68,0.02,0.18,1887,928,NA,NA,NA,NA,NA,2020-06-23 05:20:00,2020-06-23 05:00:00,"2020-06-23",680,11,0
576,"1_ 930_HFD_vehicle",35.54,"0102",2020-06-23 05:48:25,105.76704,83.90994,0.5,21,0.793,0.02,0.7,0,0.18,807,251,NA,NA,NA,NA,NA,2020-06-23 05:40:00,2020-06-23 05:00:00,"2020-06-23",700,11,0
577,"1_ 930_HFD_vehicle",35.54,"0102",2020-06-23 06:08:25,111.951,87.14408,0.5,21.5,0.778,-0.02,0.68,0.02,0.2,1867,877,NA,NA,NA,NA,NA,2020-06-23 06:00:00,2020-06-23 06:00:00,"2020-06-24",720,12,1
578,"1_ 930_HFD_vehicle",35.54,"0102",2020-06-23 06:28:25,131.24922,103.35032,0.6,22.1,0.787,0,0.68,0,0.2,1006,561,NA,NA,NA,NA,NA,2020-06-23 06:20:00,2020-06-23 06:00:00,"2020-06-24",740,12,1
579,"1_ 930_HFD_vehicle",35.54,"0102",2020-06-23 06:48:25,101.6444,79.6096,0.5,22.6,0.783,0.03,0.71,0.02,0.22,671,295,NA,NA,NA,NA,NA,2020-06-23 06:40:00,2020-06-23 06:00:00,"2020-06-24",760,12,1
580,"1_ 930_HFD_vehicle",35.54,"0102",2020-06-23 07:08:25,105.1984,88.24582,0.5,23.1,0.839,0.03,0.74,0,0.22,698,208,NA,NA,NA,NA,NA,2020-06-23 07:00:00,2020-06-23 07:00:00,"2020-06-24",780,13,1
581,"1_ 930_HFD_vehicle",35.54,"EVENT",2020-06-23 07:28:25,145.3586,117.60186,0.7,23.8,0.809,0.03,0.77,0,0.22,1356,698,NA,NA,NA,NA,NA,2020-06-23 07:20:00,2020-06-23 07:00:00,"2020-06-24",800,13,1
582,"1_ 930_HFD_vehicle",35.54,"0102",2020-06-23 07:48:25,112.09316,87.53502,0.5,24.3,0.781,0,0.77,0,0.22,1060,322,NA,NA,NA,NA,NA,2020-06-23 07:40:00,2020-06-23 07:00:00,"2020-06-24",820,13,1
583,"1_ 930_HFD_vehicle",35.54,"0102",2020-06-23 08:08:25,97.2019,73.70996,0.5,24.8,0.758,0,0.77,0,0.22,220,53,NA,NA,NA,NA,NA,2020-06-23 08:00:00,2020-06-23 08:00:00,"2020-06-24",840,14,1
584,"1_ 930_HFD_vehicle",35.54,"0102",2020-06-23 08:28:25,95.38936,72.11066,0.5,25.3,0.756,0,0.77,0,0.22,350,164,NA,NA,NA,NA,NA,2020-06-23 08:20:00,2020-06-23 08:00:00,"2020-06-24",860,14,1
585,"1_ 930_HFD_vehicle",35.54,"0102",2020-06-23 08:48:25,100.00956,76.2333,0.5,25.8,0.762,0,0.77,0,0.22,60,15,NA,NA,NA,NA,NA,2020-06-23 08:40:00,2020-06-23 08:00:00,"2020-06-24",880,14,1
586,"1_ 930_HFD_vehicle",35.54,"0102",2020-06-23 09:08:25,82.06186,62.51486,0.4,26.2,0.762,0,0.77,0,0.22,743,328,NA,NA,NA,NA,NA,2020-06-23 09:00:00,2020-06-23 09:00:00,"2020-06-24",900,15,1
587,"1_ 930_HFD_vehicle",35.54,"0102",2020-06-23 09:28:25,90.87578,68.2368,0.4,26.6,0.751,0,0.77,0.02,0.24,60,11,NA,NA,NA,NA,NA,2020-06-23 09:20:00,2020-06-23 09:00:00,"2020-06-24",920,15,1
588,"1_ 930_HFD_vehicle",35.54,"0102",2020-06-23 09:48:25,107.82836,87.49948,0.5,27.1,0.812,0.03,0.8,0,0.24,1507,605,NA,NA,NA,NA,NA,2020-06-23 09:40:00,2020-06-23 09:00:00,"2020-06-24",940,15,1
589,"1_ 930_HFD_vehicle",35.54,"0102",2020-06-23 10:08:25,96.3134,74.17198,0.5,27.6,0.77,0,0.8,0,0.24,69,21,NA,NA,NA,NA,NA,2020-06-23 10:00:00,2020-06-23 10:00:00,"2020-06-24",960,16,1
590,"1_ 930_HFD_vehicle",35.54,"0102",2020-06-23 10:28:25,95.03396,73.60334,0.5,28.1,0.775,-0.12,0.68,0,0.24,43,8,NA,NA,NA,NA,NA,2020-06-23 10:20:00,2020-06-23 10:00:00,"2020-06-24",980,16,1
591,"1_ 930_HFD_vehicle",35.54,"0102",2020-06-23 10:48:25,91.23118,71.00892,0.4,28.5,0.778,0.11,0.79,0,0.24,92,22,NA,NA,NA,NA,NA,2020-06-23 10:40:00,2020-06-23 10:00:00,"2020-06-24",1000,16,1
592,"1_ 930_HFD_vehicle",35.54,"0102",2020-06-23 11:08:25,91.40888,72.11066,0.4,28.9,0.789,0.02,0.81,0,0.24,242,56,NA,NA,NA,NA,NA,2020-06-23 11:00:00,2020-06-23 11:00:00,"2020-06-24",1020,17,1
593,"1_ 930_HFD_vehicle",35.54,"0102",2020-06-23 11:28:25,119.87642,97.59284,0.6,29.5,0.814,0.07,0.88,0,0.24,563,260,NA,NA,NA,NA,NA,2020-06-23 11:20:00,2020-06-23 11:00:00,"2020-06-24",1040,17,1
594,"1_ 930_HFD_vehicle",35.54,"0102",2020-06-23 11:48:25,116.2158,96.6688,0.6,30.1,0.832,0,0.88,0,0.24,1772,785,NA,NA,NA,NA,NA,2020-06-23 11:40:00,2020-06-23 11:00:00,"2020-06-24",1060,17,1
595,"1_ 930_HFD_vehicle",35.54,"0102",2020-06-23 12:08:25,97.3796,75.20264,0.5,30.6,0.772,0,0.88,0,0.24,376,62,NA,NA,NA,NA,NA,2020-06-23 12:00:00,2020-06-23 12:00:00,"2020-06-24",1080,18,1
596,"1_ 930_HFD_vehicle",35.54,"0102",2020-06-23 12:28:25,93.25696,73.17686,0.4,31,0.784,0,0.88,0,0.24,62,21,NA,NA,NA,NA,NA,2020-06-23 12:20:00,2020-06-23 12:00:00,"2020-06-24",1100,18,1
597,"1_ 930_HFD_vehicle",35.54,"0102",2020-06-23 12:48:25,106.22906,86.82422,0.5,31.5,0.817,0.06,0.94,0,0.24,504,177,NA,NA,NA,NA,NA,2020-06-23 12:40:00,2020-06-23 12:00:00,"2020-06-24",1120,18,1
598,"1_ 930_HFD_vehicle",35.54,"0102",2020-06-23 13:08:25,94.85626,75.59358,0.5,32,0.797,0,0.94,0,0.24,57,23,NA,NA,NA,NA,NA,2020-06-23 13:00:00,2020-06-23 13:00:00,"2020-06-24",1140,19,1
599,"1_ 930_HFD_vehicle",35.54,"0102",2020-06-23 13:28:25,88.92108,70.40474,0.4,32.4,0.792,0,0.94,0,0.24,47,14,NA,NA,NA,NA,NA,2020-06-23 13:20:00,2020-06-23 13:00:00,"2020-06-24",1160,19,1
600,"1_ 930_HFD_vehicle",35.54,"0102",2020-06-23 13:48:25,120.19628,100.54266,0.6,33,0.836,0.03,0.97,0.04,0.28,1047,449,NA,NA,NA,NA,NA,2020-06-23 13:40:00,2020-06-23 13:00:00,"2020-06-24",1180,19,1
601,"1_ 930_HFD_vehicle",35.54,"0102",2020-06-23 14:08:25,116.85552,93.39912,0.6,33.6,0.799,0,0.97,0.04,0.32,1320,444,NA,NA,NA,NA,NA,2020-06-23 14:00:00,2020-06-23 14:00:00,"2020-06-24",1200,20,1
602,"1_ 930_HFD_vehicle",35.54,"0102",2020-06-23 14:28:25,94.96288,73.85212,0.5,34.1,0.777,0.03,1,0,0.32,78,13,NA,NA,NA,NA,NA,2020-06-23 14:20:00,2020-06-23 14:00:00,"2020-06-24",1220,20,1
603,"1_ 930_HFD_vehicle",35.54,"0102",2020-06-23 14:48:25,98.2681,76.80194,0.5,34.6,0.782,0,1,0,0.32,68,16,NA,NA,NA,NA,NA,2020-06-23 14:40:00,2020-06-23 14:00:00,"2020-06-24",1240,20,1
604,"1_ 930_HFD_vehicle",35.54,"0102",2020-06-23 15:08:25,92.15522,76.65978,0.4,35,0.832,0.06,1.06,0.02,0.34,150,31,NA,NA,NA,NA,NA,2020-06-23 15:00:00,2020-06-23 15:00:00,"2020-06-24",1260,21,1
605,"1_ 930_HFD_vehicle",35.54,"0102",2020-06-23 15:28:25,95.28274,77.69044,0.5,35.5,0.815,0,1.06,0,0.34,37,7,NA,NA,NA,NA,NA,2020-06-23 15:20:00,2020-06-23 15:00:00,"2020-06-24",1280,21,1
606,"1_ 930_HFD_vehicle",35.54,"0102",2020-06-23 15:48:25,97.13082,79.50298,0.5,36,0.819,0.03,1.09,0,0.34,158,46,NA,NA,NA,NA,NA,2020-06-23 15:40:00,2020-06-23 15:00:00,"2020-06-24",1300,21,1
607,"1_ 930_HFD_vehicle",35.54,"0102",2020-06-23 16:08:25,103.74126,82.73712,0.5,36.5,0.797,0,1.09,0,0.34,722,132,NA,NA,NA,NA,NA,2020-06-23 16:00:00,2020-06-23 16:00:00,"2020-06-24",1320,22,1
608,"1_ 930_HFD_vehicle",35.54,"0102",2020-06-23 16:28:25,103.45694,82.66604,0.5,37,0.799,0.04,1.13,0,0.34,169,67,NA,NA,NA,NA,NA,2020-06-23 16:20:00,2020-06-23 16:00:00,"2020-06-24",1340,22,1
609,"1_ 930_HFD_vehicle",35.54,"0102",2020-06-23 16:48:25,96.20678,77.4772,0.5,37.5,0.805,0,1.13,0,0.34,78,32,NA,NA,NA,NA,NA,2020-06-23 16:40:00,2020-06-23 16:00:00,"2020-06-24",1360,22,1
610,"1_ 930_HFD_vehicle",35.54,"0102",2020-06-23 17:08:25,93.2925,78.29462,0.5,38,0.839,0.05,1.18,0,0.34,104,34,NA,NA,NA,NA,NA,2020-06-23 17:00:00,2020-06-23 17:00:00,"2020-06-24",1380,23,1
611,"1_ 930_HFD_vehicle",35.54,"0102",2020-06-23 17:28:25,89.34756,71.6131,0.4,38.4,0.802,0,1.18,0.04,0.38,894,324,NA,NA,NA,NA,NA,2020-06-23 17:20:00,2020-06-23 17:00:00,"2020-06-24",1400,23,1
612,"1_ 930_HFD_vehicle",35.54,"0102",2020-06-23 17:48:25,110.95588,90.20052,0.5,38.9,0.813,0.04,1.22,0,0.38,353,52,NA,NA,NA,NA,NA,2020-06-23 17:40:00,2020-06-23 17:00:00,"2020-06-24",1420,23,1
613,"1_ 930_HFD_vehicle",35.54,"0102",2020-06-23 18:08:25,120.58722,98.37472,0.6,39.5,0.816,0,1.22,0,0.38,1346,383,NA,NA,NA,NA,NA,2020-06-23 18:00:00,2020-06-23 18:00:00,"2020-06-24",1440,24,1
614,"1_ 930_HFD_vehicle",35.54,"0102",2020-06-23 18:28:25,107.5085,84.30088,0.5,40,0.784,0,1.22,0,0.38,104,19,NA,NA,NA,NA,NA,2020-06-23 18:20:00,2020-06-23 18:00:00,"2020-06-24",1460,24,1
615,"1_ 930_HFD_vehicle",35.54,"0102",2020-06-23 18:48:25,114.01232,93.36358,0.5,40.5,0.819,0.06,1.28,0,0.38,1371,580,NA,NA,NA,NA,NA,2020-06-23 18:40:00,2020-06-23 18:00:00,"2020-06-24",1480,24,1
616,"1_ 930_HFD_vehicle",35.54,"0102",2020-06-23 19:08:25,132.77744,109.56982,0.6,41.1,0.825,0.04,1.32,0.08,0.46,2015,1062,NA,NA,NA,NA,NA,2020-06-23 19:00:00,2020-06-23 19:00:00,"2020-06-24",1500,25,1
617,"1_ 930_HFD_vehicle",35.54,"0102",2020-06-23 19:28:25,122.86178,98.51688,0.6,41.7,0.802,0,1.32,0,0.46,1732,728,NA,NA,NA,NA,NA,2020-06-23 19:20:00,2020-06-23 19:00:00,"2020-06-24",1520,25,1
618,"1_ 930_HFD_vehicle",35.54,"0102",2020-06-23 19:48:25,118.20604,97.9127,0.6,42.3,0.828,0.07,1.39,0,0.46,593,283,NA,NA,NA,NA,NA,2020-06-23 19:40:00,2020-06-23 19:00:00,"2020-06-24",1540,25,1
619,"1_ 930_HFD_vehicle",35.54,"0102",2020-06-23 20:08:25,138.81924,118.45482,0.7,43,0.853,0.03,1.42,0.06,0.52,2405,1204,NA,NA,NA,NA,NA,2020-06-23 20:00:00,2020-06-23 20:00:00,"2020-06-24",1560,26,1
620,"1_ 930_HFD_vehicle",35.54,"0102",2020-06-23 20:28:25,122.54192,98.30364,0.6,43.6,0.802,0,1.42,0,0.52,2353,1150,NA,NA,NA,NA,NA,2020-06-23 20:20:00,2020-06-23 20:00:00,"2020-06-24",1580,26,1
621,"1_ 930_HFD_vehicle",35.54,"0102",2020-06-23 20:48:25,106.40676,83.76778,0.5,44.1,0.787,0.04,1.46,0,0.52,805,206,NA,NA,NA,NA,NA,2020-06-23 20:40:00,2020-06-23 20:00:00,"2020-06-24",1600,26,1
622,"1_ 930_HFD_vehicle",35.54,"0102",2020-06-23 21:08:25,96.27786,80.8535,0.5,44.6,0.84,0.03,1.49,0.02,0.54,576,171,NA,NA,NA,NA,NA,2020-06-23 21:00:00,2020-06-23 21:00:00,"2020-06-24",1620,27,1
623,"1_ 930_HFD_vehicle",35.54,"0102",2020-06-23 21:28:25,109.74752,91.79982,0.5,45.1,0.836,0.02,1.51,0,0.54,709,348,NA,NA,NA,NA,NA,2020-06-23 21:20:00,2020-06-23 21:00:00,"2020-06-24",1640,27,1
624,"1_ 930_HFD_vehicle",35.54,"0102",2020-06-23 21:48:25,103.066,82.59496,0.5,45.6,0.801,0,1.51,0,0.54,720,228,NA,NA,NA,NA,NA,2020-06-23 21:40:00,2020-06-23 21:00:00,"2020-06-24",1660,27,1
625,"1_ 930_HFD_vehicle",35.54,"0102",2020-06-23 22:08:25,122.64854,104.02558,0.6,46.2,0.848,0.04,1.55,0,0.54,873,193,NA,NA,NA,NA,NA,2020-06-23 22:00:00,2020-06-23 22:00:00,"2020-06-24",1680,28,1
626,"1_ 930_HFD_vehicle",35.54,"0102",2020-06-23 22:28:25,135.69172,117.13984,0.7,46.9,0.863,0.12,1.67,0.04,0.58,1386,680,NA,NA,NA,NA,NA,2020-06-23 22:20:00,2020-06-23 22:00:00,"2020-06-24",1700,28,1
627,"1_ 930_HFD_vehicle",35.54,"0102",2020-06-23 22:48:25,137.50426,120.62276,0.7,47.6,0.877,0.07,1.74,0.1,0.68,2793,1551,NA,NA,NA,NA,NA,2020-06-23 22:40:00,2020-06-23 22:00:00,"2020-06-24",1720,28,1
628,"1_ 930_HFD_vehicle",35.54,"0102",2020-06-23 23:08:25,125.31404,107.1531,0.6,48.2,0.855,0.1,1.84,0.02,0.7,2441,1190,NA,NA,NA,NA,NA,2020-06-23 23:00:00,2020-06-23 23:00:00,"2020-06-24",1740,29,1
629,"1_ 930_HFD_vehicle",35.54,"0102",2020-06-23 23:28:25,108.78794,87.03746,0.5,48.7,0.8,0,1.84,0,0.7,781,190,NA,NA,NA,NA,NA,2020-06-23 23:20:00,2020-06-23 23:00:00,"2020-06-24",1760,29,1
630,"1_ 930_HFD_vehicle",35.54,"0102",2020-06-23 23:48:25,124.7454,106.0869,0.6,49.3,0.85,0.13,1.97,0.04,0.74,875,405,NA,NA,NA,NA,NA,2020-06-23 23:40:00,2020-06-23 23:00:00,"2020-06-24",1780,29,1
631,"1_ 930_HFD_vehicle",35.54,"0102",2020-06-24 00:08:25,123.03948,103.99004,0.6,49.9,0.845,0.03,2,0.02,0.76,1868,677,NA,NA,NA,NA,NA,2020-06-24 00:00:00,2020-06-24 00:00:00,"2020-06-24",1800,30,1
632,"1_ 930_HFD_vehicle",35.54,"0102",2020-06-24 00:28:25,96.34894,79.36082,0.5,50.4,0.824,0.04,2.04,0,0.76,518,106,NA,NA,NA,NA,NA,2020-06-24 00:20:00,2020-06-24 00:00:00,"2020-06-24",1820,30,1
633,"1_ 930_HFD_vehicle",35.54,"0102",2020-06-24 00:48:25,94.99842,78.47232,0.5,50.9,0.826,0.04,2.08,0,0.76,252,96,NA,NA,NA,NA,NA,2020-06-24 00:40:00,2020-06-24 00:00:00,"2020-06-24",1840,30,1
634,"1_ 930_HFD_vehicle",35.54,"0102",2020-06-24 01:08:25,127.0555,108.2193,0.6,51.5,0.852,0.03,2.11,0.06,0.82,708,344,NA,NA,NA,NA,NA,2020-06-24 01:00:00,2020-06-24 01:00:00,"2020-06-24",1860,31,1
635,"1_ 930_HFD_vehicle",35.54,"0102",2020-06-24 01:28:25,120.19628,103.84788,0.6,52.1,0.864,0.03,2.14,0.06,0.88,1662,598,NA,NA,NA,NA,NA,2020-06-24 01:20:00,2020-06-24 01:00:00,"2020-06-24",1880,31,1
636,"1_ 930_HFD_vehicle",35.54,"0102",2020-06-24 01:48:25,118.59698,97.09528,0.6,52.7,0.819,0.07,2.21,0,0.88,265,121,NA,NA,NA,NA,NA,2020-06-24 01:40:00,2020-06-24 01:00:00,"2020-06-24",1900,31,1
637,"1_ 930_HFD_vehicle",35.54,"0102",2020-06-24 02:08:25,98.23256,80.92458,0.5,53.2,0.824,0,2.21,0.02,0.9,335,47,NA,NA,NA,NA,NA,2020-06-24 02:00:00,2020-06-24 02:00:00,"2020-06-24",1920,32,1
638,"1_ 930_HFD_vehicle",35.54,"0102",2020-06-24 02:28:25,124.99418,108.0416,0.6,53.8,0.864,0.03,2.24,0.06,0.96,937,305,NA,NA,NA,NA,NA,2020-06-24 02:20:00,2020-06-24 02:00:00,"2020-06-24",1940,32,1
639,"1_ 930_HFD_vehicle",35.54,"0102",2020-06-24 02:48:25,102.5329,84.90506,0.5,54.3,0.828,0.03,2.27,0,0.96,129,35,NA,NA,NA,NA,NA,2020-06-24 02:40:00,2020-06-24 02:00:00,"2020-06-24",1960,32,1
640,"1_ 930_HFD_vehicle",35.54,"0102",2020-06-24 03:08:25,123.78582,106.01582,0.6,54.9,0.856,0.03,2.3,0.02,0.98,727,330,NA,NA,NA,NA,NA,2020-06-24 03:00:00,2020-06-24 03:00:00,"2020-06-24",1980,33,1
641,"1_ 930_HFD_vehicle",35.54,"0102",2020-06-24 03:28:25,93.43466,77.05072,0.5,55.4,0.825,0.03,2.33,0,0.98,481,148,NA,NA,NA,NA,NA,2020-06-24 03:20:00,2020-06-24 03:00:00,"2020-06-24",2000,33,1
642,"1_ 930_HFD_vehicle",35.54,"0102",2020-06-24 03:48:25,131.07152,109.67644,0.6,56,0.837,0,2.33,0,0.98,651,133,NA,NA,NA,NA,NA,2020-06-24 03:40:00,2020-06-24 03:00:00,"2020-06-24",2020,33,1
643,"1_ 930_HFD_vehicle",35.54,"0102",2020-06-24 04:08:25,114.93636,89.2054,0.5,56.5,0.776,0,2.33,0,0.98,350,132,NA,NA,NA,NA,NA,2020-06-24 04:00:00,2020-06-24 04:00:00,"2020-06-24",2040,34,1
644,"1_ 930_HFD_vehicle",35.54,"0102",2020-06-24 04:28:25,126.20254,109.49874,0.6,57.1,0.868,0.12,2.45,0.1,1.08,1738,799,NA,NA,NA,NA,NA,2020-06-24 04:20:00,2020-06-24 04:00:00,"2020-06-24",2060,34,1
645,"1_ 930_HFD_vehicle",35.54,"0102",2020-06-24 04:48:25,123.75028,105.12732,0.6,57.7,0.85,0.03,2.48,0.04,1.12,1722,612,NA,NA,NA,NA,NA,2020-06-24 04:40:00,2020-06-24 04:00:00,"2020-06-24",2080,34,1
646,"1_ 930_HFD_vehicle",35.54,"0102",2020-06-24 05:08:25,102.99492,80.39148,0.5,58.2,0.781,0.02,2.5,0,1.12,729,188,NA,NA,NA,NA,NA,2020-06-24 05:00:00,2020-06-24 05:00:00,"2020-06-24",2100,35,1
647,"1_ 930_HFD_vehicle",35.54,"0102",2020-06-24 05:28:25,100.0451,77.51274,0.5,58.7,0.775,0,2.5,0,1.12,123,39,NA,NA,NA,NA,NA,2020-06-24 05:20:00,2020-06-24 05:00:00,"2020-06-24",2120,35,1
648,"1_ 930_HFD_vehicle",35.54,"0102",2020-06-24 05:48:25,106.19352,86.7176,0.5,59.2,0.816,0.07,2.57,0,1.12,1269,510,NA,NA,NA,NA,NA,2020-06-24 05:40:00,2020-06-24 05:00:00,"2020-06-24",2140,35,1
649,"1_ 930_HFD_vehicle",35.54,"0102",2020-06-24 06:08:25,96.06462,76.411,0.5,59.7,0.795,0.03,2.6,0,1.12,189,39,NA,NA,NA,NA,NA,2020-06-24 06:00:00,2020-06-24 06:00:00,"2020-06-25",2160,36,2
650,"1_ 930_HFD_vehicle",35.54,"0102",2020-06-24 06:28:25,94.46532,73.60334,0.5,60.2,0.779,0.04,2.64,0.02,1.14,103,26,NA,NA,NA,NA,NA,2020-06-24 06:20:00,2020-06-24 06:00:00,"2020-06-25",2180,36,2
651,"1_ 930_HFD_vehicle",35.54,"0102",2020-06-24 06:48:25,112.1287,96.8465,0.5,60.7,0.864,0,2.64,0,1.14,930,382,NA,NA,NA,NA,NA,2020-06-24 06:40:00,2020-06-24 06:00:00,"2020-06-25",2200,36,2
652,"1_ 930_HFD_vehicle",35.54,"0102",2020-06-24 07:08:25,104.87854,86.04234,0.5,61.2,0.82,0,2.64,0.04,1.18,935,305,NA,NA,NA,NA,NA,2020-06-24 07:00:00,2020-06-24 07:00:00,"2020-06-25",2220,37,2
653,"1_ 930_HFD_vehicle",35.54,"0102",2020-06-24 07:28:25,98.6235,76.9441,0.5,61.7,0.78,0,2.64,0,1.18,29,6,NA,NA,NA,NA,NA,2020-06-24 07:20:00,2020-06-24 07:00:00,"2020-06-25",2240,37,2
654,"1_ 930_HFD_vehicle",35.54,"0102",2020-06-24 07:48:25,92.9371,77.40612,0.4,62.1,0.833,0.07,2.71,0,1.18,497,185,NA,NA,NA,NA,NA,2020-06-24 07:40:00,2020-06-24 07:00:00,"2020-06-25",2260,37,2
655,"1_ 930_HFD_vehicle",35.54,"0102",2020-06-24 08:08:25,94.7141,74.31414,0.5,62.6,0.784,0,2.71,0,1.18,68,20,NA,NA,NA,NA,NA,2020-06-24 08:00:00,2020-06-24 08:00:00,"2020-06-25",2280,38,2
656,"1_ 930_HFD_vehicle",35.54,"0102",2020-06-24 08:28:25,118.31266,99.58308,0.6,63.2,0.842,0.05,2.76,0.08,1.26,1688,791,NA,NA,NA,NA,NA,2020-06-24 08:20:00,2020-06-24 08:00:00,"2020-06-25",2300,38,2
657,"1_ 930_HFD_vehicle",35.54,"0102",2020-06-24 08:48:25,100.47158,85.04722,0.5,63.7,0.846,0.05,2.81,0.06,1.32,1155,366,NA,NA,NA,NA,NA,2020-06-24 08:40:00,2020-06-24 08:00:00,"2020-06-25",2320,38,2
658,"1_ 930_HFD_vehicle",35.54,"0102",2020-06-24 09:08:25,95.21166,74.38522,0.5,64.2,0.781,0.03,2.84,0,1.32,40,2,NA,NA,NA,NA,NA,2020-06-24 09:00:00,2020-06-24 09:00:00,"2020-06-25",2340,39,2
659,"1_ 930_HFD_vehicle",35.54,"0102",2020-06-24 09:28:25,95.2472,75.09602,0.5,64.7,0.788,0,2.84,0,1.32,70,31,NA,NA,NA,NA,NA,2020-06-24 09:20:00,2020-06-24 09:00:00,"2020-06-25",2360,39,2
660,"1_ 930_HFD_vehicle",35.54,"0102",2020-06-24 09:48:25,97.05974,80.4981,0.5,65.2,0.829,0.03,2.87,0,1.32,678,174,NA,NA,NA,NA,NA,2020-06-24 09:40:00,2020-06-24 09:00:00,"2020-06-25",2380,39,2
661,"1_ 930_HFD_vehicle",35.54,"0102",2020-06-24 10:08:25,92.36846,72.28836,0.4,65.6,0.783,0,2.87,0,1.32,3,1,NA,NA,NA,NA,NA,2020-06-24 10:00:00,2020-06-24 10:00:00,"2020-06-25",2400,40,2
662,"1_ 930_HFD_vehicle",35.54,"0102",2020-06-24 10:28:25,93.86114,74.17198,0.4,66,0.79,0,2.87,0.02,1.34,96,34,NA,NA,NA,NA,NA,2020-06-24 10:20:00,2020-06-24 10:00:00,"2020-06-25",2420,40,2
663,"1_ 930_HFD_vehicle",35.54,"0102",2020-06-24 10:48:25,94.99842,80.3204,0.5,66.5,0.845,0.1,2.97,0,1.34,536,198,NA,NA,NA,NA,NA,2020-06-24 10:40:00,2020-06-24 10:00:00,"2020-06-25",2440,40,2
664,"1_ 930_HFD_vehicle",35.54,"EVENT",2020-06-24 11:08:25,127.0555,107.97052,0.6,67.1,0.85,0,2.97,0,1.34,478,148,NA,NA,NA,NA,NA,2020-06-24 11:00:00,2020-06-24 11:00:00,"2020-06-25",2460,41,2
665,"1_ 930_HFD_vehicle",35.54,"EVENT",2020-06-24 11:28:25,130.4318,108.71686,0.6,67.7,0.834,0,2.97,0,1.34,1055,459,NA,NA,NA,NA,NA,2020-06-24 11:20:00,2020-06-24 11:00:00,"2020-06-25",2480,41,2
666,"1_ 930_HFD_vehicle",35.54,"0102",2020-06-24 11:48:25,123.75028,101.96426,0.6,68.3,0.824,0,2.97,0,1.34,1155,482,NA,NA,NA,NA,NA,2020-06-24 11:40:00,2020-06-24 11:00:00,"2020-06-25",2500,41,2
667,"1_ 930_HFD_vehicle",35.54,"0102",2020-06-24 12:08:25,101.78656,78.47232,0.5,68.8,0.771,0,2.97,0,1.34,131,33,NA,NA,NA,NA,NA,2020-06-24 12:00:00,2020-06-24 12:00:00,"2020-06-25",2520,42,2
668,"1_ 930_HFD_vehicle",35.54,"0102",2020-06-24 12:28:25,103.20816,80.17824,0.5,69.3,0.777,0,2.97,0,1.34,93,28,NA,NA,NA,NA,NA,2020-06-24 12:20:00,2020-06-24 12:00:00,"2020-06-25",2540,42,2
669,"1_ 930_HFD_vehicle",35.54,"0102",2020-06-24 12:48:25,100.29388,78.11692,0.5,69.8,0.779,0,2.97,0,1.34,49,0,NA,NA,NA,NA,NA,2020-06-24 12:40:00,2020-06-24 12:00:00,"2020-06-25",2560,42,2
670,"1_ 930_HFD_vehicle",35.54,"0102",2020-06-24 13:08:25,111.91546,89.2054,0.5,70.3,0.797,0,2.97,0,1.34,703,188,NA,NA,NA,NA,NA,2020-06-24 13:00:00,2020-06-24 13:00:00,"2020-06-25",2580,43,2
671,"1_ 930_HFD_vehicle",35.54,"0102",2020-06-24 13:28:25,103.13708,80.1427,0.5,70.8,0.777,0,2.97,0,1.34,787,174,NA,NA,NA,NA,NA,2020-06-24 13:20:00,2020-06-24 13:00:00,"2020-06-25",2600,43,2
672,"1_ 930_HFD_vehicle",35.54,"0102",2020-06-24 13:48:25,106.40676,85.15384,0.5,71.3,0.8,0,2.97,0.02,1.36,72,15,NA,NA,NA,NA,NA,2020-06-24 13:40:00,2020-06-24 13:00:00,"2020-06-25",2620,43,2
673,"1_ 930_HFD_vehicle",35.54,"0102",2020-06-24 14:08:25,100.86252,78.79218,0.5,71.8,0.781,0,2.97,0,1.36,16,0,NA,NA,NA,NA,NA,2020-06-24 14:00:00,2020-06-24 14:00:00,"2020-06-25",2640,44,2
674,"1_ 930_HFD_vehicle",35.54,"0102",2020-06-24 14:28:25,98.76566,76.51762,0.5,72.3,0.775,0.03,3,0,1.36,45,10,NA,NA,NA,NA,NA,2020-06-24 14:20:00,2020-06-24 14:00:00,"2020-06-25",2660,44,2
675,"1_ 930_HFD_vehicle",35.54,"0102",2020-06-24 14:48:25,104.59422,90.76916,0.5,72.8,0.868,0.09,3.09,0,1.36,81,29,NA,NA,NA,NA,NA,2020-06-24 14:40:00,2020-06-24 14:00:00,"2020-06-25",2680,44,2
676,"1_ 930_HFD_vehicle",35.54,"0102",2020-06-24 15:08:25,121.47572,111.98654,0.6,73.4,0.922,0.05,3.14,0,1.36,922,246,NA,NA,NA,NA,NA,2020-06-24 15:00:00,2020-06-24 15:00:00,"2020-06-25",2700,45,2
677,"1_ 930_HFD_vehicle",35.54,"0102",2020-06-24 15:28:25,104.45206,83.73224,0.5,73.9,0.802,0,3.14,0,1.36,615,146,NA,NA,NA,NA,NA,2020-06-24 15:20:00,2020-06-24 15:00:00,"2020-06-25",2720,45,2
678,"1_ 930_HFD_vehicle",35.54,"0102",2020-06-24 15:48:25,96.34894,77.58382,0.5,74.4,0.805,0,3.14,0,1.36,20,0,NA,NA,NA,NA,NA,2020-06-24 15:40:00,2020-06-24 15:00:00,"2020-06-25",2740,45,2
679,"1_ 930_HFD_vehicle",35.54,"0102",2020-06-24 16:08:25,102.74614,88.95662,0.5,74.9,0.866,0.08,3.22,0,1.36,339,69,NA,NA,NA,NA,NA,2020-06-24 16:00:00,2020-06-24 16:00:00,"2020-06-25",2760,46,2
680,"1_ 930_HFD_vehicle",35.54,"0102",2020-06-24 16:28:25,110.174,88.60122,0.5,75.4,0.804,0,3.22,0,1.36,48,14,NA,NA,NA,NA,NA,2020-06-24 16:20:00,2020-06-24 16:00:00,"2020-06-25",2780,46,2
681,"1_ 930_HFD_vehicle",35.54,"0102",2020-06-24 16:48:25,98.2681,82.95036,0.5,75.9,0.844,0.06,3.28,0,1.36,89,17,NA,NA,NA,NA,NA,2020-06-24 16:40:00,2020-06-24 16:00:00,"2020-06-25",2800,46,2
682,"1_ 930_HFD_vehicle",35.54,"0102",2020-06-24 17:08:25,122.00882,110.13846,0.6,76.5,0.903,0.04,3.32,0.02,1.38,604,94,NA,NA,NA,NA,NA,2020-06-24 17:00:00,2020-06-24 17:00:00,"2020-06-25",2820,47,2
683,"1_ 930_HFD_vehicle",35.54,"0102",2020-06-24 17:28:25,102.42628,81.95524,0.5,77,0.8,0,3.32,0.06,1.44,681,294,NA,NA,NA,NA,NA,2020-06-24 17:20:00,2020-06-24 17:00:00,"2020-06-25",2840,47,2
684,"1_ 930_HFD_vehicle",35.54,"0102",2020-06-24 17:48:25,119.73426,100.61374,0.6,77.6,0.84,0.07,3.39,0,1.44,262,51,NA,NA,NA,NA,NA,2020-06-24 17:40:00,2020-06-24 17:00:00,"2020-06-25",2860,47,2
685,"1_ 930_HFD_vehicle",35.54,"0102",2020-06-24 18:08:25,113.65692,94.10992,0.5,78.1,0.828,0,3.39,0,1.44,915,209,NA,NA,NA,NA,NA,2020-06-24 18:00:00,2020-06-24 18:00:00,"2020-06-25",2880,48,2
686,"1_ 930_HFD_vehicle",35.54,"0102",2020-06-24 18:28:25,149.268,123.11056,0.7,78.8,0.825,0.09,3.48,0,1.44,1289,568,NA,NA,NA,NA,NA,2020-06-24 18:20:00,2020-06-24 18:00:00,"2020-06-25",2900,48,2
687,"1_ 930_HFD_vehicle",35.54,"0102",2020-06-24 18:48:25,146.28264,125.02972,0.7,79.5,0.855,0.1,3.58,0.04,1.48,2183,1055,NA,NA,NA,NA,NA,2020-06-24 18:40:00,2020-06-24 18:00:00,"2020-06-25",2920,48,2
688,"1_ 930_HFD_vehicle",35.54,"0102",2020-06-24 19:08:25,122.57746,98.30364,0.6,80.1,0.802,0.21,3.79,0.02,1.5,1597,704,NA,NA,NA,NA,NA,2020-06-24 19:00:00,2020-06-24 19:00:00,"2020-06-25",2940,49,2
689,"1_ 930_HFD_vehicle",35.54,"0102",2020-06-24 19:28:25,139.1391,118.84576,0.7,80.8,0.854,0.09,3.88,0,1.5,2255,1175,NA,NA,NA,NA,NA,2020-06-24 19:20:00,2020-06-24 19:00:00,"2020-06-25",2960,49,2
690,"1_ 930_HFD_vehicle",35.54,"0102",2020-06-24 19:48:25,138.14398,116.46458,0.7,81.5,0.843,0.07,3.95,0.02,1.52,2369,1106,NA,NA,NA,NA,NA,2020-06-24 19:40:00,2020-06-24 19:00:00,"2020-06-25",2980,49,2
691,"1_ 930_HFD_vehicle",35.54,"0102",2020-06-24 20:08:25,103.9545,85.8291,0.5,82,0.826,0.07,4.02,0,1.52,247,65,NA,NA,NA,NA,NA,2020-06-24 20:00:00,2020-06-24 20:00:00,"2020-06-25",3000,50,2
692,"1_ 930_HFD_vehicle",35.54,"0102",2020-06-24 20:28:25,141.0938,123.53704,0.7,82.7,0.875,0.06,4.08,0.1,1.62,1444,777,NA,NA,NA,NA,NA,2020-06-24 20:20:00,2020-06-24 20:00:00,"2020-06-25",3020,50,2
693,"1_ 930_HFD_vehicle",35.54,"0102",2020-06-24 20:48:25,129.40114,108.50362,0.6,83.3,0.838,0,4.08,0.02,1.64,2260,1058,NA,NA,NA,NA,NA,2020-06-24 20:40:00,2020-06-24 20:00:00,"2020-06-25",3040,50,2
694,"1_ 930_HFD_vehicle",35.54,"0102",2020-06-24 21:08:25,116.78444,93.50574,0.6,83.9,0.801,0,4.08,0,1.64,730,149,NA,NA,NA,NA,NA,2020-06-24 21:00:00,2020-06-24 21:00:00,"2020-06-25",3060,51,2
695,"1_ 930_HFD_vehicle",35.54,"0102",2020-06-24 21:28:25,115.8604,99.44092,0.6,84.5,0.858,0.08,4.16,0,1.64,585,135,NA,NA,NA,NA,NA,2020-06-24 21:20:00,2020-06-24 21:00:00,"2020-06-25",3080,51,2
696,"1_ 930_HFD_vehicle",35.54,"0102",2020-06-24 21:48:25,102.99492,89.41864,0.5,85,0.868,0.06,4.22,0.02,1.66,270,105,NA,NA,NA,NA,NA,2020-06-24 21:40:00,2020-06-24 21:00:00,"2020-06-25",3100,51,2
697,"1_ 930_HFD_vehicle",35.54,"0102",2020-06-24 22:08:25,118.24158,98.58796,0.6,85.6,0.834,0,4.22,0,1.66,724,225,NA,NA,NA,NA,NA,2020-06-24 22:00:00,2020-06-24 22:00:00,"2020-06-25",3120,52,2
698,"1_ 930_HFD_vehicle",35.54,"0102",2020-06-24 22:28:25,119.2367,97.34406,0.6,86.2,0.816,0.09,4.31,0,1.66,286,79,NA,NA,NA,NA,NA,2020-06-24 22:20:00,2020-06-24 22:00:00,"2020-06-25",3140,52,2
699,"1_ 930_HFD_vehicle",35.54,"0102",2020-06-24 22:48:25,143.01296,127.83738,0.7,86.9,0.894,0.09,4.4,0.16,1.82,2098,1058,NA,NA,NA,NA,NA,2020-06-24 22:40:00,2020-06-24 22:00:00,"2020-06-25",3160,52,2
700,"1_ 930_HFD_vehicle",35.54,"0102",2020-06-24 23:08:25,121.7245,107.79282,0.6,87.5,0.886,0.07,4.47,0,1.82,1538,430,NA,NA,NA,NA,NA,2020-06-24 23:00:00,2020-06-24 23:00:00,"2020-06-25",3180,53,2
701,"1_ 930_HFD_vehicle",35.54,"0102",2020-06-24 23:28:25,115.3273,94.42978,0.6,88.1,0.819,0,4.47,0,1.82,611,161,NA,NA,NA,NA,NA,2020-06-24 23:20:00,2020-06-24 23:00:00,"2020-06-25",3200,53,2
702,"1_ 930_HFD_vehicle",35.54,"0102",2020-06-24 23:48:25,115.75378,100.00956,0.6,88.7,0.864,0.12,4.59,0.04,1.86,338,119,NA,NA,NA,NA,NA,2020-06-24 23:40:00,2020-06-24 23:00:00,"2020-06-25",3220,53,2
703,"1_ 930_HFD_vehicle",35.54,"0102",2020-06-25 00:08:25,139.35234,126.8778,0.7,89.4,0.911,0.15,4.74,0.1,1.96,2122,979,NA,NA,NA,NA,NA,2020-06-25 00:00:00,2020-06-25 00:00:00,"2020-06-25",3240,54,2
704,"1_ 930_HFD_vehicle",35.54,"0102",2020-06-25 00:28:25,123.43042,105.09178,0.6,90,0.851,0.08,4.82,0.08,2.04,1784,466,NA,NA,NA,NA,NA,2020-06-25 00:20:00,2020-06-25 00:00:00,"2020-06-25",3260,54,2
705,"1_ 930_HFD_vehicle",35.54,"0102",2020-06-25 00:48:25,114.29664,94.0033,0.6,90.6,0.822,0,4.82,0,2.04,1026,313,NA,NA,NA,NA,NA,2020-06-25 00:40:00,2020-06-25 00:00:00,"2020-06-25",3280,54,2
706,"1_ 930_HFD_vehicle",35.54,"0102",2020-06-25 01:08:25,107.75728,86.82422,0.5,91.1,0.806,0,4.82,0,2.04,220,78,NA,NA,NA,NA,NA,2020-06-25 01:00:00,2020-06-25 01:00:00,"2020-06-25",3300,55,2
707,"1_ 930_HFD_vehicle",35.54,"0102",2020-06-25 01:28:25,104.94962,85.40262,0.5,91.6,0.814,0.03,4.85,0,2.04,66,29,NA,NA,NA,NA,NA,2020-06-25 01:20:00,2020-06-25 01:00:00,"2020-06-25",3320,55,2
708,"1_ 930_HFD_vehicle",35.54,"0102",2020-06-25 01:48:25,98.37472,84.19426,0.5,92.1,0.856,0.05,4.9,0,2.04,338,148,NA,NA,NA,NA,NA,2020-06-25 01:40:00,2020-06-25 01:00:00,"2020-06-25",3340,55,2
709,"1_ 930_HFD_vehicle",35.54,"0102",2020-06-25 02:08:25,101.25346,86.1845,0.5,92.6,0.851,0,4.9,0.06,2.1,923,221,NA,NA,NA,NA,NA,2020-06-25 02:00:00,2020-06-25 02:00:00,"2020-06-25",3360,56,2
710,"1_ 930_HFD_vehicle",35.54,"0102",2020-06-25 02:28:25,118.59698,100.29388,0.6,93.2,0.846,0,4.9,0,2.1,367,57,NA,NA,NA,NA,NA,2020-06-25 02:20:00,2020-06-25 02:00:00,"2020-06-25",3380,56,2
711,"1_ 930_HFD_vehicle",35.54,"0102",2020-06-25 02:48:25,115.07852,92.86602,0.6,93.8,0.807,0,4.9,0,2.1,172,70,NA,NA,NA,NA,NA,2020-06-25 02:40:00,2020-06-25 02:00:00,"2020-06-25",3400,56,2
712,"1_ 930_HFD_vehicle",35.54,"0102",2020-06-25 03:08:25,99.79632,81.06674,0.5,94.3,0.812,0.02,4.92,0,2.1,923,297,NA,NA,NA,NA,NA,2020-06-25 03:00:00,2020-06-25 03:00:00,"2020-06-25",3420,57,2
713,"1_ 930_HFD_vehicle",35.54,"0102",2020-06-25 03:28:25,105.80258,85.33154,0.5,94.8,0.806,0.04,4.96,0,2.1,121,30,NA,NA,NA,NA,NA,2020-06-25 03:20:00,2020-06-25 03:00:00,"2020-06-25",3440,57,2
714,"1_ 930_HFD_vehicle",35.54,"0102",2020-06-25 03:48:25,131.46246,114.40326,0.6,95.4,0.87,0.05,5.01,0,2.1,567,136,NA,NA,NA,NA,NA,2020-06-25 03:40:00,2020-06-25 03:00:00,"2020-06-25",3460,57,2
715,"1_ 930_HFD_vehicle",35.54,"0102",2020-06-25 04:08:25,136.93562,121.86666,0.7,96.1,0.89,0.15,5.16,0.18,2.28,1786,811,NA,NA,NA,NA,NA,2020-06-25 04:00:00,2020-06-25 04:00:00,"2020-06-25",3480,58,2
716,"1_ 930_HFD_vehicle",35.54,"0102",2020-06-25 04:28:25,105.9092,88.42352,0.5,96.6,0.835,0,5.16,0,2.28,879,122,NA,NA,NA,NA,NA,2020-06-25 04:20:00,2020-06-25 04:00:00,"2020-06-25",3500,58,2
717,"1_ 930_HFD_vehicle",35.54,"0102",2020-06-25 04:48:25,135.08754,118.95238,0.7,97.3,0.881,0.06,5.22,0.04,2.32,798,356,NA,NA,NA,NA,NA,2020-06-25 04:40:00,2020-06-25 04:00:00,"2020-06-25",3520,58,2
718,"1_ 930_HFD_vehicle",35.54,"0102",2020-06-25 05:08:25,107.01094,91.23118,0.5,97.8,0.852,0.05,5.27,0.02,2.34,1100,353,NA,NA,NA,NA,NA,2020-06-25 05:00:00,2020-06-25 05:00:00,"2020-06-25",3540,59,2
719,"1_ 930_HFD_vehicle",35.54,"0102",2020-06-25 05:28:25,115.6827,97.77054,0.6,98.4,0.845,0.06,5.33,0,2.34,394,78,NA,NA,NA,NA,NA,2020-06-25 05:20:00,2020-06-25 05:00:00,"2020-06-25",3560,59,2
720,"1_ 930_HFD_vehicle",35.54,"0102",2020-06-25 05:48:25,107.04648,89.24094,0.5,98.9,0.834,0.02,5.35,0.04,2.38,812,229,NA,NA,NA,NA,NA,2020-06-25 05:40:00,2020-06-25 05:00:00,"2020-06-25",3580,59,2
721,"1_ 930_HFD_vehicle",35.54,"0102",2020-06-25 06:08:25,91.01794,69.4807,0.4,99.3,0.763,0,5.35,0,2.38,245,66,NA,NA,NA,NA,NA,2020-06-25 06:00:00,2020-06-25 06:00:00,"2020-06-26",3600,60,3
722,"1_ 930_HFD_vehicle",35.54,"0102",2020-06-25 06:28:25,99.79632,80.6758,0.5,99.8,0.808,0,5.35,0,2.38,506,93,NA,NA,NA,NA,NA,2020-06-25 06:20:00,2020-06-25 06:00:00,"2020-06-26",3620,60,3
723,"1_ 930_HFD_vehicle",35.54,"0102",2020-06-25 06:48:25,101.67994,83.30576,0.5,100.3,0.819,0.03,5.38,0,2.38,155,66,NA,NA,NA,NA,NA,2020-06-25 06:40:00,2020-06-25 06:00:00,"2020-06-26",3640,60,3
724,"1_ 930_HFD_vehicle",35.54,"0102",2020-06-25 07:08:25,122.82624,108.71686,0.6,100.9,0.885,0.1,5.48,0.1,2.48,1333,522,NA,NA,NA,NA,NA,2020-06-25 07:00:00,2020-06-25 07:00:00,"2020-06-26",3660,61,3
725,"1_ 930_HFD_vehicle",35.54,"0102",2020-06-25 07:28:25,97.13082,81.88416,0.5,101.4,0.843,0.07,5.55,0,2.48,461,120,NA,NA,NA,NA,NA,2020-06-25 07:20:00,2020-06-25 07:00:00,"2020-06-26",3680,61,3
726,"1_ 930_HFD_vehicle",35.54,"0102",2020-06-25 07:48:25,100.5782,83.05698,0.5,101.9,0.826,0,5.55,0,2.48,22,6,NA,NA,NA,NA,NA,2020-06-25 07:40:00,2020-06-25 07:00:00,"2020-06-26",3700,61,3
727,"1_ 930_HFD_vehicle",35.54,"0102",2020-06-25 08:08:25,92.29738,76.44654,0.4,102.3,0.828,0,5.55,0.02,2.5,229,36,NA,NA,NA,NA,NA,2020-06-25 08:00:00,2020-06-25 08:00:00,"2020-06-26",3720,62,3
728,"1_ 930_HFD_vehicle",35.54,"0102",2020-06-25 08:28:25,105.44718,88.35244,0.5,102.8,0.838,0.07,5.62,0,2.5,177,76,NA,NA,NA,NA,NA,2020-06-25 08:20:00,2020-06-25 08:00:00,"2020-06-26",3740,62,3
729,"1_ 930_HFD_vehicle",35.54,"0102",2020-06-25 08:48:25,110.20954,95.7803,0.5,103.3,0.869,0,5.62,0.04,2.54,1337,528,NA,NA,NA,NA,NA,2020-06-25 08:40:00,2020-06-25 08:00:00,"2020-06-26",3760,62,3
730,"1_ 930_HFD_vehicle",35.54,"0102",2020-06-25 09:08:25,102.60398,81.13782,0.5,103.8,0.791,0,5.62,0,2.54,284,67,NA,NA,NA,NA,NA,2020-06-25 09:00:00,2020-06-25 09:00:00,"2020-06-26",3780,63,3
731,"1_ 930_HFD_vehicle",35.54,"EVENT",2020-06-25 09:28:25,104.52314,84.97614,0.5,104.3,0.813,0,5.62,0,2.54,61,22,NA,NA,NA,NA,NA,2020-06-25 09:20:00,2020-06-25 09:00:00,"2020-06-26",3800,63,3
732,"1_ 930_HFD_vehicle",35.54,"EVENT",2020-06-25 09:48:25,127.97954,104.34544,0.6,104.9,0.815,0,5.62,0.02,2.56,799,303,NA,NA,NA,NA,NA,2020-06-25 09:40:00,2020-06-25 09:00:00,"2020-06-26",3820,63,3
733,"1_ 930_HFD_vehicle",35.54,"0102",2020-06-25 10:08:25,99.22768,80.07162,0.5,105.4,0.807,0,5.62,0,2.56,776,245,NA,NA,NA,NA,NA,2020-06-25 10:00:00,2020-06-25 10:00:00,"2020-06-26",3840,64,3
734,"1_ 930_HFD_vehicle",35.54,"0102",2020-06-25 10:28:25,99.36984,78.57894,0.5,105.9,0.791,0,5.62,0,2.56,212,25,NA,NA,NA,NA,NA,2020-06-25 10:20:00,2020-06-25 10:00:00,"2020-06-26",3860,64,3
735,"1_ 930_HFD_vehicle",35.54,"0102",2020-06-25 10:48:25,103.45694,79.75176,0.5,106.4,0.771,0,5.62,0,2.56,54,10,NA,NA,NA,NA,NA,2020-06-25 10:40:00,2020-06-25 10:00:00,"2020-06-26",3880,64,3
736,"1_ 930_HFD_vehicle",35.54,"0102",2020-06-25 11:08:25,108.29038,93.43466,0.5,106.9,0.863,0.05,5.67,0,2.56,516,107,NA,NA,NA,NA,NA,2020-06-25 11:00:00,2020-06-25 11:00:00,"2020-06-26",3900,65,3
737,"1_ 930_HFD_vehicle",35.54,"0102",2020-06-25 11:28:25,102.21304,81.70646,0.5,107.4,0.8,0,5.67,0,2.56,58,10,NA,NA,NA,NA,NA,2020-06-25 11:20:00,2020-06-25 11:00:00,"2020-06-26",3920,65,3
738,"1_ 930_HFD_vehicle",35.54,"0102",2020-06-25 11:48:25,102.21304,87.67718,0.5,107.9,0.858,0.05,5.72,0,2.56,75,34,NA,NA,NA,NA,NA,2020-06-25 11:40:00,2020-06-25 11:00:00,"2020-06-26",3940,65,3
739,"1_ 930_HFD_vehicle",35.54,"0102",2020-06-25 12:08:25,120.90708,102.85276,0.6,108.5,0.851,0.03,5.75,0,2.56,253,106,NA,NA,NA,NA,NA,2020-06-25 12:00:00,2020-06-25 12:00:00,"2020-06-26",3960,66,3
740,"1_ 930_HFD_vehicle",35.54,"0102",2020-06-25 12:28:25,110.13846,92.404,0.5,109,0.839,0,5.75,0,2.56,924,226,NA,NA,NA,NA,NA,2020-06-25 12:20:00,2020-06-25 12:00:00,"2020-06-26",3980,66,3
741,"1_ 930_HFD_vehicle",35.54,"0102",2020-06-25 12:48:25,100.2228,79.89392,0.5,109.5,0.797,0,5.75,0,2.56,10,2,NA,NA,NA,NA,NA,2020-06-25 12:40:00,2020-06-25 12:00:00,"2020-06-26",4000,66,3
742,"1_ 930_HFD_vehicle",35.54,"0102",2020-06-25 13:08:25,94.57194,76.12668,0.5,110,0.805,0,5.75,0,2.56,189,37,NA,NA,NA,NA,NA,2020-06-25 13:00:00,2020-06-25 13:00:00,"2020-06-26",4020,67,3
743,"1_ 930_HFD_vehicle",35.54,"0102",2020-06-25 13:28:25,102.1775,82.59496,0.5,110.5,0.809,0.04,5.79,0,2.56,149,35,NA,NA,NA,NA,NA,2020-06-25 13:20:00,2020-06-25 13:00:00,"2020-06-26",4040,67,3
744,"1_ 930_HFD_vehicle",35.54,"0102",2020-06-25 13:48:25,92.2263,74.8117,0.4,110.9,0.811,0,5.79,0,2.56,844,197,NA,NA,NA,NA,NA,2020-06-25 13:40:00,2020-06-25 13:00:00,"2020-06-26",4060,67,3
745,"1_ 930_HFD_vehicle",35.54,"0102",2020-06-25 14:08:25,98.41026,78.22354,0.5,111.4,0.795,0,5.79,0,2.56,45,8,NA,NA,NA,NA,NA,2020-06-25 14:00:00,2020-06-25 14:00:00,"2020-06-26",4080,68,3
746,"1_ 930_HFD_vehicle",35.54,"0102",2020-06-25 14:28:25,101.9998,80.96012,0.5,111.9,0.794,0,5.79,0.02,2.58,87,30,NA,NA,NA,NA,NA,2020-06-25 14:20:00,2020-06-25 14:00:00,"2020-06-26",4100,68,3
747,"1_ 930_HFD_vehicle",35.54,"0102",2020-06-25 14:48:25,94.25208,79.57406,0.5,112.4,0.844,0.03,5.82,0,2.58,213,39,NA,NA,NA,NA,NA,2020-06-25 14:40:00,2020-06-25 14:00:00,"2020-06-26",4120,68,3
748,"1_ 930_HFD_vehicle",35.54,"0102",2020-06-25 15:08:25,116.50012,97.48622,0.6,113,0.837,0,5.82,0,2.58,594,223,NA,NA,NA,NA,NA,2020-06-25 15:00:00,2020-06-25 15:00:00,"2020-06-26",4140,69,3
749,"1_ 930_HFD_vehicle",35.54,"0102",2020-06-25 15:28:25,101.57332,80.56918,0.5,113.5,0.793,0,5.82,0,2.58,323,48,NA,NA,NA,NA,NA,2020-06-25 15:20:00,2020-06-25 15:00:00,"2020-06-26",4160,69,3
750,"1_ 930_HFD_vehicle",35.54,"0102",2020-06-25 15:48:25,109.74752,93.50574,0.5,114,0.852,0.04,5.86,0,2.58,429,78,NA,NA,NA,NA,NA,2020-06-25 15:40:00,2020-06-25 15:00:00,"2020-06-26",4180,69,3
751,"1_ 930_HFD_vehicle",35.54,"0102",2020-06-25 16:08:25,98.8012,78.79218,0.5,114.5,0.798,0,5.86,0,2.58,68,23,NA,NA,NA,NA,NA,2020-06-25 16:00:00,2020-06-25 16:00:00,"2020-06-26",4200,70,3
752,"1_ 930_HFD_vehicle",35.54,"0102",2020-06-25 16:28:25,106.15798,85.61586,0.5,115,0.806,0.06,5.92,0,2.58,128,45,NA,NA,NA,NA,NA,2020-06-25 16:20:00,2020-06-25 16:00:00,"2020-06-26",4220,70,3
753,"1_ 930_HFD_vehicle",35.54,"0102",2020-06-25 16:48:25,119.48548,108.29038,0.6,115.6,0.906,0,5.92,0.02,2.6,776,190,NA,NA,NA,NA,NA,2020-06-25 16:40:00,2020-06-25 16:00:00,"2020-06-26",4240,70,3
754,"1_ 930_HFD_vehicle",35.54,"0102",2020-06-25 17:08:25,99.90294,78.86326,0.5,116.1,0.79,0,5.92,0.02,2.62,87,24,NA,NA,NA,NA,NA,2020-06-25 17:00:00,2020-06-25 17:00:00,"2020-06-26",4260,71,3
755,"1_ 930_HFD_vehicle",35.54,"0102",2020-06-25 17:28:25,119.34332,100.29388,0.6,116.7,0.84,0.05,5.97,0,2.62,809,246,NA,NA,NA,NA,NA,2020-06-25 17:20:00,2020-06-25 17:00:00,"2020-06-26",4280,71,3
756,"1_ 930_HFD_vehicle",35.54,"EVENT",2020-06-25 17:48:25,125.49174,104.843,0.6,117.3,0.835,0,5.97,0,2.62,121,41,NA,NA,NA,NA,NA,2020-06-25 17:40:00,2020-06-25 17:00:00,"2020-06-26",4300,71,3
757,"1_ 930_HFD_vehicle",35.54,"0102",2020-06-25 18:08:25,102.3552,81.70646,0.5,117.8,0.798,-0.21,5.76,0,2.62,1523,734,NA,NA,NA,NA,NA,2020-06-25 18:00:00,2020-06-25 18:00:00,"2020-06-26",4320,72,3
758,"1_ 930_HFD_vehicle",35.54,"0102",2020-06-25 18:28:25,137.0067,112.8395,0.7,118.5,0.824,0,5.76,0,2.62,1101,437,NA,NA,NA,NA,NA,2020-06-25 18:20:00,2020-06-25 18:00:00,"2020-06-26",4340,72,3
759,"1_ 930_HFD_vehicle",35.54,"0102",2020-06-25 18:48:25,136.72238,109.21442,0.7,119.2,0.799,0.03,5.79,0,2.62,1452,782,NA,NA,NA,NA,NA,2020-06-25 18:40:00,2020-06-25 18:00:00,"2020-06-26",4360,72,3
760,"1_ 930_HFD_vehicle",35.54,"0102",2020-06-25 19:08:25,117.70848,91.97752,0.6,119.8,0.781,0,5.79,0,2.62,1247,678,NA,NA,NA,NA,NA,2020-06-25 19:00:00,2020-06-25 19:00:00,"2020-06-26",4380,73,3
761,"1_ 930_HFD_vehicle",35.54,"0102",2020-06-25 19:28:25,114.0834,87.99704,0.5,120.3,0.771,0,5.79,0,2.62,898,448,NA,NA,NA,NA,NA,2020-06-25 19:20:00,2020-06-25 19:00:00,"2020-06-26",4400,73,3
762,"1_ 930_HFD_vehicle",35.54,"0102",2020-06-25 19:48:25,124.42554,98.01932,0.6,120.9,0.788,0,5.79,0,2.62,2027,1208,NA,NA,NA,NA,NA,2020-06-25 19:40:00,2020-06-25 19:00:00,"2020-06-26",4420,73,3
763,"1_ 930_HFD_vehicle",35.54,"0102",2020-06-25 20:08:25,83.94548,65.10928,0.4,121.3,0.776,0,5.79,0,2.62,1128,337,NA,NA,NA,NA,NA,2020-06-25 20:00:00,2020-06-25 20:00:00,"2020-06-26",4440,74,3
764,"1_ 930_HFD_vehicle",35.54,"0102",2020-06-25 20:28:25,92.97264,71.22216,0.4,121.7,0.766,0,5.79,0,2.62,295,135,NA,NA,NA,NA,NA,2020-06-25 20:20:00,2020-06-25 20:00:00,"2020-06-26",4460,74,3
765,"1_ 930_HFD_vehicle",35.54,"0102",2020-06-25 20:48:25,141.20042,112.91058,0.7,122.4,0.8,0,5.79,0,2.62,1275,709,NA,NA,NA,NA,NA,2020-06-25 20:40:00,2020-06-25 20:00:00,"2020-06-26",4480,74,3
766,"1_ 930_HFD_vehicle",35.54,"0102",2020-06-25 21:08:25,115.89594,91.47996,0.6,123,0.789,0,5.79,0.02,2.64,2617,1569,NA,NA,NA,NA,NA,2020-06-25 21:00:00,2020-06-25 21:00:00,"2020-06-26",4500,75,3
767,"1_ 930_HFD_vehicle",35.54,"0102",2020-06-25 21:28:25,74.70508,57.25494,0.4,123.4,0.766,0,5.79,0,2.64,856,229,NA,NA,NA,NA,NA,2020-06-25 21:20:00,2020-06-25 21:00:00,"2020-06-26",4520,75,3
768,"1_ 930_HFD_vehicle",35.54,"0102",2020-06-25 21:48:25,109.49874,84.44304,0.5,123.9,0.771,0,5.79,0.02,2.66,1500,749,NA,NA,NA,NA,NA,2020-06-25 21:40:00,2020-06-25 21:00:00,"2020-06-26",4540,75,3
769,"1_ 930_HFD_vehicle",35.54,"0102",2020-06-25 22:08:25,99.97402,78.15246,0.5,124.4,0.782,0,5.79,0,2.66,1196,478,NA,NA,NA,NA,NA,2020-06-25 22:00:00,2020-06-25 22:00:00,"2020-06-26",4560,76,3
770,"1_ 930_HFD_vehicle",35.54,"0102",2020-06-25 22:28:25,73.60334,55.4424,0.3,124.7,0.753,0,5.79,0.02,2.68,830,397,NA,NA,NA,NA,NA,2020-06-25 22:20:00,2020-06-25 22:00:00,"2020-06-26",4580,76,3
771,"1_ 930_HFD_vehicle",35.54,"0102",2020-06-25 22:48:25,82.48834,62.76364,0.4,125.1,0.761,0,5.79,0,2.68,131,42,NA,NA,NA,NA,NA,2020-06-25 22:40:00,2020-06-25 22:00:00,"2020-06-26",4600,76,3
772,"1_ 930_HFD_vehicle",35.54,"0102",2020-06-25 23:08:25,127.01996,100.64928,0.6,125.7,0.792,0,5.79,0.02,2.7,1242,670,NA,NA,NA,NA,NA,2020-06-25 23:00:00,2020-06-25 23:00:00,"2020-06-26",4620,77,3
773,"1_ 930_HFD_vehicle",35.54,"0102",2020-06-25 23:28:25,122.7907,96.24232,0.6,126.3,0.784,-0.03,5.76,0.02,2.72,2360,1279,NA,NA,NA,NA,NA,2020-06-25 23:20:00,2020-06-25 23:00:00,"2020-06-26",4640,77,3
774,"1_ 930_HFD_vehicle",35.54,"0102",2020-06-25 23:48:25,119.37886,93.50574,0.6,126.9,0.783,-0.02,5.74,0.04,2.76,2226,1089,NA,NA,NA,NA,NA,2020-06-25 23:40:00,2020-06-25 23:00:00,"2020-06-26",4660,77,3
775,"1_ 930_HFD_vehicle",35.54,"0102",2020-06-26 00:08:25,101.21792,79.6096,0.5,127.4,0.787,0,5.74,0,2.76,1799,507,NA,NA,NA,NA,NA,2020-06-26 00:00:00,2020-06-26 00:00:00,"2020-06-26",4680,78,3
776,"1_ 930_HFD_vehicle",35.54,"0102",2020-06-26 00:28:25,67.95248,49.11628,0.3,127.7,0.723,0,5.74,0,2.76,165,41,NA,NA,NA,NA,NA,2020-06-26 00:20:00,2020-06-26 00:00:00,"2020-06-26",4700,78,3
777,"1_ 930_HFD_vehicle",35.54,"0102",2020-06-26 00:48:25,128.40602,100.15172,0.6,128.3,0.78,0,5.74,0.02,2.78,2032,1135,NA,NA,NA,NA,NA,2020-06-26 00:40:00,2020-06-26 00:00:00,"2020-06-26",4720,78,3
778,"1_ 930_HFD_vehicle",35.54,"0102",2020-06-26 01:08:25,103.70572,81.06674,0.5,128.8,0.782,0,5.74,0.02,2.8,1698,813,NA,NA,NA,NA,NA,2020-06-26 01:00:00,2020-06-26 01:00:00,"2020-06-26",4740,79,3
779,"1_ 930_HFD_vehicle",35.54,"0102",2020-06-26 01:28:25,100.43604,76.87302,0.5,129.3,0.765,0,5.74,0,2.8,1438,544,NA,NA,NA,NA,NA,2020-06-26 01:20:00,2020-06-26 01:00:00,"2020-06-26",4760,79,3
780,"1_ 930_HFD_vehicle",35.54,"0102",2020-06-26 01:48:25,64.1497,47.73022,0.3,129.6,0.744,0,5.74,0,2.8,720,123,NA,NA,NA,NA,NA,2020-06-26 01:40:00,2020-06-26 01:00:00,"2020-06-26",4780,79,3
781,"1_ 930_HFD_vehicle",35.54,"0102",2020-06-26 02:08:25,70.15596,53.62986,0.3,129.9,0.764,0,5.74,0,2.8,566,243,NA,NA,NA,NA,NA,2020-06-26 02:00:00,2020-06-26 02:00:00,"2020-06-26",4800,80,3
782,"1_ 930_HFD_vehicle",35.54,"0102",2020-06-26 02:28:25,130.57396,103.31478,0.6,130.5,0.791,0,5.74,0,2.8,797,390,NA,NA,NA,NA,NA,2020-06-26 02:20:00,2020-06-26 02:00:00,"2020-06-26",4820,80,3
783,"1_ 930_HFD_vehicle",35.54,"0102",2020-06-26 02:48:25,112.23532,88.17474,0.5,131,0.786,0,5.74,0,2.8,2183,1155,NA,NA,NA,NA,NA,2020-06-26 02:40:00,2020-06-26 02:00:00,"2020-06-26",4840,80,3
784,"1_ 930_HFD_vehicle",35.54,"0102",2020-06-26 03:08:25,59.38734,45.38458,0.3,131.3,0.764,0,5.74,0,2.8,966,394,NA,NA,NA,NA,NA,2020-06-26 03:00:00,2020-06-26 03:00:00,"2020-06-26",4860,81,3
785,"1_ 930_HFD_vehicle",35.54,"0102",2020-06-26 03:28:25,64.22078,47.73022,0.3,131.6,0.743,0,5.74,0,2.8,455,134,NA,NA,NA,NA,NA,2020-06-26 03:20:00,2020-06-26 03:00:00,"2020-06-26",4880,81,3
786,"1_ 930_HFD_vehicle",35.54,"0102",2020-06-26 03:48:25,117.1043,92.2263,0.6,132.2,0.788,0,5.74,0.02,2.82,1195,483,NA,NA,NA,NA,NA,2020-06-26 03:40:00,2020-06-26 03:00:00,"2020-06-26",4900,81,3
787,"1_ 930_HFD_vehicle",35.54,"0102",2020-06-26 04:08:25,91.3378,70.0138,0.4,132.6,0.767,0,5.74,0,2.82,908,272,NA,NA,NA,NA,NA,2020-06-26 04:00:00,2020-06-26 04:00:00,"2020-06-26",4920,82,3
788,"1_ 930_HFD_vehicle",35.54,"0102",2020-06-26 04:28:25,67.3483,51.3553,0.3,132.9,0.763,0,5.74,0,2.82,128,26,NA,NA,NA,NA,NA,2020-06-26 04:20:00,2020-06-26 04:00:00,"2020-06-26",4940,82,3
789,"1_ 930_HFD_vehicle",35.54,"0102",2020-06-26 04:48:25,124.39,98.2681,0.6,133.5,0.79,0,5.74,0,2.82,1398,727,NA,NA,NA,NA,NA,2020-06-26 04:40:00,2020-06-26 04:00:00,"2020-06-26",4960,82,3
790,"1_ 930_HFD_vehicle",35.54,"0102",2020-06-26 05:08:25,103.56356,80.03608,0.5,134,0.773,0,5.74,0,2.82,1838,841,NA,NA,NA,NA,NA,2020-06-26 05:00:00,2020-06-26 05:00:00,"2020-06-26",4980,83,3
791,"1_ 930_HFD_vehicle",35.54,"0102",2020-06-26 05:28:25,75.27372,57.82358,0.4,134.4,0.768,0,5.74,0,2.82,488,55,NA,NA,NA,NA,NA,2020-06-26 05:20:00,2020-06-26 05:00:00,"2020-06-26",5000,83,3
792,"1_ 930_HFD_vehicle",35.54,"EVENT",2020-06-26 05:48:25,86.1845,65.82008,0.4,134.8,0.764,0.02,5.76,0,2.82,52,4,NA,NA,NA,NA,NA,2020-06-26 05:40:00,2020-06-26 05:00:00,"2020-06-26",5020,83,3
793,"1_ 930_HFD_vehicle",35.54,"0102",2020-06-26 06:08:25,127.0555,105.5538,0.6,135.4,0.831,0.33,6.09,0,2.82,1384,759,NA,NA,NA,NA,NA,2020-06-26 06:00:00,2020-06-26 06:00:00,"2020-06-27",5040,84,4
794,"1_ 930_HFD_vehicle",35.54,"0102",2020-06-26 06:28:25,107.6862,91.08902,0.5,135.9,0.846,0.13,6.22,0.2,3.02,1454,730,NA,NA,NA,NA,NA,2020-06-26 06:20:00,2020-06-26 06:00:00,"2020-06-27",5060,84,4
795,"1_ 930_HFD_vehicle",35.54,"0102",2020-06-26 06:48:25,102.60398,85.4737,0.5,136.4,0.833,-0.02,6.2,0.04,3.06,917,308,NA,NA,NA,NA,NA,2020-06-26 06:40:00,2020-06-26 06:00:00,"2020-06-27",5080,84,4
796,"1_ 930_HFD_vehicle",35.54,"0102",2020-06-26 07:08:25,85.6514,73.31902,0.4,136.8,0.856,0,6.2,0,3.06,134,42,NA,NA,NA,NA,NA,2020-06-26 07:00:00,2020-06-26 07:00:00,"2020-06-27",5100,85,4
797,"1_ 930_HFD_vehicle",35.54,"0102",2020-06-26 07:28:25,103.066,90.52038,0.5,137.3,0.878,0.11,6.31,0.1,3.16,500,190,NA,NA,NA,NA,NA,2020-06-26 07:20:00,2020-06-26 07:00:00,"2020-06-27",5120,85,4
798,"1_ 930_HFD_vehicle",35.54,"0102",2020-06-26 07:48:25,86.68206,73.17686,0.4,137.7,0.844,0.08,6.39,0.08,3.24,879,276,NA,NA,NA,NA,NA,2020-06-26 07:40:00,2020-06-26 07:00:00,"2020-06-27",5140,85,4
799,"1_ 930_HFD_vehicle",35.54,"0102",2020-06-26 08:08:25,100.89806,85.75802,0.5,138.2,0.85,0.12,6.51,0,3.24,134,51,NA,NA,NA,NA,NA,2020-06-26 08:00:00,2020-06-26 08:00:00,"2020-06-27",5160,86,4
800,"1_ 930_HFD_vehicle",35.54,"0102",2020-06-26 08:28:25,94.181,83.98102,0.5,138.7,0.892,0.03,6.54,0.1,3.34,625,217,NA,NA,NA,NA,NA,2020-06-26 08:20:00,2020-06-26 08:00:00,"2020-06-27",5180,86,4
801,"1_ 930_HFD_vehicle",35.54,"0102",2020-06-26 08:48:25,107.75728,94.78518,0.5,139.2,0.88,0.04,6.58,0,3.34,219,85,NA,NA,NA,NA,NA,2020-06-26 08:40:00,2020-06-26 08:00:00,"2020-06-27",5200,86,4
802,"1_ 930_HFD_vehicle",35.54,"0102",2020-06-26 09:08:25,87.6061,73.60334,0.4,139.6,0.84,0,6.58,0.04,3.38,446,217,NA,NA,NA,NA,NA,2020-06-26 09:00:00,2020-06-26 09:00:00,"2020-06-27",5220,87,4
803,"1_ 930_HFD_vehicle",35.54,"0102",2020-06-26 09:28:25,112.02208,103.45694,0.6,140.2,0.923,0.23,6.81,0.04,3.42,1013,409,NA,NA,NA,NA,NA,2020-06-26 09:20:00,2020-06-26 09:00:00,"2020-06-27",5240,87,4
804,"1_ 930_HFD_vehicle",35.54,"0102",2020-06-26 09:48:25,91.8709,76.69532,0.4,140.6,0.835,0,6.81,0,3.42,861,254,NA,NA,NA,NA,NA,2020-06-26 09:40:00,2020-06-26 09:00:00,"2020-06-27",5260,87,4
805,"1_ 930_HFD_vehicle",35.54,"0102",2020-06-26 10:08:25,106.01582,94.21654,0.5,141.1,0.889,0.05,6.86,0.06,3.48,255,112,NA,NA,NA,NA,NA,2020-06-26 10:00:00,2020-06-26 10:00:00,"2020-06-27",5280,88,4
806,"1_ 930_HFD_vehicle",35.54,"0102",2020-06-26 10:28:25,82.34618,71.89742,0.4,141.5,0.873,0.03,6.89,0,3.48,225,86,NA,NA,NA,NA,NA,2020-06-26 10:20:00,2020-06-26 10:00:00,"2020-06-27",5300,88,4
807,"1_ 930_HFD_vehicle",35.54,"0102",2020-06-26 10:48:25,90.48484,82.70158,0.4,141.9,0.914,0.04,6.93,0.04,3.52,368,99,NA,NA,NA,NA,NA,2020-06-26 10:40:00,2020-06-26 10:00:00,"2020-06-27",5320,88,4
808,"1_ 930_HFD_vehicle",35.54,"0102",2020-06-26 11:08:25,104.3099,93.6479,0.5,142.4,0.898,0.07,7,0,3.52,477,242,NA,NA,NA,NA,NA,2020-06-26 11:00:00,2020-06-26 11:00:00,"2020-06-27",5340,89,4
809,"1_ 930_HFD_vehicle",35.54,"0102",2020-06-26 11:28:25,106.40676,96.56218,0.5,142.9,0.907,0,7,0,3.52,1516,503,NA,NA,NA,NA,NA,2020-06-26 11:20:00,2020-06-26 11:00:00,"2020-06-27",5360,89,4
810,"1_ 930_HFD_vehicle",35.54,"0102",2020-06-26 11:48:25,90.8047,78.96988,0.4,143.3,0.87,0,7,0,3.52,62,1,NA,NA,NA,NA,NA,2020-06-26 11:40:00,2020-06-26 11:00:00,"2020-06-27",5380,89,4
811,"1_ 931_HFD_vehicle",37.07,"0103",2020-06-22 18:10:25,101.31231,85.89119,0.5,0,0.848,0.03,0,0,0,196,39,NA,NA,NA,NA,NA,2020-06-22 18:00:00,2020-06-22 18:00:00,"2020-06-23",0,0,0
812,"1_ 931_HFD_vehicle",37.07,"0103",2020-06-22 18:30:25,137.56677,117.99381,0.7,0.7,0.858,0,0,0,0,1519,733,NA,NA,NA,NA,NA,2020-06-22 18:20:00,2020-06-22 18:00:00,"2020-06-23",20,0,0
813,"1_ 931_HFD_vehicle",37.07,"0103",2020-06-22 18:50:25,123.55431,101.23817,0.6,1.3,0.819,-0.02,-0.02,0,0,2216,957,NA,NA,NA,NA,NA,2020-06-22 18:40:00,2020-06-22 18:00:00,"2020-06-23",40,0,0
814,"1_ 931_HFD_vehicle",37.07,"0103",2020-06-22 19:10:25,116.73343,92.37844,0.6,1.9,0.791,0,-0.02,0,0,1404,550,NA,NA,NA,NA,NA,2020-06-22 19:00:00,2020-06-22 19:00:00,"2020-06-23",60,1,0
815,"1_ 931_HFD_vehicle",37.07,"0103",2020-06-22 19:30:25,119.29126,98.56913,0.6,2.5,0.826,0,-0.02,0,0,1066,433,NA,NA,NA,NA,NA,2020-06-22 19:20:00,2020-06-22 19:00:00,"2020-06-23",80,1,0
816,"1_ 931_HFD_vehicle",37.07,"0103",2020-06-22 19:50:25,105.09345,83.92648,0.5,3,0.799,-0.01,-0.03,0,0,998,188,NA,NA,NA,NA,NA,2020-06-22 19:40:00,2020-06-22 19:00:00,"2020-06-23",100,1,0
817,"1_ 931_HFD_vehicle",37.07,"0103",2020-06-22 20:10:25,115.2877,93.97245,0.6,3.6,0.815,0.09,0.0599999999999998,0,0,718,271,NA,NA,NA,NA,NA,2020-06-22 20:00:00,2020-06-22 20:00:00,"2020-06-23",120,2,0
818,"1_ 931_HFD_vehicle",37.07,"0103",2020-06-22 20:30:25,98.45792,83.66699,0.5,4.1,0.85,0,0.0599999999999998,0.02,0.02,140,50,NA,NA,NA,NA,NA,2020-06-22 20:20:00,2020-06-22 20:00:00,"2020-06-23",140,2,0
819,"1_ 931_HFD_vehicle",37.07,"0103",2020-06-22 20:50:25,126.85354,112.28503,0.6,4.7,0.885,0.09,0.15,0,0.02,1305,708,NA,NA,NA,NA,NA,2020-06-22 20:40:00,2020-06-22 20:00:00,"2020-06-23",160,2,0
820,"1_ 931_HFD_vehicle",37.07,"0103",2020-06-22 21:10:25,127.92857,107.68835,0.6,5.3,0.842,0.12,0.27,0.04,0.06,2794,1395,NA,NA,NA,NA,NA,2020-06-22 21:00:00,2020-06-22 21:00:00,"2020-06-23",180,3,0
821,"1_ 931_HFD_vehicle",37.07,"0103",2020-06-22 21:30:25,106.57625,84.29718,0.5,5.8,0.791,-0.03,0.24,0,0.06,1420,317,NA,NA,NA,NA,NA,2020-06-22 21:20:00,2020-06-22 21:00:00,"2020-06-23",200,3,0
822,"1_ 931_HFD_vehicle",37.07,"0103",2020-06-22 21:50:25,117.84553,98.82862,0.6,6.4,0.839,0.34,0.58,0.02,0.08,1012,382,NA,NA,NA,NA,NA,2020-06-22 21:40:00,2020-06-22 21:00:00,"2020-06-23",220,3,0
823,"1_ 931_HFD_vehicle",37.07,"0103",2020-06-22 22:10:25,94.63971,76.3642,0.5,6.9,0.807,0,0.58,0,0.08,686,238,NA,NA,NA,NA,NA,2020-06-22 22:00:00,2020-06-22 22:00:00,"2020-06-23",240,4,0
824,"1_ 931_HFD_vehicle",37.07,"0103",2020-06-22 22:30:25,93.7871,75.40038,0.5,7.4,0.804,-0.03,0.55,0,0.08,195,54,NA,NA,NA,NA,NA,2020-06-22 22:20:00,2020-06-22 22:00:00,"2020-06-23",260,4,0
825,"1_ 931_HFD_vehicle",37.07,"0103",2020-06-22 22:50:25,117.25241,97.41996,0.6,8,0.831,0.09,0.64,0.04,0.12,1714,785,NA,NA,NA,NA,NA,2020-06-22 22:40:00,2020-06-22 22:00:00,"2020-06-23",280,4,0
826,"1_ 931_HFD_vehicle",37.07,"0103",2020-06-22 23:10:25,95.45525,74.62191,0.5,8.5,0.782,0,0.64,0,0.12,907,261,NA,NA,NA,NA,NA,2020-06-22 23:00:00,2020-06-22 23:00:00,"2020-06-23",300,5,0
827,"1_ 931_HFD_vehicle",37.07,"0103",2020-06-22 23:30:25,100.94161,84.85323,0.5,9,0.841,0.25,0.89,0.04,0.16,816,328,NA,NA,NA,NA,NA,2020-06-22 23:20:00,2020-06-22 23:00:00,"2020-06-23",320,5,0
828,"1_ 931_HFD_vehicle",37.07,"0103",2020-06-22 23:50:25,111.84019,96.60442,0.5,9.5,0.864,0,0.89,0.02,0.18,343,84,NA,NA,NA,NA,NA,2020-06-22 23:40:00,2020-06-22 23:00:00,"2020-06-23",340,5,0
829,"1_ 931_HFD_vehicle",37.07,"0103",2020-06-23 00:10:25,107.8737,90.30252,0.5,10,0.837,-0.03,0.86,0.04,0.22,1503,473,NA,NA,NA,NA,NA,2020-06-23 00:00:00,2020-06-23 00:00:00,"2020-06-23",360,6,0
830,"1_ 931_HFD_vehicle",37.07,"0103",2020-06-23 00:30:25,94.23194,75.95643,0.5,10.5,0.806,0,0.86,0,0.22,2,1,NA,NA,NA,NA,NA,2020-06-23 00:20:00,2020-06-23 00:00:00,"2020-06-23",380,6,0
831,"1_ 931_HFD_vehicle",37.07,"0103",2020-06-23 00:50:25,111.02465,92.26723,0.5,11,0.831,0,0.86,0.06,0.28,1137,385,NA,NA,NA,NA,NA,2020-06-23 00:40:00,2020-06-23 00:00:00,"2020-06-23",400,6,0
832,"1_ 931_HFD_vehicle",37.07,"0103",2020-06-23 01:10:25,93.26812,73.21325,0.4,11.4,0.785,0,0.86,0,0.28,375,73,NA,NA,NA,NA,NA,2020-06-23 01:00:00,2020-06-23 01:00:00,"2020-06-23",420,7,0
833,"1_ 931_HFD_vehicle",37.07,"0103",2020-06-23 01:30:25,87.67055,71.9158,0.4,11.8,0.82,0.05,0.91,0,0.28,654,219,NA,NA,NA,NA,NA,2020-06-23 01:20:00,2020-06-23 01:00:00,"2020-06-23",440,7,0
834,"1_ 931_HFD_vehicle",37.07,"0103",2020-06-23 01:50:25,112.35917,91.48876,0.5,12.3,0.814,0.13,1.04,0,0.28,300,74,NA,NA,NA,NA,NA,2020-06-23 01:40:00,2020-06-23 01:00:00,"2020-06-23",460,7,0
835,"1_ 931_HFD_vehicle",37.07,"0103",2020-06-23 02:10:25,95.15869,79.92292,0.5,12.8,0.84,0.02,1.06,0.06,0.34,583,162,NA,NA,NA,NA,NA,2020-06-23 02:00:00,2020-06-23 02:00:00,"2020-06-23",480,8,0
836,"1_ 931_HFD_vehicle",37.07,"0103",2020-06-23 02:30:25,99.90365,83.88941,0.5,13.3,0.84,0.03,1.09,0,0.34,63,15,NA,NA,NA,NA,NA,2020-06-23 02:20:00,2020-06-23 02:00:00,"2020-06-23",500,8,0
837,"1_ 931_HFD_vehicle",37.07,"0103",2020-06-23 02:50:25,110.28325,100.20021,0.5,13.8,0.909,0.08,1.17,0,0.34,464,119,NA,NA,NA,NA,NA,2020-06-23 02:40:00,2020-06-23 02:00:00,"2020-06-23",520,8,0
838,"1_ 931_HFD_vehicle",37.07,"0103",2020-06-23 03:10:25,103.35116,84.1489,0.5,14.3,0.814,-0.14,1.03,0,0.34,147,43,NA,NA,NA,NA,NA,2020-06-23 03:00:00,2020-06-23 03:00:00,"2020-06-23",540,9,0
839,"1_ 931_HFD_vehicle",37.07,"0103",2020-06-23 03:30:25,121.73788,106.0202,0.6,14.9,0.871,0.2,1.23,0.06,0.4,463,108,NA,NA,NA,NA,NA,2020-06-23 03:20:00,2020-06-23 03:00:00,"2020-06-23",560,9,0
840,"1_ 931_HFD_vehicle",37.07,"0103",2020-06-23 03:50:25,112.61866,96.53028,0.5,15.4,0.857,-0.01,1.22,0.02,0.42,1339,354,NA,NA,NA,NA,NA,2020-06-23 03:40:00,2020-06-23 03:00:00,"2020-06-23",580,9,0
841,"1_ 931_HFD_vehicle",37.07,"0103",2020-06-23 04:10:25,95.71474,76.95732,0.5,15.9,0.804,0,1.22,0,0.42,200,48,NA,NA,NA,NA,NA,2020-06-23 04:00:00,2020-06-23 04:00:00,"2020-06-23",600,10,0
842,"1_ 931_HFD_vehicle",37.07,"0103",2020-06-23 04:30:25,94.8992,77.92114,0.5,16.4,0.821,0,1.22,0,0.42,126,35,NA,NA,NA,NA,NA,2020-06-23 04:20:00,2020-06-23 04:00:00,"2020-06-23",620,10,0
843,"1_ 931_HFD_vehicle",37.07,"0103",2020-06-23 04:50:25,109.20822,91.63704,0.5,16.9,0.839,0,1.22,0,0.42,493,156,NA,NA,NA,NA,NA,2020-06-23 04:40:00,2020-06-23 04:00:00,"2020-06-23",640,10,0
844,"1_ 931_HFD_vehicle",37.07,"0103",2020-06-23 05:10:25,96.97512,77.58751,0.5,17.4,0.8,0,1.22,0,0.42,120,32,NA,NA,NA,NA,NA,2020-06-23 05:00:00,2020-06-23 05:00:00,"2020-06-23",660,11,0
845,"1_ 931_HFD_vehicle",37.07,"0103",2020-06-23 05:30:25,126.07507,107.46593,0.6,18,0.852,0.05,1.27,0,0.42,1405,448,NA,NA,NA,NA,NA,2020-06-23 05:20:00,2020-06-23 05:00:00,"2020-06-23",680,11,0
846,"1_ 931_HFD_vehicle",37.07,"0103",2020-06-23 05:50:25,90.8215,74.36242,0.4,18.4,0.819,0,1.27,0.06,0.48,910,358,NA,NA,NA,NA,NA,2020-06-23 05:40:00,2020-06-23 05:00:00,"2020-06-23",700,11,0
847,"1_ 931_HFD_vehicle",37.07,"0103",2020-06-23 06:10:25,106.42797,87.93004,0.5,18.9,0.826,0,1.27,0,0.48,396,123,NA,NA,NA,NA,NA,2020-06-23 06:00:00,2020-06-23 06:00:00,"2020-06-24",720,12,1
848,"1_ 931_HFD_vehicle",37.07,"0103",2020-06-23 06:30:25,95.82595,77.77286,0.5,19.4,0.812,0,1.27,0,0.48,869,225,NA,NA,NA,NA,NA,2020-06-23 06:20:00,2020-06-23 06:00:00,"2020-06-24",740,12,1
849,"1_ 931_HFD_vehicle",37.07,"0103",2020-06-23 06:50:25,84.03769,66.20702,0.4,19.8,0.788,0,1.27,0,0.48,36,2,NA,NA,NA,NA,NA,2020-06-23 06:40:00,2020-06-23 06:00:00,"2020-06-24",760,12,1
850,"1_ 931_HFD_vehicle",37.07,"0103",2020-06-23 07:10:25,88.30074,76.06764,0.4,20.2,0.862,0.1,1.37,0,0.48,130,42,NA,NA,NA,NA,NA,2020-06-23 07:00:00,2020-06-23 07:00:00,"2020-06-24",780,13,1
851,"1_ 931_HFD_vehicle",37.07,"EVENT",2020-06-23 07:30:25,108.9858,91.34048,0.5,20.7,0.838,0.03,1.4,0.02,0.5,581,208,NA,NA,NA,NA,NA,2020-06-23 07:20:00,2020-06-23 07:00:00,"2020-06-24",800,13,1
852,"1_ 931_HFD_vehicle",37.07,"0103",2020-06-23 07:50:25,89.7094,71.98994,0.4,21.1,0.802,0,1.4,0,0.5,489,180,NA,NA,NA,NA,NA,2020-06-23 07:40:00,2020-06-23 07:00:00,"2020-06-24",820,13,1
853,"1_ 931_HFD_vehicle",37.07,"0103",2020-06-23 08:10:25,106.50211,86.29896,0.5,21.6,0.81,0,1.4,0,0.5,193,38,NA,NA,NA,NA,NA,2020-06-23 08:00:00,2020-06-23 08:00:00,"2020-06-24",840,14,1
854,"1_ 931_HFD_vehicle",37.07,"0103",2020-06-23 08:30:25,98.79155,78.5884,0.5,22.1,0.795,0,1.4,0,0.5,634,127,NA,NA,NA,NA,NA,2020-06-23 08:20:00,2020-06-23 08:00:00,"2020-06-24",860,14,1
855,"1_ 931_HFD_vehicle",37.07,"0103",2020-06-23 08:50:25,92.63793,73.3986,0.4,22.5,0.793,0,1.4,0,0.5,24,4,NA,NA,NA,NA,NA,2020-06-23 08:40:00,2020-06-23 08:00:00,"2020-06-24",880,14,1
856,"1_ 931_HFD_vehicle",37.07,"0103",2020-06-23 09:10:25,94.71385,75.17796,0.5,23,0.794,-0.03,1.37,0,0.5,93,21,NA,NA,NA,NA,NA,2020-06-23 09:00:00,2020-06-23 09:00:00,"2020-06-24",900,15,1
857,"1_ 931_HFD_vehicle",37.07,"0103",2020-06-23 09:30:25,85.18686,69.6916,0.4,23.4,0.818,0.04,1.41,0,0.5,224,70,NA,NA,NA,NA,NA,2020-06-23 09:20:00,2020-06-23 09:00:00,"2020-06-24",920,15,1
858,"1_ 931_HFD_vehicle",37.07,"0103",2020-06-23 09:50:25,91.82239,73.0279,0.4,23.8,0.795,0,1.41,0,0.5,23,5,NA,NA,NA,NA,NA,2020-06-23 09:40:00,2020-06-23 09:00:00,"2020-06-24",940,15,1
859,"1_ 931_HFD_vehicle",37.07,"0103",2020-06-23 10:10:25,89.30163,70.87784,0.4,24.2,0.794,0,1.41,0,0.5,46,18,NA,NA,NA,NA,NA,2020-06-23 10:00:00,2020-06-23 10:00:00,"2020-06-24",960,16,1
860,"1_ 931_HFD_vehicle",37.07,"0103",2020-06-23 10:30:25,92.82328,81.14623,0.5,24.7,0.874,0.04,1.45,0,0.5,169,48,NA,NA,NA,NA,NA,2020-06-23 10:20:00,2020-06-23 10:00:00,"2020-06-24",980,16,1
861,"1_ 931_HFD_vehicle",37.07,"0103",2020-06-23 10:50:25,92.89742,78.36598,0.5,25.2,0.843,0,1.45,0,0.5,260,99,NA,NA,NA,NA,NA,2020-06-23 10:40:00,2020-06-23 10:00:00,"2020-06-24",1000,16,1
862,"1_ 931_HFD_vehicle",37.07,"0103",2020-06-23 11:10:25,92.15602,74.54777,0.4,25.6,0.809,0.04,1.49,0,0.5,62,16,NA,NA,NA,NA,NA,2020-06-23 11:00:00,2020-06-23 11:00:00,"2020-06-24",1020,17,1
863,"1_ 931_HFD_vehicle",37.07,"0103",2020-06-23 11:30:25,112.17382,96.67856,0.5,26.1,0.862,0.03,1.52,0,0.5,814,248,NA,NA,NA,NA,NA,2020-06-23 11:20:00,2020-06-23 11:00:00,"2020-06-24",1040,17,1
864,"1_ 931_HFD_vehicle",37.07,"0103",2020-06-23 11:50:25,96.53028,76.25299,0.5,26.6,0.79,0,1.52,0,0.5,530,76,NA,NA,NA,NA,NA,2020-06-23 11:40:00,2020-06-23 11:00:00,"2020-06-24",1060,17,1
865,"1_ 931_HFD_vehicle",37.07,"0103",2020-06-23 12:10:25,93.7871,73.80637,0.4,27,0.787,0,1.52,0,0.5,45,14,NA,NA,NA,NA,NA,2020-06-23 12:00:00,2020-06-23 12:00:00,"2020-06-24",1080,18,1
866,"1_ 931_HFD_vehicle",37.07,"0103",2020-06-23 12:30:25,88.04125,72.21236,0.4,27.4,0.82,0.03,1.55,0,0.5,87,22,NA,NA,NA,NA,NA,2020-06-23 12:20:00,2020-06-23 12:00:00,"2020-06-24",1100,18,1
867,"1_ 931_HFD_vehicle",37.07,"0103",2020-06-23 12:50:25,97.56824,77.62458,0.5,27.9,0.795,0.02,1.57,0,0.5,111,38,NA,NA,NA,NA,NA,2020-06-23 12:40:00,2020-06-23 12:00:00,"2020-06-24",1120,18,1
868,"1_ 931_HFD_vehicle",37.07,"0103",2020-06-23 13:10:25,98.64327,78.88496,0.5,28.4,0.8,0,1.57,0,0.5,127,38,NA,NA,NA,NA,NA,2020-06-23 13:00:00,2020-06-23 13:00:00,"2020-06-24",1140,19,1
869,"1_ 931_HFD_vehicle",37.07,"0103",2020-06-23 13:30:25,90.4508,71.69338,0.4,28.8,0.793,0,1.57,0,0.5,116,26,NA,NA,NA,NA,NA,2020-06-23 13:20:00,2020-06-23 13:00:00,"2020-06-24",1160,19,1
870,"1_ 931_HFD_vehicle",37.07,"0103",2020-06-23 13:50:25,111.09879,91.5629,0.5,29.3,0.824,0.04,1.61,0,0.5,354,100,NA,NA,NA,NA,NA,2020-06-23 13:40:00,2020-06-23 13:00:00,"2020-06-24",1180,19,1
871,"1_ 931_HFD_vehicle",37.07,"0103",2020-06-23 14:10:25,91.26634,72.95376,0.4,29.7,0.799,0,1.61,0.02,0.52,40,21,NA,NA,NA,NA,NA,2020-06-23 14:00:00,2020-06-23 14:00:00,"2020-06-24",1200,20,1
872,"1_ 931_HFD_vehicle",37.07,"0103",2020-06-23 14:30:25,85.22393,66.98549,0.4,30.1,0.786,0,1.61,0,0.52,174,53,NA,NA,NA,NA,NA,2020-06-23 14:20:00,2020-06-23 14:00:00,"2020-06-24",1220,20,1
873,"1_ 931_HFD_vehicle",37.07,"0103",2020-06-23 14:50:25,108.87459,97.45703,0.5,30.6,0.895,0.07,1.68,0,0.52,1212,498,NA,NA,NA,NA,NA,2020-06-23 14:40:00,2020-06-23 14:00:00,"2020-06-24",1240,20,1
874,"1_ 931_HFD_vehicle",37.07,"0103",2020-06-23 15:10:25,95.97423,76.17885,0.5,31.1,0.794,0,1.68,0,0.52,829,122,NA,NA,NA,NA,NA,2020-06-23 15:00:00,2020-06-23 15:00:00,"2020-06-24",1260,21,1
875,"1_ 931_HFD_vehicle",37.07,"0103",2020-06-23 15:30:25,92.3043,72.62013,0.4,31.5,0.787,0,1.68,0,0.52,35,6,NA,NA,NA,NA,NA,2020-06-23 15:20:00,2020-06-23 15:00:00,"2020-06-24",1280,21,1
876,"1_ 931_HFD_vehicle",37.07,"0103",2020-06-23 15:50:25,92.15602,75.77108,0.4,31.9,0.822,0.1,1.78,0,0.52,163,65,NA,NA,NA,NA,NA,2020-06-23 15:40:00,2020-06-23 15:00:00,"2020-06-24",1300,21,1
877,"1_ 931_HFD_vehicle",37.07,"0103",2020-06-23 16:10:25,102.05371,91.52583,0.5,32.4,0.897,0.11,1.89,0,0.52,408,87,NA,NA,NA,NA,NA,2020-06-23 16:00:00,2020-06-23 16:00:00,"2020-06-24",1320,22,1
878,"1_ 931_HFD_vehicle",37.07,"0103",2020-06-23 16:30:25,93.67589,81.51693,0.5,32.9,0.87,0,1.89,0,0.52,23,1,NA,NA,NA,NA,NA,2020-06-23 16:20:00,2020-06-23 16:00:00,"2020-06-24",1340,22,1
879,"1_ 931_HFD_vehicle",37.07,"0103",2020-06-23 16:50:25,95.93716,79.84878,0.5,33.4,0.832,0,1.89,0,0.52,46,11,NA,NA,NA,NA,NA,2020-06-23 16:40:00,2020-06-23 16:00:00,"2020-06-24",1360,22,1
880,"1_ 931_HFD_vehicle",37.07,"0103",2020-06-23 17:10:25,118.32744,100.57091,0.6,34,0.85,0,1.89,0,0.52,494,189,NA,NA,NA,NA,NA,2020-06-23 17:00:00,2020-06-23 17:00:00,"2020-06-24",1380,23,1
881,"1_ 931_HFD_vehicle",37.07,"0103",2020-06-23 17:30:25,117.91967,99.60709,0.6,34.6,0.845,0,1.89,0.04,0.56,1374,372,NA,NA,NA,NA,NA,2020-06-23 17:20:00,2020-06-23 17:00:00,"2020-06-24",1400,23,1
882,"1_ 931_HFD_vehicle",37.07,"0103",2020-06-23 17:50:25,113.4342,92.34137,0.5,35.1,0.814,0.1,1.99,0,0.56,631,91,NA,NA,NA,NA,NA,2020-06-23 17:40:00,2020-06-23 17:00:00,"2020-06-24",1420,23,1
883,"1_ 931_HFD_vehicle",37.07,"0103",2020-06-23 18:10:25,100.49677,86.03947,0.5,35.6,0.856,0,1.99,0,0.56,292,105,NA,NA,NA,NA,NA,2020-06-23 18:00:00,2020-06-23 18:00:00,"2020-06-24",1440,24,1
884,"1_ 931_HFD_vehicle",37.07,"0103",2020-06-23 18:30:25,115.17649,96.15958,0.6,36.2,0.835,0,1.99,0,0.56,770,225,NA,NA,NA,NA,NA,2020-06-23 18:20:00,2020-06-23 18:00:00,"2020-06-24",1460,24,1
885,"1_ 931_HFD_vehicle",37.07,"0103",2020-06-23 18:50:25,132.82181,112.28503,0.6,36.8,0.845,0,1.99,0.02,0.58,1280,384,NA,NA,NA,NA,NA,2020-06-23 18:40:00,2020-06-23 18:00:00,"2020-06-24",1480,24,1
886,"1_ 931_HFD_vehicle",37.07,"0103",2020-06-23 19:10:25,108.05905,89.93182,0.5,37.3,0.832,0.13,2.12,0,0.58,560,193,NA,NA,NA,NA,NA,2020-06-23 19:00:00,2020-06-23 19:00:00,"2020-06-24",1500,25,1
887,"1_ 931_HFD_vehicle",37.07,"0103",2020-06-23 19:30:25,127.07596,111.35828,0.6,37.9,0.876,0,2.12,0.04,0.62,891,379,NA,NA,NA,NA,NA,2020-06-23 19:20:00,2020-06-23 19:00:00,"2020-06-24",1520,25,1
888,"1_ 931_HFD_vehicle",37.07,"0103",2020-06-23 19:50:25,111.35828,91.04392,0.5,38.4,0.818,0,2.12,0,0.62,444,138,NA,NA,NA,NA,NA,2020-06-23 19:40:00,2020-06-23 19:00:00,"2020-06-24",1540,25,1
889,"1_ 931_HFD_vehicle",37.07,"0103",2020-06-23 20:10:25,138.41938,120.06973,0.7,39.1,0.868,0.03,2.15,0,0.62,2090,1195,NA,NA,NA,NA,NA,2020-06-23 20:00:00,2020-06-23 20:00:00,"2020-06-24",1560,26,1
890,"1_ 931_HFD_vehicle",37.07,"0103",2020-06-23 20:30:25,116.32566,96.34493,0.6,39.7,0.828,0.03,2.18,0.02,0.64,1968,756,NA,NA,NA,NA,NA,2020-06-23 20:20:00,2020-06-23 20:00:00,"2020-06-24",1580,26,1
891,"1_ 931_HFD_vehicle",37.07,"0103",2020-06-23 20:50:25,121.88616,97.90187,0.6,40.3,0.803,0.05,2.23,0,0.64,674,238,NA,NA,NA,NA,NA,2020-06-23 20:40:00,2020-06-23 20:00:00,"2020-06-24",1600,26,1
892,"1_ 931_HFD_vehicle",37.07,"0103",2020-06-23 21:10:25,117.21534,104.75982,0.6,40.9,0.894,0.15,2.38,0.04,0.68,1635,621,NA,NA,NA,NA,NA,2020-06-23 21:00:00,2020-06-23 21:00:00,"2020-06-24",1620,27,1
893,"1_ 931_HFD_vehicle",37.07,"0103",2020-06-23 21:30:25,94.49143,80.55311,0.5,41.4,0.852,0,2.38,0,0.68,101,18,NA,NA,NA,NA,NA,2020-06-23 21:20:00,2020-06-23 21:00:00,"2020-06-24",1640,27,1
894,"1_ 931_HFD_vehicle",37.07,"0103",2020-06-23 21:50:25,126.89061,110.72809,0.6,42,0.872,0.04,2.42,0.02,0.7,1764,866,NA,NA,NA,NA,NA,2020-06-23 21:40:00,2020-06-23 21:00:00,"2020-06-24",1660,27,1
895,"1_ 931_HFD_vehicle",37.07,"0103",2020-06-23 22:10:25,99.97779,80.92381,0.5,42.5,0.809,0,2.42,0,0.7,778,112,NA,NA,NA,NA,NA,2020-06-23 22:00:00,2020-06-23 22:00:00,"2020-06-24",1680,28,1
896,"1_ 931_HFD_vehicle",37.07,"0103",2020-06-23 22:30:25,124.59227,101.60887,0.6,43.1,0.815,0.04,2.46,0,0.7,970,326,NA,NA,NA,NA,NA,2020-06-23 22:20:00,2020-06-23 22:00:00,"2020-06-24",1700,28,1
897,"1_ 931_HFD_vehicle",37.07,"0103",2020-06-23 22:50:25,93.4164,77.66165,0.5,43.6,0.831,0.03,2.49,0,0.7,231,77,NA,NA,NA,NA,NA,2020-06-23 22:40:00,2020-06-23 22:00:00,"2020-06-24",1720,28,1
898,"1_ 931_HFD_vehicle",37.07,"0103",2020-06-23 23:10:25,94.71385,79.51515,0.5,44.1,0.84,0.04,2.53,0.04,0.74,1011,315,NA,NA,NA,NA,NA,2020-06-23 23:00:00,2020-06-23 23:00:00,"2020-06-24",1740,29,1
899,"1_ 931_HFD_vehicle",37.07,"0103",2020-06-23 23:30:25,123.22068,106.7616,0.6,44.7,0.866,0.21,2.74,0.02,0.76,880,337,NA,NA,NA,NA,NA,2020-06-23 23:20:00,2020-06-23 23:00:00,"2020-06-24",1760,29,1
900,"1_ 931_HFD_vehicle",37.07,"0103",2020-06-23 23:50:25,108.2444,91.52583,0.5,45.2,0.846,0,2.74,0,0.76,471,46,NA,NA,NA,NA,NA,2020-06-23 23:40:00,2020-06-23 23:00:00,"2020-06-24",1780,29,1
901,"1_ 931_HFD_vehicle",37.07,"0103",2020-06-24 00:10:25,96.60442,83.62992,0.5,45.7,0.866,0.05,2.79,0,0.76,176,53,NA,NA,NA,NA,NA,2020-06-24 00:00:00,2020-06-24 00:00:00,"2020-06-24",1800,30,1
902,"1_ 931_HFD_vehicle",37.07,"0103",2020-06-24 00:30:25,100.64505,85.40928,0.5,46.2,0.849,0,2.79,0.04,0.8,739,197,NA,NA,NA,NA,NA,2020-06-24 00:20:00,2020-06-24 00:00:00,"2020-06-24",1820,30,1
903,"1_ 931_HFD_vehicle",37.07,"0103",2020-06-24 00:50:25,104.50033,85.261,0.5,46.7,0.816,0.06,2.85,0,0.8,135,35,NA,NA,NA,NA,NA,2020-06-24 00:40:00,2020-06-24 00:00:00,"2020-06-24",1840,30,1
904,"1_ 931_HFD_vehicle",37.07,"0103",2020-06-24 01:10:25,107.42886,93.56468,0.5,47.2,0.871,0.06,2.91,0,0.8,1520,489,NA,NA,NA,NA,NA,2020-06-24 01:00:00,2020-06-24 01:00:00,"2020-06-24",1860,31,1
905,"1_ 931_HFD_vehicle",37.07,"0103",2020-06-24 01:30:25,108.42975,87.59641,0.5,47.7,0.808,0,2.91,0,0.8,89,23,NA,NA,NA,NA,NA,2020-06-24 01:20:00,2020-06-24 01:00:00,"2020-06-24",1880,31,1
906,"1_ 931_HFD_vehicle",37.07,"0103",2020-06-24 01:50:25,98.56913,79.62636,0.5,48.2,0.808,0,2.91,0,0.8,177,37,NA,NA,NA,NA,NA,2020-06-24 01:40:00,2020-06-24 01:00:00,"2020-06-24",1900,31,1
907,"1_ 931_HFD_vehicle",37.07,"0103",2020-06-24 02:10:25,122.59049,106.16848,0.6,48.8,0.866,0.06,2.97,0.04,0.84,1248,458,NA,NA,NA,NA,NA,2020-06-24 02:00:00,2020-06-24 02:00:00,"2020-06-24",1920,32,1
908,"1_ 931_HFD_vehicle",37.07,"0103",2020-06-24 02:30:25,120.92234,99.38467,0.6,49.4,0.822,0,2.97,0,0.84,1320,243,NA,NA,NA,NA,NA,2020-06-24 02:20:00,2020-06-24 02:00:00,"2020-06-24",1940,32,1
909,"1_ 931_HFD_vehicle",37.07,"0103",2020-06-24 02:50:25,95.34404,75.28917,0.5,49.9,0.79,0,2.97,0,0.84,112,31,NA,NA,NA,NA,NA,2020-06-24 02:40:00,2020-06-24 02:00:00,"2020-06-24",1960,32,1
910,"1_ 931_HFD_vehicle",37.07,"0103",2020-06-24 03:10:25,105.61243,88.33781,0.5,50.4,0.836,0.09,3.06,0,0.84,177,60,NA,NA,NA,NA,NA,2020-06-24 03:00:00,2020-06-24 03:00:00,"2020-06-24",1980,33,1
911,"1_ 931_HFD_vehicle",37.07,"0103",2020-06-24 03:30:25,116.99292,99.23639,0.6,51,0.848,0,3.06,0.06,0.9,883,244,NA,NA,NA,NA,NA,2020-06-24 03:20:00,2020-06-24 03:00:00,"2020-06-24",2000,33,1
912,"1_ 931_HFD_vehicle",37.07,"0103",2020-06-24 03:50:25,105.94606,83.85234,0.5,51.5,0.791,0.03,3.09,0,0.9,182,43,NA,NA,NA,NA,NA,2020-06-24 03:40:00,2020-06-24 03:00:00,"2020-06-24",2020,33,1
913,"1_ 931_HFD_vehicle",37.07,"0103",2020-06-24 04:10:25,111.09879,96.27079,0.5,52,0.866,0.05,3.14,0.02,0.92,1411,458,NA,NA,NA,NA,NA,2020-06-24 04:00:00,2020-06-24 04:00:00,"2020-06-24",2040,34,1
914,"1_ 931_HFD_vehicle",37.07,"0103",2020-06-24 04:30:25,107.72542,85.85412,0.5,52.5,0.797,-0.03,3.11,0,0.92,143,9,NA,NA,NA,NA,NA,2020-06-24 04:20:00,2020-06-24 04:00:00,"2020-06-24",2060,34,1
915,"1_ 931_HFD_vehicle",37.07,"0103",2020-06-24 04:50:25,126.4087,111.65484,0.6,53.1,0.883,0.05,3.16,0.02,0.94,1290,585,NA,NA,NA,NA,NA,2020-06-24 04:40:00,2020-06-24 04:00:00,"2020-06-24",2080,34,1
916,"1_ 931_HFD_vehicle",37.07,"0103",2020-06-24 05:10:25,92.52672,73.25032,0.4,53.5,0.792,0,3.16,0.02,0.96,1087,255,NA,NA,NA,NA,NA,2020-06-24 05:00:00,2020-06-24 05:00:00,"2020-06-24",2100,35,1
917,"1_ 931_HFD_vehicle",37.07,"0103",2020-06-24 05:30:25,92.86035,75.10382,0.4,53.9,0.808,0.06,3.22,0,0.96,265,73,NA,NA,NA,NA,NA,2020-06-24 05:20:00,2020-06-24 05:00:00,"2020-06-24",2120,35,1
918,"1_ 931_HFD_vehicle",37.07,"0103",2020-06-24 05:50:25,93.45347,74.06586,0.4,54.3,0.793,0,3.22,0,0.96,173,53,NA,NA,NA,NA,NA,2020-06-24 05:40:00,2020-06-24 05:00:00,"2020-06-24",2140,35,1
919,"1_ 931_HFD_vehicle",37.07,"0103",2020-06-24 06:10:25,132.59939,112.80401,0.6,54.9,0.851,0.03,3.25,0,0.96,1188,480,NA,NA,NA,NA,NA,2020-06-24 06:00:00,2020-06-24 06:00:00,"2020-06-25",2160,36,2
920,"1_ 931_HFD_vehicle",37.07,"0103",2020-06-24 06:30:25,111.28414,90.93271,0.5,55.4,0.817,0,3.25,0.04,1,1445,407,NA,NA,NA,NA,NA,2020-06-24 06:20:00,2020-06-24 06:00:00,"2020-06-25",2180,36,2
921,"1_ 931_HFD_vehicle",37.07,"0103",2020-06-24 06:50:25,97.41996,74.95554,0.5,55.9,0.769,0,3.25,0,1,372,39,NA,NA,NA,NA,NA,2020-06-24 06:40:00,2020-06-24 06:00:00,"2020-06-25",2200,36,2
922,"1_ 931_HFD_vehicle",37.07,"0103",2020-06-24 07:10:25,82.77731,64.24231,0.4,56.3,0.776,0,3.25,0,1,108,28,NA,NA,NA,NA,NA,2020-06-24 07:00:00,2020-06-24 07:00:00,"2020-06-25",2220,37,2
923,"1_ 931_HFD_vehicle",37.07,"0103",2020-06-24 07:30:25,85.77998,66.50358,0.4,56.7,0.775,0.03,3.28,0,1,91,33,NA,NA,NA,NA,NA,2020-06-24 07:20:00,2020-06-24 07:00:00,"2020-06-25",2240,37,2
924,"1_ 931_HFD_vehicle",37.07,"0103",2020-06-24 07:50:25,106.90988,86.70673,0.5,57.2,0.811,0,3.28,0,1,547,123,NA,NA,NA,NA,NA,2020-06-24 07:40:00,2020-06-24 07:00:00,"2020-06-25",2260,37,2
925,"1_ 931_HFD_vehicle",37.07,"0103",2020-06-24 08:10:25,98.34671,75.02968,0.5,57.7,0.763,0.05,3.33,0,1,192,34,NA,NA,NA,NA,NA,2020-06-24 08:00:00,2020-06-24 08:00:00,"2020-06-25",2280,38,2
926,"1_ 931_HFD_vehicle",37.07,"0103",2020-06-24 08:30:25,80.59018,68.02345,0.4,58.1,0.844,0,3.33,0,1,160,9,NA,NA,NA,NA,NA,2020-06-24 08:20:00,2020-06-24 08:00:00,"2020-06-25",2300,38,2
927,"1_ 931_HFD_vehicle",37.07,"0103",2020-06-24 08:50:25,87.96711,70.13644,0.4,58.5,0.797,0,3.33,0,1,105,2,NA,NA,NA,NA,NA,2020-06-24 08:40:00,2020-06-24 08:00:00,"2020-06-25",2320,38,2
928,"1_ 931_HFD_vehicle",37.07,"0103",2020-06-24 09:10:25,124.03622,101.42352,0.6,59.1,0.818,0,3.33,0,1,1000,368,NA,NA,NA,NA,NA,2020-06-24 09:00:00,2020-06-24 09:00:00,"2020-06-25",2340,39,2
929,"1_ 931_HFD_vehicle",37.07,"0103",2020-06-24 09:30:25,110.50567,94.82506,0.5,59.6,0.858,0.06,3.39,0.06,1.06,1400,414,NA,NA,NA,NA,NA,2020-06-24 09:20:00,2020-06-24 09:00:00,"2020-06-25",2360,39,2
930,"1_ 931_HFD_vehicle",37.07,"0103",2020-06-24 09:50:25,95.82595,73.84344,0.5,60.1,0.77,0,3.39,0,1.06,53,7,NA,NA,NA,NA,NA,2020-06-24 09:40:00,2020-06-24 09:00:00,"2020-06-25",2380,39,2
931,"1_ 931_HFD_vehicle",37.07,"0103",2020-06-24 10:10:25,92.41551,72.62013,0.4,60.5,0.786,0,3.39,0,1.06,77,26,NA,NA,NA,NA,NA,2020-06-24 10:00:00,2020-06-24 10:00:00,"2020-06-25",2400,40,2
932,"1_ 931_HFD_vehicle",37.07,"0103",2020-06-24 10:30:25,88.81972,69.72867,0.4,60.9,0.785,0,3.39,0,1.06,46,8,NA,NA,NA,NA,NA,2020-06-24 10:20:00,2020-06-24 10:00:00,"2020-06-25",2420,40,2
933,"1_ 931_HFD_vehicle",37.07,"0103",2020-06-24 10:50:25,86.96622,68.02345,0.4,61.3,0.782,0,3.39,0,1.06,116,32,NA,NA,NA,NA,NA,2020-06-24 10:40:00,2020-06-24 10:00:00,"2020-06-25",2440,40,2
934,"1_ 931_HFD_vehicle",37.07,"EVENT",2020-06-24 11:10:25,101.79422,85.14979,0.5,61.8,0.836,0.03,3.42,0.02,1.08,868,369,NA,NA,NA,NA,NA,2020-06-24 11:00:00,2020-06-24 11:00:00,"2020-06-25",2460,41,2
935,"1_ 931_HFD_vehicle",37.07,"EVENT",2020-06-24 11:30:25,113.95318,88.93093,0.5,62.3,0.78,0,3.42,0.02,1.1,402,126,NA,NA,NA,NA,NA,2020-06-24 11:20:00,2020-06-24 11:00:00,"2020-06-25",2480,41,2
936,"1_ 931_HFD_vehicle",37.07,"0103",2020-06-24 11:50:25,115.99203,91.9336,0.6,62.9,0.793,0,3.42,0,1.1,1239,329,NA,NA,NA,NA,NA,2020-06-24 11:40:00,2020-06-24 11:00:00,"2020-06-25",2500,41,2
937,"1_ 931_HFD_vehicle",37.07,"0103",2020-06-24 12:10:25,90.37666,70.02523,0.4,63.3,0.775,0,3.42,0,1.1,57,10,NA,NA,NA,NA,NA,2020-06-24 12:00:00,2020-06-24 12:00:00,"2020-06-25",2520,42,2
938,"1_ 931_HFD_vehicle",37.07,"0103",2020-06-24 12:30:25,94.45436,73.0279,0.5,63.8,0.773,0,3.42,0,1.1,158,46,NA,NA,NA,NA,NA,2020-06-24 12:20:00,2020-06-24 12:00:00,"2020-06-25",2540,42,2
939,"1_ 931_HFD_vehicle",37.07,"0103",2020-06-24 12:50:25,93.52761,72.24943,0.4,64.2,0.773,0,3.42,0,1.1,70,5,NA,NA,NA,NA,NA,2020-06-24 12:40:00,2020-06-24 12:00:00,"2020-06-25",2560,42,2
940,"1_ 931_HFD_vehicle",37.07,"0103",2020-06-24 13:10:25,90.59908,70.54421,0.4,64.6,0.778,0,3.42,0,1.1,69,23,NA,NA,NA,NA,NA,2020-06-24 13:00:00,2020-06-24 13:00:00,"2020-06-25",2580,43,2
941,"1_ 931_HFD_vehicle",37.07,"0103",2020-06-24 13:30:25,111.17293,89.82061,0.5,65.1,0.808,0,3.42,0,1.1,342,100,NA,NA,NA,NA,NA,2020-06-24 13:20:00,2020-06-24 13:00:00,"2020-06-25",2600,43,2
942,"1_ 931_HFD_vehicle",37.07,"0103",2020-06-24 13:50:25,103.09167,82.40661,0.5,65.6,0.799,0,3.42,0,1.1,1023,228,NA,NA,NA,NA,NA,2020-06-24 13:40:00,2020-06-24 13:00:00,"2020-06-25",2620,43,2
943,"1_ 931_HFD_vehicle",37.07,"0103",2020-06-24 14:10:25,98.38378,76.25299,0.5,66.1,0.775,0,3.42,0,1.1,76,16,NA,NA,NA,NA,NA,2020-06-24 14:00:00,2020-06-24 14:00:00,"2020-06-25",2640,44,2
944,"1_ 931_HFD_vehicle",37.07,"0103",2020-06-24 14:30:25,94.45436,74.02879,0.5,66.6,0.784,0,3.42,0,1.1,142,20,NA,NA,NA,NA,NA,2020-06-24 14:20:00,2020-06-24 14:00:00,"2020-06-25",2660,44,2
945,"1_ 931_HFD_vehicle",37.07,"0103",2020-06-24 14:50:25,92.00774,71.21147,0.4,67,0.774,0,3.42,0,1.1,92,18,NA,NA,NA,NA,NA,2020-06-24 14:40:00,2020-06-24 14:00:00,"2020-06-25",2680,44,2
946,"1_ 931_HFD_vehicle",37.07,"0103",2020-06-24 15:10:25,109.69013,89.89475,0.5,67.5,0.819,0,3.42,0,1.1,459,146,NA,NA,NA,NA,NA,2020-06-24 15:00:00,2020-06-24 15:00:00,"2020-06-25",2700,45,2
947,"1_ 931_HFD_vehicle",37.07,"0103",2020-06-24 15:30:25,92.15602,72.06408,0.4,67.9,0.782,0,3.42,0,1.1,522,118,NA,NA,NA,NA,NA,2020-06-24 15:20:00,2020-06-24 15:00:00,"2020-06-25",2720,45,2
948,"1_ 931_HFD_vehicle",37.07,"0103",2020-06-24 15:50:25,91.37755,71.06319,0.4,68.3,0.777,0,3.42,0,1.1,66,7,NA,NA,NA,NA,NA,2020-06-24 15:40:00,2020-06-24 15:00:00,"2020-06-25",2740,45,2
949,"1_ 931_HFD_vehicle",37.07,"0103",2020-06-24 16:10:25,96.86391,75.77108,0.5,68.8,0.782,0,3.42,0,1.1,146,38,NA,NA,NA,NA,NA,2020-06-24 16:00:00,2020-06-24 16:00:00,"2020-06-25",2760,46,2
950,"1_ 931_HFD_vehicle",37.07,"0103",2020-06-24 16:30:25,109.7272,88.63437,0.5,69.3,0.808,0,3.42,0,1.1,846,261,NA,NA,NA,NA,NA,2020-06-24 16:20:00,2020-06-24 16:00:00,"2020-06-25",2780,46,2
951,"1_ 931_HFD_vehicle",37.07,"0103",2020-06-24 16:50:25,92.08188,72.13822,0.4,69.7,0.783,0,3.42,0,1.1,226,35,NA,NA,NA,NA,NA,2020-06-24 16:40:00,2020-06-24 16:00:00,"2020-06-25",2800,46,2
952,"1_ 931_HFD_vehicle",37.07,"0103",2020-06-24 17:10:25,94.78799,73.47274,0.5,70.2,0.775,0,3.42,0,1.1,68,13,NA,NA,NA,NA,NA,2020-06-24 17:00:00,2020-06-24 17:00:00,"2020-06-25",2820,47,2
953,"1_ 931_HFD_vehicle",37.07,"0103",2020-06-24 17:30:25,108.2444,88.26367,0.5,70.7,0.815,0.04,3.46,0,1.1,643,159,NA,NA,NA,NA,NA,2020-06-24 17:20:00,2020-06-24 17:00:00,"2020-06-25",2840,47,2
954,"1_ 931_HFD_vehicle",37.07,"0103",2020-06-24 17:50:25,98.53206,78.88496,0.5,71.2,0.8,0,3.46,0.02,1.12,480,97,NA,NA,NA,NA,NA,2020-06-24 17:40:00,2020-06-24 17:00:00,"2020-06-25",2860,47,2
955,"1_ 931_HFD_vehicle",37.07,"0103",2020-06-24 18:10:25,122.96119,102.53562,0.6,71.8,0.834,0,3.46,0,1.12,751,180,NA,NA,NA,NA,NA,2020-06-24 18:00:00,2020-06-24 18:00:00,"2020-06-25",2880,48,2
956,"1_ 931_HFD_vehicle",37.07,"0103",2020-06-24 18:30:25,128.00271,104.46326,0.6,72.4,0.816,0,3.46,0,1.12,987,202,NA,NA,NA,NA,NA,2020-06-24 18:20:00,2020-06-24 18:00:00,"2020-06-25",2900,48,2
957,"1_ 931_HFD_vehicle",37.07,"0103",2020-06-24 18:50:25,107.98491,88.15246,0.5,72.9,0.816,0.04,3.5,0,1.12,855,294,NA,NA,NA,NA,NA,2020-06-24 18:40:00,2020-06-24 18:00:00,"2020-06-25",2920,48,2
958,"1_ 931_HFD_vehicle",37.07,"0103",2020-06-24 19:10:25,99.86658,80.47897,0.5,73.4,0.806,0.02,3.52,0,1.12,1281,578,NA,NA,NA,NA,NA,2020-06-24 19:00:00,2020-06-24 19:00:00,"2020-06-25",2940,49,2
959,"1_ 931_HFD_vehicle",37.07,"0103",2020-06-24 19:30:25,124.48106,103.38823,0.6,74,0.831,0.05,3.57,0,1.12,1189,397,NA,NA,NA,NA,NA,2020-06-24 19:20:00,2020-06-24 19:00:00,"2020-06-25",2960,49,2
960,"1_ 931_HFD_vehicle",37.07,"0103",2020-06-24 19:50:25,109.50478,87.81883,0.5,74.5,0.802,0.03,3.6,0,1.12,340,94,NA,NA,NA,NA,NA,2020-06-24 19:40:00,2020-06-24 19:00:00,"2020-06-25",2980,49,2
961,"1_ 931_HFD_vehicle",37.07,"0103",2020-06-24 20:10:25,119.3654,101.05282,0.6,75.1,0.846,0.03,3.63,0.02,1.14,551,161,NA,NA,NA,NA,NA,2020-06-24 20:00:00,2020-06-24 20:00:00,"2020-06-25",3000,50,2
962,"1_ 931_HFD_vehicle",37.07,"0103",2020-06-24 20:30:25,102.83218,83.88941,0.5,75.6,0.816,0.06,3.69,0.06,1.2,1781,828,NA,NA,NA,NA,NA,2020-06-24 20:20:00,2020-06-24 20:00:00,"2020-06-25",3020,50,2
963,"1_ 931_HFD_vehicle",37.07,"0103",2020-06-24 20:50:25,122.62756,103.57358,0.6,76.2,0.845,0.03,3.72,0,1.2,965,264,NA,NA,NA,NA,NA,2020-06-24 20:40:00,2020-06-24 20:00:00,"2020-06-25",3040,50,2
964,"1_ 931_HFD_vehicle",37.07,"0103",2020-06-24 21:10:25,108.35561,87.44813,0.5,76.7,0.807,0,3.72,0,1.2,179,84,NA,NA,NA,NA,NA,2020-06-24 21:00:00,2020-06-24 21:00:00,"2020-06-25",3060,51,2
965,"1_ 931_HFD_vehicle",37.07,"0103",2020-06-24 21:30:25,105.42708,90.56201,0.5,77.2,0.859,0.14,3.86,0,1.2,1313,361,NA,NA,NA,NA,NA,2020-06-24 21:20:00,2020-06-24 21:00:00,"2020-06-25",3080,51,2
966,"1_ 931_HFD_vehicle",37.07,"0103",2020-06-24 21:50:25,133.78563,115.84375,0.7,77.9,0.866,0.09,3.95,0.04,1.24,1284,727,NA,NA,NA,NA,NA,2020-06-24 21:40:00,2020-06-24 21:00:00,"2020-06-25",3100,51,2
967,"1_ 931_HFD_vehicle",37.07,"0103",2020-06-24 22:10:25,97.60531,81.96177,0.5,78.4,0.84,0,3.95,0,1.24,781,222,NA,NA,NA,NA,NA,2020-06-24 22:00:00,2020-06-24 22:00:00,"2020-06-25",3120,52,2
968,"1_ 931_HFD_vehicle",37.07,"0103",2020-06-24 22:30:25,101.83129,84.00062,0.5,78.9,0.825,0,3.95,0,1.24,64,18,NA,NA,NA,NA,NA,2020-06-24 22:20:00,2020-06-24 22:00:00,"2020-06-25",3140,52,2
969,"1_ 931_HFD_vehicle",37.07,"0103",2020-06-24 22:50:25,127.07596,109.61599,0.6,79.5,0.862,0.05,4,0.06,1.3,1713,715,NA,NA,NA,NA,NA,2020-06-24 22:40:00,2020-06-24 22:00:00,"2020-06-25",3160,52,2
970,"1_ 931_HFD_vehicle",37.07,"0103",2020-06-24 23:10:25,99.3476,79.07031,0.5,80,0.796,0.02,4.02,0,1.3,700,85,NA,NA,NA,NA,NA,2020-06-24 23:00:00,2020-06-24 23:00:00,"2020-06-25",3180,53,2
971,"1_ 931_HFD_vehicle",37.07,"0103",2020-06-24 23:30:25,93.52761,77.25388,0.5,80.5,0.826,0.1,4.12,0,1.3,171,44,NA,NA,NA,NA,NA,2020-06-24 23:20:00,2020-06-24 23:00:00,"2020-06-25",3200,53,2
972,"1_ 931_HFD_vehicle",37.07,"0103",2020-06-24 23:50:25,91.41462,77.32802,0.4,80.9,0.846,0.01,4.13,0,1.3,112,43,NA,NA,NA,NA,NA,2020-06-24 23:40:00,2020-06-24 23:00:00,"2020-06-25",3220,53,2
973,"1_ 931_HFD_vehicle",37.07,"0103",2020-06-25 00:10:25,99.19932,84.92737,0.5,81.4,0.856,0.05,4.18,0,1.3,270,73,NA,NA,NA,NA,NA,2020-06-25 00:00:00,2020-06-25 00:00:00,"2020-06-25",3240,54,2
974,"1_ 931_HFD_vehicle",37.07,"0103",2020-06-25 00:30:25,101.60887,87.33692,0.5,81.9,0.86,0.08,4.26,0.02,1.32,374,113,NA,NA,NA,NA,NA,2020-06-25 00:20:00,2020-06-25 00:00:00,"2020-06-25",3260,54,2
975,"1_ 931_HFD_vehicle",37.07,"0103",2020-06-25 00:50:25,115.54719,97.19754,0.6,82.5,0.841,0,4.26,0,1.32,490,149,NA,NA,NA,NA,NA,2020-06-25 00:40:00,2020-06-25 00:00:00,"2020-06-25",3280,54,2
976,"1_ 931_HFD_vehicle",37.07,"0103",2020-06-25 01:10:25,97.23461,78.73668,0.5,83,0.81,0,4.26,0,1.32,286,34,NA,NA,NA,NA,NA,2020-06-25 01:00:00,2020-06-25 01:00:00,"2020-06-25",3300,55,2
977,"1_ 931_HFD_vehicle",37.07,"0103",2020-06-25 01:30:25,94.97334,79.21859,0.5,83.5,0.834,0.04,4.3,0,1.32,220,62,NA,NA,NA,NA,NA,2020-06-25 01:20:00,2020-06-25 01:00:00,"2020-06-25",3320,55,2
978,"1_ 931_HFD_vehicle",37.07,"0103",2020-06-25 01:50:25,134.48996,115.76961,0.7,84.2,0.861,0.05,4.35,0.02,1.34,1749,973,NA,NA,NA,NA,NA,2020-06-25 01:40:00,2020-06-25 01:00:00,"2020-06-25",3340,55,2
979,"1_ 931_HFD_vehicle",37.07,"0103",2020-06-25 02:10:25,131.70971,112.95229,0.6,84.8,0.858,0.06,4.41,0.12,1.46,2756,1449,NA,NA,NA,NA,NA,2020-06-25 02:00:00,2020-06-25 02:00:00,"2020-06-25",3360,56,2
980,"1_ 931_HFD_vehicle",37.07,"0103",2020-06-25 02:30:25,117.10413,95.56646,0.6,85.4,0.816,0,4.41,0,1.46,1678,404,NA,NA,NA,NA,NA,2020-06-25 02:20:00,2020-06-25 02:00:00,"2020-06-25",3380,56,2
981,"1_ 931_HFD_vehicle",37.07,"0103",2020-06-25 02:50:25,98.56913,76.7349,0.5,85.9,0.778,0,4.41,0,1.46,163,22,NA,NA,NA,NA,NA,2020-06-25 02:40:00,2020-06-25 02:00:00,"2020-06-25",3400,56,2
982,"1_ 931_HFD_vehicle",37.07,"0103",2020-06-25 03:10:25,98.16136,76.32713,0.5,86.4,0.778,0,4.41,0,1.46,79,20,NA,NA,NA,NA,NA,2020-06-25 03:00:00,2020-06-25 03:00:00,"2020-06-25",3420,57,2
983,"1_ 931_HFD_vehicle",37.07,"0103",2020-06-25 03:30:25,95.01041,77.88407,0.5,86.9,0.82,0,4.41,0,1.46,209,55,NA,NA,NA,NA,NA,2020-06-25 03:20:00,2020-06-25 03:00:00,"2020-06-25",3440,57,2
984,"1_ 931_HFD_vehicle",37.07,"0103",2020-06-25 03:50:25,97.67945,81.81349,0.5,87.4,0.838,0.07,4.48,0,1.46,526,89,NA,NA,NA,NA,NA,2020-06-25 03:40:00,2020-06-25 03:00:00,"2020-06-25",3460,57,2
985,"1_ 931_HFD_vehicle",37.07,"0103",2020-06-25 04:10:25,107.09523,90.59908,0.5,87.9,0.846,0.06,4.54,0,1.46,311,127,NA,NA,NA,NA,NA,2020-06-25 04:00:00,2020-06-25 04:00:00,"2020-06-25",3480,58,2
986,"1_ 931_HFD_vehicle",37.07,"0103",2020-06-25 04:30:25,97.19754,79.03324,0.5,88.4,0.813,0,4.54,0,1.46,273,70,NA,NA,NA,NA,NA,2020-06-25 04:20:00,2020-06-25 04:00:00,"2020-06-25",3500,58,2
987,"1_ 931_HFD_vehicle",37.07,"0103",2020-06-25 04:50:25,123.59138,104.31498,0.6,89,0.844,0.04,4.58,0.04,1.5,2232,1022,NA,NA,NA,NA,NA,2020-06-25 04:40:00,2020-06-25 04:00:00,"2020-06-25",3520,58,2
988,"1_ 931_HFD_vehicle",37.07,"0103",2020-06-25 05:10:25,98.12429,78.06942,0.5,89.5,0.796,0.03,4.61,0,1.5,208,42,NA,NA,NA,NA,NA,2020-06-25 05:00:00,2020-06-25 05:00:00,"2020-06-25",3540,59,2
989,"1_ 931_HFD_vehicle",37.07,"0103",2020-06-25 05:30:25,125.22246,107.09523,0.6,90.1,0.855,0.09,4.7,0.06,1.56,1897,785,NA,NA,NA,NA,NA,2020-06-25 05:20:00,2020-06-25 05:00:00,"2020-06-25",3560,59,2
990,"1_ 931_HFD_vehicle",37.07,"0103",2020-06-25 05:50:25,116.43687,97.04926,0.6,90.7,0.833,0,4.7,0,1.56,1658,532,NA,NA,NA,NA,NA,2020-06-25 05:40:00,2020-06-25 05:00:00,"2020-06-25",3580,59,2
991,"1_ 931_HFD_vehicle",37.07,"0103",2020-06-25 06:10:25,98.45792,77.25388,0.5,91.2,0.784,0,4.7,0,1.56,289,58,NA,NA,NA,NA,NA,2020-06-25 06:00:00,2020-06-25 06:00:00,"2020-06-26",3600,60,3
992,"1_ 931_HFD_vehicle",37.07,"0103",2020-06-25 06:30:25,91.34048,71.58217,0.4,91.6,0.784,0,4.7,0,1.56,73,11,NA,NA,NA,NA,NA,2020-06-25 06:20:00,2020-06-25 06:00:00,"2020-06-26",3620,60,3
993,"1_ 931_HFD_vehicle",37.07,"0103",2020-06-25 06:50:25,94.67678,74.84433,0.5,92.1,0.791,0.03,4.73,0,1.56,94,24,NA,NA,NA,NA,NA,2020-06-25 06:40:00,2020-06-25 06:00:00,"2020-06-26",3640,60,3
994,"1_ 931_HFD_vehicle",37.07,"0103",2020-06-25 07:10:25,91.59997,78.51426,0.4,92.5,0.857,0.06,4.79,0,1.56,772,258,NA,NA,NA,NA,NA,2020-06-25 07:00:00,2020-06-25 07:00:00,"2020-06-26",3660,61,3
995,"1_ 931_HFD_vehicle",37.07,"0103",2020-06-25 07:30:25,84.48253,68.35708,0.4,92.9,0.809,0.03,4.82,0.02,1.58,130,18,NA,NA,NA,NA,NA,2020-06-25 07:20:00,2020-06-25 07:00:00,"2020-06-26",3680,61,3
996,"1_ 931_HFD_vehicle",37.07,"0103",2020-06-25 07:50:25,90.37666,77.06853,0.4,93.3,0.853,0.05,4.87,0,1.58,161,31,NA,NA,NA,NA,NA,2020-06-25 07:40:00,2020-06-25 07:00:00,"2020-06-26",3700,61,3
997,"1_ 931_HFD_vehicle",37.07,"0103",2020-06-25 08:10:25,89.63526,73.62102,0.4,93.7,0.822,0,4.87,0,1.58,74,13,NA,NA,NA,NA,NA,2020-06-25 08:00:00,2020-06-25 08:00:00,"2020-06-26",3720,62,3
998,"1_ 931_HFD_vehicle",37.07,"0103",2020-06-25 08:30:25,90.4508,72.87962,0.4,94.1,0.806,0,4.87,0,1.58,55,13,NA,NA,NA,NA,NA,2020-06-25 08:20:00,2020-06-25 08:00:00,"2020-06-26",3740,62,3
999,"1_ 931_HFD_vehicle",37.07,"0103",2020-06-25 08:50:25,104.9081,84.40839,0.5,94.6,0.805,0.05,4.92,0,1.58,266,66,NA,NA,NA,NA,NA,2020-06-25 08:40:00,2020-06-25 08:00:00,"2020-06-26",3760,62,3
1000,"1_ 931_HFD_vehicle",37.07,"0103",2020-06-25 09:10:25,95.08455,77.55044,0.5,95.1,0.816,0,4.92,0,1.58,362,105,NA,NA,NA,NA,NA,2020-06-25 09:00:00,2020-06-25 09:00:00,"2020-06-26",3780,63,3
1001,"1_ 931_HFD_vehicle",37.07,"EVENT",2020-06-25 09:30:25,106.31676,90.26545,0.5,95.6,0.849,0.06,4.98,0,1.58,326,60,NA,NA,NA,NA,NA,2020-06-25 09:20:00,2020-06-25 09:00:00,"2020-06-26",3800,63,3
1002,"1_ 931_HFD_vehicle",37.07,"EVENT",2020-06-25 09:50:25,99.01397,84.85323,0.5,96.1,0.857,0,4.98,0.04,1.62,430,167,NA,NA,NA,NA,NA,2020-06-25 09:40:00,2020-06-25 09:00:00,"2020-06-26",3820,63,3
1003,"1_ 931_HFD_vehicle",37.07,"0103",2020-06-25 10:10:25,115.54719,94.04659,0.6,96.7,0.814,0,4.98,0,1.62,787,141,NA,NA,NA,NA,NA,2020-06-25 10:00:00,2020-06-25 10:00:00,"2020-06-26",3840,64,3
1004,"1_ 931_HFD_vehicle",37.07,"0103",2020-06-25 10:30:25,104.27791,82.51782,0.5,97.2,0.791,0,4.98,0,1.62,123,26,NA,NA,NA,NA,NA,2020-06-25 10:20:00,2020-06-25 10:00:00,"2020-06-26",3860,64,3
1005,"1_ 931_HFD_vehicle",37.07,"0103",2020-06-25 10:50:25,100.38556,78.47719,0.5,97.7,0.782,0,4.98,0,1.62,70,19,NA,NA,NA,NA,NA,2020-06-25 10:40:00,2020-06-25 10:00:00,"2020-06-26",3880,64,3
1006,"1_ 931_HFD_vehicle",37.07,"0103",2020-06-25 11:10:25,92.71207,73.3986,0.4,98.1,0.792,0,4.98,0,1.62,94,21,NA,NA,NA,NA,NA,2020-06-25 11:00:00,2020-06-25 11:00:00,"2020-06-26",3900,65,3
1007,"1_ 931_HFD_vehicle",37.07,"0103",2020-06-25 11:30:25,92.19309,73.47274,0.4,98.5,0.797,-0.01,4.97,0,1.62,138,44,NA,NA,NA,NA,NA,2020-06-25 11:20:00,2020-06-25 11:00:00,"2020-06-26",3920,65,3
1008,"1_ 931_HFD_vehicle",37.07,"0103",2020-06-25 11:50:25,91.41462,78.73668,0.4,98.9,0.862,0.09,5.06,0,1.62,210,45,NA,NA,NA,NA,NA,2020-06-25 11:40:00,2020-06-25 11:00:00,"2020-06-26",3940,65,3
1009,"1_ 931_HFD_vehicle",37.07,"0103",2020-06-25 12:10:25,100.089,83.88941,0.5,99.4,0.838,0,5.06,0,1.62,106,30,NA,NA,NA,NA,NA,2020-06-25 12:00:00,2020-06-25 12:00:00,"2020-06-26",3960,66,3
1010,"1_ 931_HFD_vehicle",37.07,"0103",2020-06-25 12:30:25,94.5285,77.14267,0.5,99.9,0.816,0,5.06,0,1.62,439,55,NA,NA,NA,NA,NA,2020-06-25 12:20:00,2020-06-25 12:00:00,"2020-06-26",3980,66,3
1011,"1_ 931_HFD_vehicle",37.07,"0103",2020-06-25 12:50:25,88.93093,71.02612,0.4,100.3,0.799,0,5.06,0,1.62,101,19,NA,NA,NA,NA,NA,2020-06-25 12:40:00,2020-06-25 12:00:00,"2020-06-26",4000,66,3
1012,"1_ 931_HFD_vehicle",37.07,"0103",2020-06-25 13:10:25,100.12607,78.77375,0.5,100.8,0.787,0,5.06,0,1.62,84,15,NA,NA,NA,NA,NA,2020-06-25 13:00:00,2020-06-25 13:00:00,"2020-06-26",4020,67,3
1013,"1_ 931_HFD_vehicle",37.07,"0103",2020-06-25 13:30:25,100.27435,82.18419,0.5,101.3,0.82,0,5.06,0,1.62,280,77,NA,NA,NA,NA,NA,2020-06-25 13:20:00,2020-06-25 13:00:00,"2020-06-26",4040,67,3
1014,"1_ 931_HFD_vehicle",37.07,"0103",2020-06-25 13:50:25,94.34315,74.5107,0.5,101.8,0.79,0,5.06,0,1.62,744,224,NA,NA,NA,NA,NA,2020-06-25 13:40:00,2020-06-25 13:00:00,"2020-06-26",4060,67,3
1015,"1_ 931_HFD_vehicle",37.07,"0103",2020-06-25 14:10:25,90.26545,71.24854,0.4,102.2,0.789,0,5.06,0,1.62,64,13,NA,NA,NA,NA,NA,2020-06-25 14:00:00,2020-06-25 14:00:00,"2020-06-26",4080,68,3
1016,"1_ 931_HFD_vehicle",37.07,"0103",2020-06-25 14:30:25,90.8215,71.84166,0.4,102.6,0.791,0,5.06,0,1.62,78,29,NA,NA,NA,NA,NA,2020-06-25 14:20:00,2020-06-25 14:00:00,"2020-06-26",4100,68,3
1017,"1_ 931_HFD_vehicle",37.07,"0103",2020-06-25 14:50:25,121.73788,101.05282,0.6,103.2,0.83,0,5.06,0,1.62,990,261,NA,NA,NA,NA,NA,2020-06-25 14:40:00,2020-06-25 14:00:00,"2020-06-26",4120,68,3
1018,"1_ 931_HFD_vehicle",37.07,"0103",2020-06-25 15:10:25,97.04926,77.06853,0.5,103.7,0.794,0,5.06,0,1.62,604,49,NA,NA,NA,NA,NA,2020-06-25 15:00:00,2020-06-25 15:00:00,"2020-06-26",4140,69,3
1019,"1_ 931_HFD_vehicle",37.07,"0103",2020-06-25 15:30:25,87.78176,68.09759,0.4,104.1,0.776,0,5.06,0,1.62,32,2,NA,NA,NA,NA,NA,2020-06-25 15:20:00,2020-06-25 15:00:00,"2020-06-26",4160,69,3
1020,"1_ 931_HFD_vehicle",37.07,"0103",2020-06-25 15:50:25,91.78532,72.43478,0.4,104.5,0.789,-0.08,4.98,0,1.62,211,58,NA,NA,NA,NA,NA,2020-06-25 15:40:00,2020-06-25 15:00:00,"2020-06-26",4180,69,3
1021,"1_ 931_HFD_vehicle",37.07,"0103",2020-06-25 16:10:25,89.93182,70.433,0.4,104.9,0.783,0.1,5.08,0,1.62,83,14,NA,NA,NA,NA,NA,2020-06-25 16:00:00,2020-06-25 16:00:00,"2020-06-26",4200,70,3
1022,"1_ 931_HFD_vehicle",37.07,"0103",2020-06-25 16:30:25,96.45614,82.74024,0.5,105.4,0.858,0.06,5.14,0,1.62,426,154,NA,NA,NA,NA,NA,2020-06-25 16:20:00,2020-06-25 16:00:00,"2020-06-26",4220,70,3
1023,"1_ 931_HFD_vehicle",37.07,"0103",2020-06-25 16:50:25,107.57714,89.7094,0.5,105.9,0.834,0,5.14,0,1.62,443,122,NA,NA,NA,NA,NA,2020-06-25 16:40:00,2020-06-25 16:00:00,"2020-06-26",4240,70,3
1024,"1_ 931_HFD_vehicle",37.07,"0103",2020-06-25 17:10:25,94.97334,76.21592,0.5,106.4,0.802,0,5.14,0,1.62,520,155,NA,NA,NA,NA,NA,2020-06-25 17:00:00,2020-06-25 17:00:00,"2020-06-26",4260,71,3
1025,"1_ 931_HFD_vehicle",37.07,"0103",2020-06-25 17:30:25,95.23283,83.11094,0.5,106.9,0.873,0.12,5.26,0,1.62,143,33,NA,NA,NA,NA,NA,2020-06-25 17:20:00,2020-06-25 17:00:00,"2020-06-26",4280,71,3
1026,"1_ 931_HFD_vehicle",37.07,"EVENT",2020-06-25 17:50:25,129.70793,111.35828,0.6,107.5,0.859,0,5.26,0.02,1.64,485,171,NA,NA,NA,NA,NA,2020-06-25 17:40:00,2020-06-25 17:00:00,"2020-06-26",4300,71,3
1027,"1_ 931_HFD_vehicle",37.07,"0103",2020-06-25 18:10:25,110.80223,91.71118,0.5,108,0.828,-0.01,5.25,0,1.64,1598,555,NA,NA,NA,NA,NA,2020-06-25 18:00:00,2020-06-25 18:00:00,"2020-06-26",4320,72,3
1028,"1_ 931_HFD_vehicle",37.07,"0103",2020-06-25 18:30:25,112.61866,90.67322,0.5,108.5,0.805,0,5.25,0,1.64,945,157,NA,NA,NA,NA,NA,2020-06-25 18:20:00,2020-06-25 18:00:00,"2020-06-26",4340,72,3
1029,"1_ 931_HFD_vehicle",37.07,"0103",2020-06-25 18:50:25,118.92056,95.52939,0.6,109.1,0.803,0,5.25,0,1.64,873,293,NA,NA,NA,NA,NA,2020-06-25 18:40:00,2020-06-25 18:00:00,"2020-06-26",4360,72,3
1030,"1_ 931_HFD_vehicle",37.07,"0103",2020-06-25 19:10:25,101.46059,79.84878,0.5,109.6,0.787,0,5.25,0,1.64,569,100,NA,NA,NA,NA,NA,2020-06-25 19:00:00,2020-06-25 19:00:00,"2020-06-26",4380,73,3
1031,"1_ 931_HFD_vehicle",37.07,"0103",2020-06-25 19:30:25,114.1756,88.74558,0.5,110.1,0.777,0,5.25,0,1.64,2113,953,NA,NA,NA,NA,NA,2020-06-25 19:20:00,2020-06-25 19:00:00,"2020-06-26",4400,73,3
1032,"1_ 931_HFD_vehicle",37.07,"0103",2020-06-25 19:50:25,115.84375,91.45169,0.6,110.7,0.79,0,5.25,0,1.64,2096,838,NA,NA,NA,NA,NA,2020-06-25 19:40:00,2020-06-25 19:00:00,"2020-06-26",4420,73,3
1033,"1_ 931_HFD_vehicle",37.07,"0103",2020-06-25 20:10:25,89.44991,69.46918,0.4,111.1,0.777,-0.03,5.22,0,1.64,146,18,NA,NA,NA,NA,NA,2020-06-25 20:00:00,2020-06-25 20:00:00,"2020-06-26",4440,74,3
1034,"1_ 931_HFD_vehicle",37.07,"0103",2020-06-25 20:30:25,114.50923,89.96889,0.5,111.6,0.786,0,5.22,0.02,1.66,1565,679,NA,NA,NA,NA,NA,2020-06-25 20:20:00,2020-06-25 20:00:00,"2020-06-26",4460,74,3
1035,"1_ 931_HFD_vehicle",37.07,"0103",2020-06-25 20:50:25,87.67055,67.91224,0.4,112,0.775,0,5.22,0,1.66,576,105,NA,NA,NA,NA,NA,2020-06-25 20:40:00,2020-06-25 20:00:00,"2020-06-26",4480,74,3
1036,"1_ 931_HFD_vehicle",37.07,"0103",2020-06-25 21:10:25,89.44991,69.20969,0.4,112.4,0.774,0,5.22,0,1.66,106,30,NA,NA,NA,NA,NA,2020-06-25 21:00:00,2020-06-25 21:00:00,"2020-06-26",4500,75,3
1037,"1_ 931_HFD_vehicle",37.07,"0103",2020-06-25 21:30:25,85.07565,65.35441,0.4,112.8,0.768,0,5.22,0,1.66,357,154,NA,NA,NA,NA,NA,2020-06-25 21:20:00,2020-06-25 21:00:00,"2020-06-26",4520,75,3
1038,"1_ 931_HFD_vehicle",37.07,"0103",2020-06-25 21:50:25,121.51546,94.12073,0.6,113.4,0.775,0,5.22,0,1.66,2737,1570,NA,NA,NA,NA,NA,2020-06-25 21:40:00,2020-06-25 21:00:00,"2020-06-26",4540,75,3
1039,"1_ 931_HFD_vehicle",37.07,"0103",2020-06-25 22:10:25,107.76249,83.85234,0.5,113.9,0.778,-0.03,5.19,0.02,1.68,2482,1027,NA,NA,NA,NA,NA,2020-06-25 22:00:00,2020-06-25 22:00:00,"2020-06-26",4560,76,3
1040,"1_ 931_HFD_vehicle",37.07,"0103",2020-06-25 22:30:25,82.14712,62.6483,0.4,114.3,0.763,0,5.19,0,1.68,443,56,NA,NA,NA,NA,NA,2020-06-25 22:20:00,2020-06-25 22:00:00,"2020-06-26",4580,76,3
1041,"1_ 931_HFD_vehicle",37.07,"0103",2020-06-25 22:50:25,93.19398,71.32268,0.4,114.7,0.766,0,5.19,0,1.68,190,77,NA,NA,NA,NA,NA,2020-06-25 22:40:00,2020-06-25 22:00:00,"2020-06-26",4600,76,3
1042,"1_ 931_HFD_vehicle",37.07,"0103",2020-06-25 23:10:25,118.36451,92.37844,0.6,115.3,0.781,-0.02,5.17,0.02,1.7,2342,1142,NA,NA,NA,NA,NA,2020-06-25 23:00:00,2020-06-25 23:00:00,"2020-06-26",4620,77,3
1043,"1_ 931_HFD_vehicle",37.07,"0103",2020-06-25 23:30:25,74.8814,57.19901,0.4,115.7,0.764,0,5.17,0,1.7,1167,217,NA,NA,NA,NA,NA,2020-06-25 23:20:00,2020-06-25 23:00:00,"2020-06-26",4640,77,3
1044,"1_ 931_HFD_vehicle",37.07,"0103",2020-06-25 23:50:25,82.74024,61.86983,0.4,116.1,0.748,0,5.17,0,1.7,36,6,NA,NA,NA,NA,NA,2020-06-25 23:40:00,2020-06-25 23:00:00,"2020-06-26",4660,77,3
1045,"1_ 931_HFD_vehicle",37.07,"0103",2020-06-26 00:10:25,75.43745,56.82831,0.4,116.5,0.753,0,5.17,0.02,1.72,979,393,NA,NA,NA,NA,NA,2020-06-26 00:00:00,2020-06-26 00:00:00,"2020-06-26",4680,78,3
1046,"1_ 931_HFD_vehicle",37.07,"0103",2020-06-26 00:30:25,84.66788,64.76129,0.4,116.9,0.765,0,5.17,0,1.72,188,14,NA,NA,NA,NA,NA,2020-06-26 00:20:00,2020-06-26 00:00:00,"2020-06-26",4700,78,3
1047,"1_ 931_HFD_vehicle",37.07,"0103",2020-06-26 00:50:25,89.22749,68.24587,0.4,117.3,0.765,-0.03,5.14,0,1.72,615,55,NA,NA,NA,NA,NA,2020-06-26 00:40:00,2020-06-26 00:00:00,"2020-06-26",4720,78,3
1048,"1_ 931_HFD_vehicle",37.07,"0103",2020-06-26 01:10:25,124.5552,97.41996,0.6,117.9,0.782,0,5.14,0.04,1.76,1674,812,NA,NA,NA,NA,NA,2020-06-26 01:00:00,2020-06-26 01:00:00,"2020-06-26",4740,79,3
1049,"1_ 931_HFD_vehicle",37.07,"0103",2020-06-26 01:30:25,77.58751,59.34907,0.4,118.3,0.765,0,5.14,0,1.76,667,165,NA,NA,NA,NA,NA,2020-06-26 01:20:00,2020-06-26 01:00:00,"2020-06-26",4760,79,3
1050,"1_ 931_HFD_vehicle",37.07,"0103",2020-06-26 01:50:25,103.38823,79.14445,0.5,118.8,0.766,0,5.14,0,1.76,298,56,NA,NA,NA,NA,NA,2020-06-26 01:40:00,2020-06-26 01:00:00,"2020-06-26",4780,79,3
1051,"1_ 931_HFD_vehicle",37.07,"0103",2020-06-26 02:10:25,103.4253,79.3298,0.5,119.3,0.767,-0.02,5.12,0,1.76,2056,752,NA,NA,NA,NA,NA,2020-06-26 02:00:00,2020-06-26 02:00:00,"2020-06-26",4800,80,3
1052,"1_ 931_HFD_vehicle",37.07,"0103",2020-06-26 02:30:25,85.22393,64.27938,0.4,119.7,0.754,-0.01,5.11,0,1.76,134,32,NA,NA,NA,NA,NA,2020-06-26 02:20:00,2020-06-26 02:00:00,"2020-06-26",4820,80,3
1053,"1_ 931_HFD_vehicle",37.07,"0103",2020-06-26 02:50:25,106.24262,84.85323,0.5,120.2,0.799,0,5.11,0,1.76,493,122,NA,NA,NA,NA,NA,2020-06-26 02:40:00,2020-06-26 02:00:00,"2020-06-26",4840,80,3
1054,"1_ 931_HFD_vehicle",37.07,"0103",2020-06-26 03:10:25,72.99083,55.30844,0.3,120.5,0.758,0,5.11,0,1.76,566,162,NA,NA,NA,NA,NA,2020-06-26 03:00:00,2020-06-26 03:00:00,"2020-06-26",4860,81,3
1055,"1_ 931_HFD_vehicle",37.07,"0103",2020-06-26 03:30:25,88.04125,67.39326,0.4,120.9,0.765,0,5.11,0,1.76,254,54,NA,NA,NA,NA,NA,2020-06-26 03:20:00,2020-06-26 03:00:00,"2020-06-26",4880,81,3
1056,"1_ 931_HFD_vehicle",37.07,"0103",2020-06-26 03:50:25,100.8304,77.25388,0.5,121.4,0.766,0,5.11,0.04,1.8,1892,686,NA,NA,NA,NA,NA,2020-06-26 03:40:00,2020-06-26 03:00:00,"2020-06-26",4900,81,3
1057,"1_ 931_HFD_vehicle",37.07,"0103",2020-06-26 04:10:25,83.55578,62.20346,0.4,121.8,0.745,0,5.11,0,1.8,204,38,NA,NA,NA,NA,NA,2020-06-26 04:00:00,2020-06-26 04:00:00,"2020-06-26",4920,82,3
1058,"1_ 931_HFD_vehicle",37.07,"0103",2020-06-26 04:30:25,95.67767,73.73223,0.5,122.3,0.771,0,5.11,0,1.8,306,108,NA,NA,NA,NA,NA,2020-06-26 04:20:00,2020-06-26 04:00:00,"2020-06-26",4940,82,3
1059,"1_ 931_HFD_vehicle",37.07,"0103",2020-06-26 04:50:25,123.10947,95.97423,0.6,122.9,0.78,0,5.11,0,1.8,2534,1330,NA,NA,NA,NA,NA,2020-06-26 04:40:00,2020-06-26 04:00:00,"2020-06-26",4960,82,3
1060,"1_ 931_HFD_vehicle",37.07,"0103",2020-06-26 05:10:25,95.75181,73.17618,0.5,123.4,0.764,0,5.11,0,1.8,1565,386,NA,NA,NA,NA,NA,2020-06-26 05:00:00,2020-06-26 05:00:00,"2020-06-26",4980,83,3
1061,"1_ 931_HFD_vehicle",37.07,"0103",2020-06-26 05:30:25,76.54955,57.27315,0.4,123.8,0.748,-0.03,5.08,0,1.8,604,18,NA,NA,NA,NA,NA,2020-06-26 05:20:00,2020-06-26 05:00:00,"2020-06-26",5000,83,3
1062,"1_ 931_HFD_vehicle",37.07,"EVENT",2020-06-26 05:50:25,99.57002,76.06764,0.5,124.3,0.764,0,5.08,0.04,1.84,1638,806,NA,NA,NA,NA,NA,2020-06-26 05:40:00,2020-06-26 05:00:00,"2020-06-26",5020,83,3
1063,"1_ 931_HFD_vehicle",37.07,"0103",2020-06-26 06:10:25,128.55876,104.94517,0.6,124.9,0.816,0.28,5.36,0,1.84,1488,677,NA,NA,NA,NA,NA,2020-06-26 06:00:00,2020-06-26 06:00:00,"2020-06-27",5040,84,4
1064,"1_ 931_HFD_vehicle",37.07,"0103",2020-06-26 06:30:25,104.31498,86.15068,0.5,125.4,0.826,0,5.36,0.02,1.86,1200,354,NA,NA,NA,NA,NA,2020-06-26 06:20:00,2020-06-26 06:00:00,"2020-06-27",5060,84,4
1065,"1_ 931_HFD_vehicle",37.07,"0103",2020-06-26 06:50:25,104.57447,86.66966,0.5,125.9,0.829,0.06,5.42,0.1,1.96,983,362,NA,NA,NA,NA,NA,2020-06-26 06:40:00,2020-06-26 06:00:00,"2020-06-27",5080,84,4
1066,"1_ 931_HFD_vehicle",37.07,"0103",2020-06-26 07:10:25,106.68746,90.04303,0.5,126.4,0.844,0.08,5.5,0.04,2,532,208,NA,NA,NA,NA,NA,2020-06-26 07:00:00,2020-06-26 07:00:00,"2020-06-27",5100,85,4
1067,"1_ 931_HFD_vehicle",37.07,"0103",2020-06-26 07:30:25,107.57714,92.675,0.5,126.9,0.861,0.07,5.57,0.08,2.08,649,159,NA,NA,NA,NA,NA,2020-06-26 07:20:00,2020-06-26 07:00:00,"2020-06-27",5120,85,4
1068,"1_ 931_HFD_vehicle",37.07,"0103",2020-06-26 07:50:25,98.82862,83.33336,0.5,127.4,0.843,0.07,5.64,0,2.08,388,78,NA,NA,NA,NA,NA,2020-06-26 07:40:00,2020-06-26 07:00:00,"2020-06-27",5140,85,4
1069,"1_ 931_HFD_vehicle",37.07,"0103",2020-06-26 08:10:25,87.15157,75.47452,0.4,127.8,0.866,0.08,5.72,0,2.08,161,48,NA,NA,NA,NA,NA,2020-06-26 08:00:00,2020-06-26 08:00:00,"2020-06-27",5160,86,4
1070,"1_ 931_HFD_vehicle",37.07,"0103",2020-06-26 08:30:25,92.97156,77.69872,0.5,128.3,0.836,0,5.72,0,2.08,35,8,NA,NA,NA,NA,NA,2020-06-26 08:20:00,2020-06-26 08:00:00,"2020-06-27",5180,86,4
1071,"1_ 931_HFD_vehicle",37.07,"0103",2020-06-26 08:50:25,108.54096,95.60353,0.5,128.8,0.881,0.07,5.79,0.04,2.12,548,186,NA,NA,NA,NA,NA,2020-06-26 08:40:00,2020-06-26 08:00:00,"2020-06-27",5200,86,4
1072,"1_ 931_HFD_vehicle",37.07,"0103",2020-06-26 09:10:25,89.15335,74.43656,0.4,129.2,0.835,0,5.79,0.02,2.14,756,166,NA,NA,NA,NA,NA,2020-06-26 09:00:00,2020-06-26 09:00:00,"2020-06-27",5220,87,4
1073,"1_ 931_HFD_vehicle",37.07,"0103",2020-06-26 09:30:25,87.15157,72.99083,0.4,129.6,0.838,0,5.79,0,2.14,46,15,NA,NA,NA,NA,NA,2020-06-26 09:20:00,2020-06-26 09:00:00,"2020-06-27",5240,87,4
1074,"1_ 931_HFD_vehicle",37.07,"0103",2020-06-26 09:50:25,108.76338,95.15869,0.5,130.1,0.875,0.1,5.89,0.04,2.18,473,165,NA,NA,NA,NA,NA,2020-06-26 09:40:00,2020-06-26 09:00:00,"2020-06-27",5260,87,4
1075,"1_ 931_HFD_vehicle",37.07,"0103",2020-06-26 10:10:25,93.11984,78.18063,0.5,130.6,0.84,0,5.89,0,2.18,496,39,NA,NA,NA,NA,NA,2020-06-26 10:00:00,2020-06-26 10:00:00,"2020-06-27",5280,88,4
1076,"1_ 931_HFD_vehicle",37.07,"0103",2020-06-26 10:30:25,87.55934,75.32624,0.4,131,0.86,0.09,5.98,0,2.18,247,46,NA,NA,NA,NA,NA,2020-06-26 10:20:00,2020-06-26 10:00:00,"2020-06-27",5300,88,4
1077,"1_ 931_HFD_vehicle",37.07,"0103",2020-06-26 10:50:25,93.15691,81.77642,0.5,131.5,0.878,0.08,6.06,0,2.18,240,43,NA,NA,NA,NA,NA,2020-06-26 10:40:00,2020-06-26 10:00:00,"2020-06-27",5320,88,4
1078,"1_ 931_HFD_vehicle",37.07,"0103",2020-06-26 11:10:25,93.26812,80.4419,0.5,132,0.862,0,6.06,0,2.18,77,24,NA,NA,NA,NA,NA,2020-06-26 11:00:00,2020-06-26 11:00:00,"2020-06-27",5340,89,4
1079,"1_ 931_HFD_vehicle",37.07,"0103",2020-06-26 11:30:25,110.91344,100.31142,0.5,132.5,0.904,0.15,6.21,0.08,2.26,1310,398,NA,NA,NA,NA,NA,2020-06-26 11:20:00,2020-06-26 11:00:00,"2020-06-27",5360,89,4
1080,"1_ 931_HFD_vehicle",37.07,"0103",2020-06-26 11:50:25,92.3043,79.47808,0.4,132.9,0.861,0,6.21,0,2.26,671,90,NA,NA,NA,NA,NA,2020-06-26 11:40:00,2020-06-26 11:00:00,"2020-06-27",5380,89,4
1081,"1_ 932_HFD_vehicle",33.15,"0106",2020-06-22 18:18:25,104.38935,87.08505,0.5,0,0.834,0,0,0.02,0,208,23,NA,NA,NA,NA,NA,2020-06-22 18:00:00,2020-06-22 18:00:00,"2020-06-23",0,0,0
1082,"1_ 932_HFD_vehicle",33.15,"0106",2020-06-22 18:38:25,132.7326,119.43945,0.7,0.7,0.9,0,0,0,0,687,244,NA,NA,NA,NA,NA,2020-06-22 18:20:00,2020-06-22 18:00:00,"2020-06-23",20,0,0
1083,"1_ 932_HFD_vehicle",33.15,"0106",2020-06-22 18:58:25,127.79325,111.5166,0.6,1.3,0.873,0,0,0.02,0.02,1636,761,NA,NA,NA,NA,NA,2020-06-22 18:40:00,2020-06-22 18:00:00,"2020-06-23",40,0,0
1084,"1_ 932_HFD_vehicle",33.15,"0106",2020-06-22 19:18:25,141.1527,123.94785,0.7,2,0.878,0,0,0.02,0.04,1181,619,NA,NA,NA,NA,NA,2020-06-22 19:00:00,2020-06-22 19:00:00,"2020-06-23",60,1,0
1085,"1_ 932_HFD_vehicle",33.15,"0106",2020-06-22 19:38:25,143.04225,120.7323,0.7,2.7,0.844,0.12,0.12,0.02,0.06,2188,1078,NA,NA,NA,NA,NA,2020-06-22 19:20:00,2020-06-22 19:00:00,"2020-06-23",80,1,0
1086,"1_ 932_HFD_vehicle",33.15,"0106",2020-06-22 19:58:25,138.26865,117.4836,0.7,3.4,0.85,0.11,0.23,0,0.06,3341,2017,NA,NA,NA,NA,NA,2020-06-22 19:40:00,2020-06-22 19:00:00,"2020-06-23",100,1,0
1087,"1_ 932_HFD_vehicle",33.15,"0106",2020-06-22 20:18:25,140.72175,116.8869,0.7,4.1,0.831,0.03,0.26,0,0.06,3481,2194,NA,NA,NA,NA,NA,2020-06-22 20:00:00,2020-06-22 20:00:00,"2020-06-23",120,2,0
1088,"1_ 932_HFD_vehicle",33.15,"0106",2020-06-22 20:38:25,134.02545,109.9917,0.6,4.7,0.821,0,0.26,0,0.06,3258,1870,NA,NA,NA,NA,NA,2020-06-22 20:20:00,2020-06-22 20:00:00,"2020-06-23",140,2,0
1089,"1_ 932_HFD_vehicle",33.15,"0106",2020-06-22 20:58:25,128.5557,107.4723,0.6,5.3,0.836,0.03,0.29,0,0.06,3036,1709,NA,NA,NA,NA,NA,2020-06-22 20:40:00,2020-06-22 20:00:00,"2020-06-23",160,2,0
1090,"1_ 932_HFD_vehicle",33.15,"0106",2020-06-22 21:18:25,123.5832,100.94175,0.6,5.9,0.817,0.03,0.32,0,0.06,2480,1465,NA,NA,NA,NA,NA,2020-06-22 21:00:00,2020-06-22 21:00:00,"2020-06-23",180,3,0
1091,"1_ 932_HFD_vehicle",33.15,"0106",2020-06-22 21:38:25,121.992,104.52195,0.6,6.5,0.857,0.04,0.36,0.02,0.08,1839,621,NA,NA,NA,NA,NA,2020-06-22 21:20:00,2020-06-22 21:00:00,"2020-06-23",200,3,0
1092,"1_ 932_HFD_vehicle",33.15,"0106",2020-06-22 21:58:25,135.8487,114.93105,0.7,7.2,0.846,0.02,0.38,0,0.08,1812,944,NA,NA,NA,NA,NA,2020-06-22 21:40:00,2020-06-22 21:00:00,"2020-06-23",220,3,0
1093,"1_ 932_HFD_vehicle",33.15,"0106",2020-06-22 22:18:25,130.4121,111.4503,0.6,7.8,0.855,0.07,0.45,0.02,0.1,2879,1713,NA,NA,NA,NA,NA,2020-06-22 22:00:00,2020-06-22 22:00:00,"2020-06-23",240,4,0
1094,"1_ 932_HFD_vehicle",33.15,"0106",2020-06-22 22:38:25,119.0748,103.4943,0.6,8.4,0.869,0.06,0.51,0.02,0.12,1850,645,NA,NA,NA,NA,NA,2020-06-22 22:20:00,2020-06-22 22:00:00,"2020-06-23",260,4,0
1095,"1_ 932_HFD_vehicle",33.15,"0106",2020-06-22 22:58:25,133.49505,107.43915,0.6,9,0.805,0.06,0.57,0.02,0.14,1656,933,NA,NA,NA,NA,NA,2020-06-22 22:40:00,2020-06-22 22:00:00,"2020-06-23",280,4,0
1096,"1_ 932_HFD_vehicle",33.15,"0106",2020-06-22 23:18:25,112.71,95.90295,0.5,9.5,0.851,0,0.57,0.02,0.16,1809,812,NA,NA,NA,NA,NA,2020-06-22 23:00:00,2020-06-22 23:00:00,"2020-06-23",300,5,0
1097,"1_ 932_HFD_vehicle",33.15,"0106",2020-06-22 23:38:25,132.76575,109.56075,0.6,10.1,0.825,0.05,0.62,0,0.16,1696,1001,NA,NA,NA,NA,NA,2020-06-22 23:20:00,2020-06-22 23:00:00,"2020-06-23",320,5,0
1098,"1_ 932_HFD_vehicle",33.15,"0106",2020-06-22 23:58:25,128.19105,107.0745,0.6,10.7,0.835,0.06,0.68,0.08,0.24,2455,1350,NA,NA,NA,NA,NA,2020-06-22 23:40:00,2020-06-22 23:00:00,"2020-06-23",340,5,0
1099,"1_ 932_HFD_vehicle",33.15,"0106",2020-06-23 00:18:25,119.1411,99.9141,0.6,11.3,0.839,0,0.68,0.02,0.26,1733,867,NA,NA,NA,NA,NA,2020-06-23 00:00:00,2020-06-23 00:00:00,"2020-06-23",360,6,0
1100,"1_ 932_HFD_vehicle",33.15,"0106",2020-06-23 00:38:25,108.4668,87.8475,0.5,11.8,0.81,0.08,0.76,0.02,0.28,1407,496,NA,NA,NA,NA,NA,2020-06-23 00:20:00,2020-06-23 00:00:00,"2020-06-23",380,6,0
1101,"1_ 932_HFD_vehicle",33.15,"0106",2020-06-23 00:58:25,94.97475,78.20085,0.5,12.3,0.824,0,0.76,0,0.28,608,292,NA,NA,NA,NA,NA,2020-06-23 00:40:00,2020-06-23 00:00:00,"2020-06-23",400,6,0
1102,"1_ 932_HFD_vehicle",33.15,"0106",2020-06-23 01:18:25,111.15195,89.1735,0.5,12.8,0.802,0,0.76,0,0.28,1576,590,NA,NA,NA,NA,NA,2020-06-23 01:00:00,2020-06-23 01:00:00,"2020-06-23",420,7,0
1103,"1_ 932_HFD_vehicle",33.15,"0106",2020-06-23 01:38:25,122.3235,100.113,0.6,13.4,0.818,0,0.76,0,0.28,641,262,NA,NA,NA,NA,NA,2020-06-23 01:20:00,2020-06-23 01:00:00,"2020-06-23",440,7,0
1104,"1_ 932_HFD_vehicle",33.15,"0106",2020-06-23 01:58:25,94.57695,74.68695,0.5,13.9,0.79,0.03,0.79,0,0.28,332,134,NA,NA,NA,NA,NA,2020-06-23 01:40:00,2020-06-23 01:00:00,"2020-06-23",460,7,0
1105,"1_ 932_HFD_vehicle",33.15,"0106",2020-06-23 02:18:25,133.7271,113.14095,0.6,14.5,0.846,0.06,0.85,0,0.28,605,331,NA,NA,NA,NA,NA,2020-06-23 02:00:00,2020-06-23 02:00:00,"2020-06-23",480,8,0
1106,"1_ 932_HFD_vehicle",33.15,"0106",2020-06-23 02:38:25,115.59405,97.9251,0.6,15.1,0.847,0.07,0.92,0.06,0.34,1637,758,NA,NA,NA,NA,NA,2020-06-23 02:20:00,2020-06-23 02:00:00,"2020-06-23",500,8,0
1107,"1_ 932_HFD_vehicle",33.15,"0106",2020-06-23 02:58:25,92.0244,74.42175,0.4,15.5,0.808,0,0.92,0,0.34,356,72,NA,NA,NA,NA,NA,2020-06-23 02:40:00,2020-06-23 02:00:00,"2020-06-23",520,8,0
1108,"1_ 932_HFD_vehicle",33.15,"0106",2020-06-23 03:18:25,126.9645,107.17395,0.6,16.1,0.844,0.03,0.95,0.06,0.4,1794,926,NA,NA,NA,NA,NA,2020-06-23 03:00:00,2020-06-23 03:00:00,"2020-06-23",540,9,0
1109,"1_ 932_HFD_vehicle",33.15,"0106",2020-06-23 03:38:25,92.45535,73.1952,0.4,16.5,0.791,0,0.95,0,0.4,1140,166,NA,NA,NA,NA,NA,2020-06-23 03:20:00,2020-06-23 03:00:00,"2020-06-23",560,9,0
1110,"1_ 932_HFD_vehicle",33.15,"0106",2020-06-23 03:58:25,102.765,79.65945,0.5,17,0.775,0,0.95,0.02,0.42,83,33,NA,NA,NA,NA,NA,2020-06-23 03:40:00,2020-06-23 03:00:00,"2020-06-23",580,9,0
1111,"1_ 932_HFD_vehicle",33.15,"0106",2020-06-23 04:18:25,86.5215,68.6868,0.4,17.4,0.794,0.04,0.99,0,0.42,628,278,NA,NA,NA,NA,NA,2020-06-23 04:00:00,2020-06-23 04:00:00,"2020-06-23",600,10,0
1112,"1_ 932_HFD_vehicle",33.15,"0106",2020-06-23 04:38:25,104.12415,84.10155,0.5,17.9,0.808,0,0.99,0,0.42,263,44,NA,NA,NA,NA,NA,2020-06-23 04:20:00,2020-06-23 04:00:00,"2020-06-23",620,10,0
1113,"1_ 932_HFD_vehicle",33.15,"0106",2020-06-23 04:58:25,111.1188,97.7925,0.5,18.4,0.88,0.06,1.05,0.04,0.46,1645,693,NA,NA,NA,NA,NA,2020-06-23 04:40:00,2020-06-23 04:00:00,"2020-06-23",640,10,0
1114,"1_ 932_HFD_vehicle",33.15,"0106",2020-06-23 05:18:25,127.19655,109.1961,0.6,19,0.859,0.1,1.15,0,0.46,981,489,NA,NA,NA,NA,NA,2020-06-23 05:00:00,2020-06-23 05:00:00,"2020-06-23",660,11,0
1115,"1_ 932_HFD_vehicle",33.15,"0106",2020-06-23 05:38:25,106.57725,95.04105,0.5,19.5,0.892,0.06,1.21,0.1,0.56,1287,491,NA,NA,NA,NA,NA,2020-06-23 05:20:00,2020-06-23 05:00:00,"2020-06-23",680,11,0
1116,"1_ 932_HFD_vehicle",33.15,"0106",2020-06-23 05:58:25,108.732,90.46635,0.5,20,0.832,0.12,1.33,0,0.56,444,188,NA,NA,NA,NA,NA,2020-06-23 05:40:00,2020-06-23 05:00:00,"2020-06-23",700,11,0
1117,"1_ 932_HFD_vehicle",33.15,"0106",2020-06-23 06:18:25,120.666,108.36735,0.6,20.6,0.898,0,1.33,0.06,0.62,2060,1149,NA,NA,NA,NA,NA,2020-06-23 06:00:00,2020-06-23 06:00:00,"2020-06-24",720,12,1
1118,"1_ 932_HFD_vehicle",33.15,"0106",2020-06-23 06:38:25,99.7815,81.05175,0.5,21.1,0.812,0,1.33,0,0.62,790,155,NA,NA,NA,NA,NA,2020-06-23 06:20:00,2020-06-23 06:00:00,"2020-06-24",740,12,1
1119,"1_ 932_HFD_vehicle",33.15,"0106",2020-06-23 06:58:25,96.0687,75.74775,0.5,21.6,0.788,0,1.33,0,0.62,11,2,NA,NA,NA,NA,NA,2020-06-23 06:40:00,2020-06-23 06:00:00,"2020-06-24",760,12,1
1120,"1_ 932_HFD_vehicle",33.15,"0106",2020-06-23 07:18:25,109.9917,96.30075,0.5,22.1,0.876,0.09,1.42,0.04,0.66,1808,955,NA,NA,NA,NA,NA,2020-06-23 07:00:00,2020-06-23 07:00:00,"2020-06-24",780,13,1
1121,"1_ 932_HFD_vehicle",33.15,"EVENT",2020-06-23 07:38:25,109.3287,89.8365,0.5,22.6,0.822,0,1.42,0.02,0.68,1186,502,NA,NA,NA,NA,NA,2020-06-23 07:20:00,2020-06-23 07:00:00,"2020-06-24",800,13,1
1122,"1_ 932_HFD_vehicle",33.15,"0106",2020-06-23 07:58:25,96.16815,75.1179,0.5,23.1,0.781,0,1.42,0,0.68,740,123,NA,NA,NA,NA,NA,2020-06-23 07:40:00,2020-06-23 07:00:00,"2020-06-24",820,13,1
1123,"1_ 932_HFD_vehicle",33.15,"0106",2020-06-23 08:18:25,101.6379,78.3666,0.5,23.6,0.771,0,1.42,0,0.68,99,44,NA,NA,NA,NA,NA,2020-06-23 08:00:00,2020-06-23 08:00:00,"2020-06-24",840,14,1
1124,"1_ 932_HFD_vehicle",33.15,"0106",2020-06-23 08:38:25,118.8759,96.9969,0.6,24.2,0.816,0.03,1.45,0,0.68,619,267,NA,NA,NA,NA,NA,2020-06-23 08:20:00,2020-06-23 08:00:00,"2020-06-24",860,14,1
1125,"1_ 932_HFD_vehicle",33.15,"0106",2020-06-23 08:58:25,93.91395,73.7256,0.4,24.6,0.785,0,1.45,0,0.68,79,20,NA,NA,NA,NA,NA,2020-06-23 08:40:00,2020-06-23 08:00:00,"2020-06-24",880,14,1
1126,"1_ 932_HFD_vehicle",33.15,"0106",2020-06-23 09:18:25,113.373,92.7537,0.5,25.1,0.818,0.03,1.48,0,0.68,733,311,NA,NA,NA,NA,NA,2020-06-23 09:00:00,2020-06-23 09:00:00,"2020-06-24",900,15,1
1127,"1_ 932_HFD_vehicle",33.15,"0106",2020-06-23 09:38:25,99.2511,78.6318,0.5,25.6,0.792,0,1.48,0,0.68,491,52,NA,NA,NA,NA,NA,2020-06-23 09:20:00,2020-06-23 09:00:00,"2020-06-24",920,15,1
1128,"1_ 932_HFD_vehicle",33.15,"0106",2020-06-23 09:58:25,95.83665,74.75325,0.5,26.1,0.78,0,1.48,0,0.68,41,9,NA,NA,NA,NA,NA,2020-06-23 09:40:00,2020-06-23 09:00:00,"2020-06-24",940,15,1
1129,"1_ 932_HFD_vehicle",33.15,"0106",2020-06-23 10:18:25,100.3782,82.5435,0.5,26.6,0.822,0.11,1.59,0,0.68,702,375,NA,NA,NA,NA,NA,2020-06-23 10:00:00,2020-06-23 10:00:00,"2020-06-24",960,16,1
1130,"1_ 932_HFD_vehicle",33.15,"0106",2020-06-23 10:38:25,100.1793,85.36125,0.5,27.1,0.852,0,1.59,0,0.68,47,16,NA,NA,NA,NA,NA,2020-06-23 10:20:00,2020-06-23 10:00:00,"2020-06-24",980,16,1
1131,"1_ 932_HFD_vehicle",33.15,"0106",2020-06-23 10:58:25,96.96375,80.3556,0.5,27.6,0.828,0,1.59,0,0.68,68,16,NA,NA,NA,NA,NA,2020-06-23 10:40:00,2020-06-23 10:00:00,"2020-06-24",1000,16,1
1132,"1_ 932_HFD_vehicle",33.15,"0106",2020-06-23 11:18:25,126.93135,110.15745,0.6,28.2,0.868,0.03,1.62,0,0.68,580,271,NA,NA,NA,NA,NA,2020-06-23 11:00:00,2020-06-23 11:00:00,"2020-06-24",1020,17,1
1133,"1_ 932_HFD_vehicle",33.15,"0106",2020-06-23 11:38:25,121.1301,104.5551,0.6,28.8,0.863,0.04,1.66,0.04,0.72,1422,598,NA,NA,NA,NA,NA,2020-06-23 11:20:00,2020-06-23 11:00:00,"2020-06-24",1040,17,1
1134,"1_ 932_HFD_vehicle",33.15,"0106",2020-06-23 11:58:25,95.5383,78.06825,0.5,29.3,0.817,0,1.66,0,0.72,216,44,NA,NA,NA,NA,NA,2020-06-23 11:40:00,2020-06-23 11:00:00,"2020-06-24",1060,17,1
1135,"1_ 932_HFD_vehicle",33.15,"0106",2020-06-23 12:18:25,97.2621,77.6373,0.5,29.8,0.798,0,1.66,0.02,0.74,39,15,NA,NA,NA,NA,NA,2020-06-23 12:00:00,2020-06-23 12:00:00,"2020-06-24",1080,18,1
1136,"1_ 932_HFD_vehicle",33.15,"0106",2020-06-23 12:38:25,114.53325,98.9859,0.6,30.4,0.864,0.04,1.7,0.02,0.76,753,376,NA,NA,NA,NA,NA,2020-06-23 12:20:00,2020-06-23 12:00:00,"2020-06-24",1100,18,1
1137,"1_ 932_HFD_vehicle",33.15,"0106",2020-06-23 12:58:25,94.11285,73.75875,0.4,30.8,0.784,0,1.7,0,0.76,315,53,NA,NA,NA,NA,NA,2020-06-23 12:40:00,2020-06-23 12:00:00,"2020-06-24",1120,18,1
1138,"1_ 932_HFD_vehicle",33.15,"0106",2020-06-23 13:18:25,120.5997,104.0247,0.6,31.4,0.863,0.1,1.8,0,0.76,482,226,NA,NA,NA,NA,NA,2020-06-23 13:00:00,2020-06-23 13:00:00,"2020-06-24",1140,19,1
1139,"1_ 932_HFD_vehicle",33.15,"0106",2020-06-23 13:38:25,92.32275,80.1567,0.5,31.9,0.868,0,1.8,0.02,0.78,123,33,NA,NA,NA,NA,NA,2020-06-23 13:20:00,2020-06-23 13:00:00,"2020-06-24",1160,19,1
1140,"1_ 932_HFD_vehicle",33.15,"0106",2020-06-23 13:58:25,103.59375,90.4332,0.5,32.4,0.873,0.12,1.92,0,0.78,167,41,NA,NA,NA,NA,NA,2020-06-23 13:40:00,2020-06-23 13:00:00,"2020-06-24",1180,19,1
1141,"1_ 932_HFD_vehicle",33.15,"0106",2020-06-23 14:18:25,112.047,104.19045,0.6,33,0.93,0,1.92,0.06,0.84,1700,641,NA,NA,NA,NA,NA,2020-06-23 14:00:00,2020-06-23 14:00:00,"2020-06-24",1200,20,1
1142,"1_ 932_HFD_vehicle",33.15,"0106",2020-06-23 14:38:25,99.1185,82.24515,0.5,33.5,0.83,0,1.92,0,0.84,41,14,NA,NA,NA,NA,NA,2020-06-23 14:20:00,2020-06-23 14:00:00,"2020-06-24",1220,20,1
1143,"1_ 932_HFD_vehicle",33.15,"0106",2020-06-23 14:58:25,96.89745,85.6596,0.5,34,0.884,0.04,1.96,0.02,0.86,153,51,NA,NA,NA,NA,NA,2020-06-23 14:40:00,2020-06-23 14:00:00,"2020-06-24",1240,20,1
1144,"1_ 932_HFD_vehicle",33.15,"0106",2020-06-23 15:18:25,111.94755,103.8921,0.6,34.6,0.928,0.09,2.05,0,0.86,711,178,NA,NA,NA,NA,NA,2020-06-23 15:00:00,2020-06-23 15:00:00,"2020-06-24",1260,21,1
1145,"1_ 932_HFD_vehicle",33.15,"0106",2020-06-23 15:38:25,102.20145,87.74805,0.5,35.1,0.859,0,2.05,0,0.86,249,35,NA,NA,NA,NA,NA,2020-06-23 15:20:00,2020-06-23 15:00:00,"2020-06-24",1280,21,1
1146,"1_ 932_HFD_vehicle",33.15,"0106",2020-06-23 15:58:25,89.7702,73.9245,0.4,35.5,0.823,0,2.05,0.02,0.88,142,62,NA,NA,NA,NA,NA,2020-06-23 15:40:00,2020-06-23 15:00:00,"2020-06-24",1300,21,1
1147,"1_ 932_HFD_vehicle",33.15,"0106",2020-06-23 16:18:25,94.37805,82.24515,0.5,36,0.871,0.03,2.08,0,0.88,188,82,NA,NA,NA,NA,NA,2020-06-23 16:00:00,2020-06-23 16:00:00,"2020-06-24",1320,22,1
1148,"1_ 932_HFD_vehicle",33.15,"0106",2020-06-23 16:38:25,100.01355,81.4827,0.5,36.5,0.815,0,2.08,0,0.88,727,183,NA,NA,NA,NA,NA,2020-06-23 16:20:00,2020-06-23 16:00:00,"2020-06-24",1340,22,1
1149,"1_ 932_HFD_vehicle",33.15,"0106",2020-06-23 16:58:25,111.5829,91.4277,0.5,37,0.819,0.06,2.14,0,0.88,213,93,NA,NA,NA,NA,NA,2020-06-23 16:40:00,2020-06-23 16:00:00,"2020-06-24",1360,22,1
1150,"1_ 932_HFD_vehicle",33.15,"0106",2020-06-23 17:18:25,101.6379,88.21215,0.5,37.5,0.868,0.01,2.15,0,0.88,89,31,NA,NA,NA,NA,NA,2020-06-23 17:00:00,2020-06-23 17:00:00,"2020-06-24",1380,23,1
1151,"1_ 932_HFD_vehicle",33.15,"0106",2020-06-23 17:38:25,97.36155,86.7204,0.5,38,0.891,0.06,2.21,0,0.88,84,42,NA,NA,NA,NA,NA,2020-06-23 17:20:00,2020-06-23 17:00:00,"2020-06-24",1400,23,1
1152,"1_ 932_HFD_vehicle",33.15,"0106",2020-06-23 17:58:25,115.8261,98.3892,0.6,38.6,0.85,0,2.21,0.06,0.94,1780,909,NA,NA,NA,NA,NA,2020-06-23 17:40:00,2020-06-23 17:00:00,"2020-06-24",1420,23,1
1153,"1_ 932_HFD_vehicle",33.15,"0106",2020-06-23 18:18:25,116.98635,97.42785,0.6,39.2,0.833,0.03,2.24,0,0.94,1214,225,NA,NA,NA,NA,NA,2020-06-23 18:00:00,2020-06-23 18:00:00,"2020-06-24",1440,24,1
1154,"1_ 932_HFD_vehicle",33.15,"0106",2020-06-23 18:38:25,133.4619,114.4338,0.7,39.9,0.857,0.09,2.33,0,0.94,718,279,NA,NA,NA,NA,NA,2020-06-23 18:20:00,2020-06-23 18:00:00,"2020-06-24",1460,24,1
1155,"1_ 932_HFD_vehicle",33.15,"0106",2020-06-23 18:58:25,145.36275,125.67165,0.7,40.6,0.865,0.08,2.41,0,0.94,1841,737,NA,NA,NA,NA,NA,2020-06-23 18:40:00,2020-06-23 18:00:00,"2020-06-24",1480,24,1
1156,"1_ 932_HFD_vehicle",33.15,"0106",2020-06-23 19:18:25,141.219,125.7711,0.7,41.3,0.891,0.11,2.52,0.02,0.96,2758,1428,NA,NA,NA,NA,NA,2020-06-23 19:00:00,2020-06-23 19:00:00,"2020-06-24",1500,25,1
1157,"1_ 932_HFD_vehicle",33.15,"0106",2020-06-23 19:38:25,134.5227,116.05815,0.7,42,0.863,0.12,2.64,0,0.96,2621,1354,NA,NA,NA,NA,NA,2020-06-23 19:20:00,2020-06-23 19:00:00,"2020-06-24",1520,25,1
1158,"1_ 932_HFD_vehicle",33.15,"0106",2020-06-23 19:58:25,133.6608,110.721,0.6,42.6,0.828,0.04,2.68,0.02,0.98,2423,1217,NA,NA,NA,NA,NA,2020-06-23 19:40:00,2020-06-23 19:00:00,"2020-06-24",1540,25,1
1159,"1_ 932_HFD_vehicle",33.15,"0106",2020-06-23 20:18:25,133.8597,111.35085,0.6,43.2,0.832,0,2.68,0,0.98,2277,1097,NA,NA,NA,NA,NA,2020-06-23 20:00:00,2020-06-23 20:00:00,"2020-06-24",1560,26,1
1160,"1_ 932_HFD_vehicle",33.15,"0106",2020-06-23 20:38:25,121.42845,100.01355,0.6,43.8,0.824,0.03,2.71,0,0.98,1514,351,NA,NA,NA,NA,NA,2020-06-23 20:20:00,2020-06-23 20:00:00,"2020-06-24",1580,26,1
1161,"1_ 932_HFD_vehicle",33.15,"0106",2020-06-23 20:58:25,116.2239,93.2178,0.6,44.4,0.802,0.03,2.74,0,0.98,329,126,NA,NA,NA,NA,NA,2020-06-23 20:40:00,2020-06-23 20:00:00,"2020-06-24",1600,26,1
1162,"1_ 932_HFD_vehicle",33.15,"0106",2020-06-23 21:18:25,133.42875,122.15775,0.7,45.1,0.916,0.13,2.87,0.08,1.06,2553,1368,NA,NA,NA,NA,NA,2020-06-23 21:00:00,2020-06-23 21:00:00,"2020-06-24",1620,27,1
1163,"1_ 932_HFD_vehicle",33.15,"0106",2020-06-23 21:38:25,121.69365,106.6767,0.6,45.7,0.877,0.03,2.9,0.02,1.08,2052,815,NA,NA,NA,NA,NA,2020-06-23 21:20:00,2020-06-23 21:00:00,"2020-06-24",1640,27,1
1164,"1_ 932_HFD_vehicle",33.15,"0106",2020-06-23 21:58:25,100.54395,80.223,0.5,46.2,0.798,0,2.9,0,1.08,514,147,NA,NA,NA,NA,NA,2020-06-23 21:40:00,2020-06-23 21:00:00,"2020-06-24",1660,27,1
1165,"1_ 932_HFD_vehicle",33.15,"0106",2020-06-23 22:18:25,115.4946,101.439,0.6,46.8,0.878,0.11,3.01,0.02,1.1,1233,573,NA,NA,NA,NA,NA,2020-06-23 22:00:00,2020-06-23 22:00:00,"2020-06-24",1680,28,1
1166,"1_ 932_HFD_vehicle",33.15,"0106",2020-06-23 22:38:25,108.10215,91.1625,0.5,47.3,0.843,0,3.01,0.02,1.12,375,96,NA,NA,NA,NA,NA,2020-06-23 22:20:00,2020-06-23 22:00:00,"2020-06-24",1700,28,1
1167,"1_ 932_HFD_vehicle",33.15,"0106",2020-06-23 22:58:25,136.47855,120.9312,0.7,48,0.886,0.13,3.14,0.02,1.14,2766,1587,NA,NA,NA,NA,NA,2020-06-23 22:40:00,2020-06-23 22:00:00,"2020-06-24",1720,28,1
1168,"1_ 932_HFD_vehicle",33.15,"0106",2020-06-23 23:18:25,111.74865,99.6489,0.5,48.5,0.892,0.08,3.22,0.04,1.18,1511,595,NA,NA,NA,NA,NA,2020-06-23 23:00:00,2020-06-23 23:00:00,"2020-06-24",1740,29,1
1169,"1_ 932_HFD_vehicle",33.15,"0106",2020-06-23 23:38:25,103.2291,85.82535,0.5,49,0.831,0,3.22,0,1.18,809,130,NA,NA,NA,NA,NA,2020-06-23 23:20:00,2020-06-23 23:00:00,"2020-06-24",1760,29,1
1170,"1_ 932_HFD_vehicle",33.15,"0106",2020-06-23 23:58:25,123.0528,107.4723,0.6,49.6,0.873,0.06,3.28,0.06,1.24,1598,789,NA,NA,NA,NA,NA,2020-06-23 23:40:00,2020-06-23 23:00:00,"2020-06-24",1780,29,1
1171,"1_ 932_HFD_vehicle",33.15,"0106",2020-06-24 00:18:25,118.64385,106.04685,0.6,50.2,0.894,0.13,3.41,0.04,1.28,1956,831,NA,NA,NA,NA,NA,2020-06-24 00:00:00,2020-06-24 00:00:00,"2020-06-24",1800,30,1
1172,"1_ 932_HFD_vehicle",33.15,"0106",2020-06-24 00:38:25,97.3284,80.7534,0.5,50.7,0.83,0,3.41,0.02,1.3,582,103,NA,NA,NA,NA,NA,2020-06-24 00:20:00,2020-06-24 00:00:00,"2020-06-24",1820,30,1
1173,"1_ 932_HFD_vehicle",33.15,"0106",2020-06-24 00:58:25,109.56075,89.27295,0.5,51.2,0.815,0,3.41,0,1.3,153,63,NA,NA,NA,NA,NA,2020-06-24 00:40:00,2020-06-24 00:00:00,"2020-06-24",1840,30,1
1174,"1_ 932_HFD_vehicle",33.15,"0106",2020-06-24 01:18:25,119.24055,106.8093,0.6,51.8,0.896,0.26,3.67,0.08,1.38,1642,695,NA,NA,NA,NA,NA,2020-06-24 01:00:00,2020-06-24 01:00:00,"2020-06-24",1860,31,1
1175,"1_ 932_HFD_vehicle",33.15,"0106",2020-06-24 01:38:25,104.754,91.1625,0.5,52.3,0.87,0,3.67,0,1.38,139,38,NA,NA,NA,NA,NA,2020-06-24 01:20:00,2020-06-24 01:00:00,"2020-06-24",1880,31,1
1176,"1_ 932_HFD_vehicle",33.15,"0106",2020-06-24 01:58:25,131.50605,119.10795,0.6,52.9,0.906,0.1,3.77,0.06,1.44,1323,613,NA,NA,NA,NA,NA,2020-06-24 01:40:00,2020-06-24 01:00:00,"2020-06-24",1900,31,1
1177,"1_ 932_HFD_vehicle",33.15,"0106",2020-06-24 02:18:25,104.4888,87.54915,0.5,53.4,0.838,0,3.77,0.02,1.46,874,156,NA,NA,NA,NA,NA,2020-06-24 02:00:00,2020-06-24 02:00:00,"2020-06-24",1920,32,1
1178,"1_ 932_HFD_vehicle",33.15,"0106",2020-06-24 02:38:25,107.8701,92.05755,0.5,53.9,0.853,0.09,3.86,0,1.46,312,74,NA,NA,NA,NA,NA,2020-06-24 02:20:00,2020-06-24 02:00:00,"2020-06-24",1940,32,1
1179,"1_ 932_HFD_vehicle",33.15,"0106",2020-06-24 02:58:25,100.54395,86.15685,0.5,54.4,0.857,0,3.86,0,1.46,133,20,NA,NA,NA,NA,NA,2020-06-24 02:40:00,2020-06-24 02:00:00,"2020-06-24",1960,32,1
1180,"1_ 932_HFD_vehicle",33.15,"0106",2020-06-24 03:18:25,96.4002,85.42755,0.5,54.9,0.886,0.07,3.93,0,1.46,170,71,NA,NA,NA,NA,NA,2020-06-24 03:00:00,2020-06-24 03:00:00,"2020-06-24",1980,33,1
1181,"1_ 932_HFD_vehicle",33.15,"0106",2020-06-24 03:38:25,114.73215,100.14615,0.6,55.5,0.873,0,3.93,0.1,1.56,1364,414,NA,NA,NA,NA,NA,2020-06-24 03:20:00,2020-06-24 03:00:00,"2020-06-24",2000,33,1
1182,"1_ 932_HFD_vehicle",33.15,"0106",2020-06-24 03:58:25,105.4833,87.61545,0.5,56,0.831,0,3.93,0,1.56,96,43,NA,NA,NA,NA,NA,2020-06-24 03:40:00,2020-06-24 03:00:00,"2020-06-24",2020,33,1
1183,"1_ 932_HFD_vehicle",33.15,"0106",2020-06-24 04:18:25,135.6498,120.10245,0.7,56.7,0.885,0.04,3.97,0,1.56,1481,805,NA,NA,NA,NA,NA,2020-06-24 04:00:00,2020-06-24 04:00:00,"2020-06-24",2040,34,1
1184,"1_ 932_HFD_vehicle",33.15,"0106",2020-06-24 04:38:25,130.0143,114.73215,0.6,57.3,0.882,0.06,4.03,0.04,1.6,1975,828,NA,NA,NA,NA,NA,2020-06-24 04:20:00,2020-06-24 04:00:00,"2020-06-24",2060,34,1
1185,"1_ 932_HFD_vehicle",33.15,"0106",2020-06-24 04:58:25,108.83145,91.9581,0.5,57.8,0.845,0,4.03,0.02,1.62,1350,374,NA,NA,NA,NA,NA,2020-06-24 04:40:00,2020-06-24 04:00:00,"2020-06-24",2080,34,1
1186,"1_ 932_HFD_vehicle",33.15,"0106",2020-06-24 05:18:25,129.7491,108.6657,0.6,58.4,0.837,0.09,4.12,0,1.62,680,351,NA,NA,NA,NA,NA,2020-06-24 05:00:00,2020-06-24 05:00:00,"2020-06-24",2100,35,1
1187,"1_ 932_HFD_vehicle",33.15,"0106",2020-06-24 05:38:25,117.98085,102.13515,0.6,59,0.866,0,4.12,0.04,1.66,1859,890,NA,NA,NA,NA,NA,2020-06-24 05:20:00,2020-06-24 05:00:00,"2020-06-24",2120,35,1
1188,"1_ 932_HFD_vehicle",33.15,"0106",2020-06-24 05:58:25,118.677,99.68205,0.6,59.6,0.84,0,4.12,0.02,1.68,1728,538,NA,NA,NA,NA,NA,2020-06-24 05:40:00,2020-06-24 05:00:00,"2020-06-24",2140,35,1
1189,"1_ 932_HFD_vehicle",33.15,"0106",2020-06-24 06:18:25,112.61055,94.2123,0.5,60.1,0.836,0,4.12,0,1.68,1275,224,NA,NA,NA,NA,NA,2020-06-24 06:00:00,2020-06-24 06:00:00,"2020-06-25",2160,36,2
1190,"1_ 932_HFD_vehicle",33.15,"0106",2020-06-24 06:38:25,93.1515,70.0128,0.4,60.5,0.751,0,4.12,0,1.68,410,60,NA,NA,NA,NA,NA,2020-06-24 06:20:00,2020-06-24 06:00:00,"2020-06-25",2180,36,2
1191,"1_ 932_HFD_vehicle",33.15,"0106",2020-06-24 06:58:25,111.01935,95.17365,0.5,61,0.857,0.06,4.18,0.04,1.72,1374,386,NA,NA,NA,NA,NA,2020-06-24 06:40:00,2020-06-24 06:00:00,"2020-06-25",2200,36,2
1192,"1_ 932_HFD_vehicle",33.15,"0106",2020-06-24 07:18:25,110.058,90.86415,0.5,61.5,0.825,0,4.18,0.04,1.76,1468,256,NA,NA,NA,NA,NA,2020-06-24 07:00:00,2020-06-24 07:00:00,"2020-06-25",2220,37,2
1193,"1_ 932_HFD_vehicle",33.15,"0106",2020-06-24 07:38:25,117.91455,97.0632,0.6,62.1,0.823,0.07,4.25,0,1.76,1388,509,NA,NA,NA,NA,NA,2020-06-24 07:20:00,2020-06-24 07:00:00,"2020-06-25",2240,37,2
1194,"1_ 932_HFD_vehicle",33.15,"0106",2020-06-24 07:58:25,98.4555,79.12905,0.5,62.6,0.804,0,4.25,0,1.76,623,96,NA,NA,NA,NA,NA,2020-06-24 07:40:00,2020-06-24 07:00:00,"2020-06-25",2260,37,2
1195,"1_ 932_HFD_vehicle",33.15,"0106",2020-06-24 08:18:25,127.959,116.0913,0.6,63.2,0.907,0.12,4.37,0.04,1.8,1886,987,NA,NA,NA,NA,NA,2020-06-24 08:00:00,2020-06-24 08:00:00,"2020-06-25",2280,38,2
1196,"1_ 932_HFD_vehicle",33.15,"0106",2020-06-24 08:38:25,106.31205,93.05205,0.5,63.7,0.875,0,4.37,0.06,1.86,1570,389,NA,NA,NA,NA,NA,2020-06-24 08:20:00,2020-06-24 08:00:00,"2020-06-25",2300,38,2
1197,"1_ 932_HFD_vehicle",33.15,"0106",2020-06-24 08:58:25,97.89195,78.73125,0.5,64.2,0.804,0,4.37,0,1.86,235,24,NA,NA,NA,NA,NA,2020-06-24 08:40:00,2020-06-24 08:00:00,"2020-06-25",2320,38,2
1198,"1_ 932_HFD_vehicle",33.15,"0106",2020-06-24 09:18:25,100.2456,81.4827,0.5,64.7,0.813,0,4.37,0,1.86,98,19,NA,NA,NA,NA,NA,2020-06-24 09:00:00,2020-06-24 09:00:00,"2020-06-25",2340,39,2
1199,"1_ 932_HFD_vehicle",33.15,"0106",2020-06-24 09:38:25,132.63315,119.04165,0.7,65.4,0.898,0.1,4.47,0,1.86,1706,942,NA,NA,NA,NA,NA,2020-06-24 09:20:00,2020-06-24 09:00:00,"2020-06-25",2360,39,2
1200,"1_ 932_HFD_vehicle",33.15,"0106",2020-06-24 09:58:25,119.4726,105.78165,0.6,66,0.885,0.09,4.56,0.1,1.96,1928,553,NA,NA,NA,NA,NA,2020-06-24 09:40:00,2020-06-24 09:00:00,"2020-06-25",2380,39,2
1201,"1_ 932_HFD_vehicle",33.15,"0106",2020-06-24 10:18:25,97.9914,79.46055,0.5,66.5,0.811,0,4.56,0,1.96,1012,193,NA,NA,NA,NA,NA,2020-06-24 10:00:00,2020-06-24 10:00:00,"2020-06-25",2400,40,2
1202,"1_ 932_HFD_vehicle",33.15,"0106",2020-06-24 10:38:25,124.74345,102.9639,0.6,67.1,0.825,0.09,4.65,0,1.96,524,115,NA,NA,NA,NA,NA,2020-06-24 10:20:00,2020-06-24 10:00:00,"2020-06-25",2420,40,2
1203,"1_ 932_HFD_vehicle",33.15,"0106",2020-06-24 10:58:25,105.0855,87.81435,0.5,67.6,0.836,0,4.65,0,1.96,244,90,NA,NA,NA,NA,NA,2020-06-24 10:40:00,2020-06-24 10:00:00,"2020-06-25",2440,40,2
1204,"1_ 932_HFD_vehicle",33.15,"EVENT",2020-06-24 11:18:25,134.5227,112.3122,0.7,68.3,0.835,0,4.65,0.02,1.98,753,380,NA,NA,NA,NA,NA,2020-06-24 11:00:00,2020-06-24 11:00:00,"2020-06-25",2460,41,2
1205,"1_ 932_HFD_vehicle",33.15,"EVENT",2020-06-24 11:38:25,115.8261,94.809,0.6,68.9,0.819,0,4.65,0,1.98,920,185,NA,NA,NA,NA,NA,2020-06-24 11:20:00,2020-06-24 11:00:00,"2020-06-25",2480,41,2
1206,"1_ 932_HFD_vehicle",33.15,"0106",2020-06-24 11:58:25,103.66005,80.886,0.5,69.4,0.78,0,4.65,0,1.98,121,20,NA,NA,NA,NA,NA,2020-06-24 11:40:00,2020-06-24 11:00:00,"2020-06-25",2500,41,2
1207,"1_ 932_HFD_vehicle",33.15,"0106",2020-06-24 12:18:25,101.00805,79.92465,0.5,69.9,0.791,0,4.65,0,1.98,43,21,NA,NA,NA,NA,NA,2020-06-24 12:00:00,2020-06-24 12:00:00,"2020-06-25",2520,42,2
1208,"1_ 932_HFD_vehicle",33.15,"0106",2020-06-24 12:38:25,105.6159,88.94145,0.5,70.4,0.842,0.06,4.71,0,1.98,581,220,NA,NA,NA,NA,NA,2020-06-24 12:20:00,2020-06-24 12:00:00,"2020-06-25",2540,42,2
1209,"1_ 932_HFD_vehicle",33.15,"0106",2020-06-24 12:58:25,106.24575,85.49385,0.5,70.9,0.805,0,4.71,0,1.98,52,18,NA,NA,NA,NA,NA,2020-06-24 12:40:00,2020-06-24 12:00:00,"2020-06-25",2560,42,2
1210,"1_ 932_HFD_vehicle",33.15,"0106",2020-06-24 13:18:25,91.72605,79.1622,0.4,71.3,0.863,0.06,4.77,0,1.98,837,160,NA,NA,NA,NA,NA,2020-06-24 13:00:00,2020-06-24 13:00:00,"2020-06-25",2580,43,2
1211,"1_ 932_HFD_vehicle",33.15,"0106",2020-06-24 13:38:25,101.5716,87.15135,0.5,71.8,0.858,0.09,4.86,0,1.98,79,21,NA,NA,NA,NA,NA,2020-06-24 13:20:00,2020-06-24 13:00:00,"2020-06-25",2600,43,2
1212,"1_ 932_HFD_vehicle",33.15,"0106",2020-06-24 13:58:25,101.7705,89.505,0.5,72.3,0.879,0,4.86,0,1.98,76,34,NA,NA,NA,NA,NA,2020-06-24 13:40:00,2020-06-24 13:00:00,"2020-06-25",2620,43,2
1213,"1_ 932_HFD_vehicle",33.15,"0106",2020-06-24 14:18:25,105.31755,88.60995,0.5,72.8,0.841,0,4.86,0,1.98,78,37,NA,NA,NA,NA,NA,2020-06-24 14:00:00,2020-06-24 14:00:00,"2020-06-25",2640,44,2
1214,"1_ 932_HFD_vehicle",33.15,"0106",2020-06-24 14:38:25,123.6495,110.6547,0.6,73.4,0.895,0.05,4.91,0.04,2.02,1988,1057,NA,NA,NA,NA,NA,2020-06-24 14:20:00,2020-06-24 14:00:00,"2020-06-25",2660,44,2
1215,"1_ 932_HFD_vehicle",33.15,"0106",2020-06-24 14:58:25,101.0412,83.04075,0.5,73.9,0.822,0.02,4.93,0,2.02,279,33,NA,NA,NA,NA,NA,2020-06-24 14:40:00,2020-06-24 14:00:00,"2020-06-25",2680,44,2
1216,"1_ 932_HFD_vehicle",33.15,"0106",2020-06-24 15:18:25,99.81465,80.7534,0.5,74.4,0.809,0,4.93,0,2.02,14,5,NA,NA,NA,NA,NA,2020-06-24 15:00:00,2020-06-24 15:00:00,"2020-06-25",2700,45,2
1217,"1_ 932_HFD_vehicle",33.15,"0106",2020-06-24 15:38:25,102.6987,86.9193,0.5,74.9,0.846,0.07,5,0,2.02,255,106,NA,NA,NA,NA,NA,2020-06-24 15:20:00,2020-06-24 15:00:00,"2020-06-25",2720,45,2
1218,"1_ 932_HFD_vehicle",33.15,"0106",2020-06-24 15:58:25,102.13515,88.87515,0.5,75.4,0.87,0,5,0,2.02,107,49,NA,NA,NA,NA,NA,2020-06-24 15:40:00,2020-06-24 15:00:00,"2020-06-25",2740,45,2
1219,"1_ 932_HFD_vehicle",33.15,"0106",2020-06-24 16:18:25,117.91455,107.8701,0.6,76,0.915,0.07,5.07,0,2.02,452,103,NA,NA,NA,NA,NA,2020-06-24 16:00:00,2020-06-24 16:00:00,"2020-06-25",2760,46,2
1220,"1_ 932_HFD_vehicle",33.15,"0106",2020-06-24 16:38:25,91.79235,76.74225,0.4,76.4,0.836,0,5.07,0,2.02,746,158,NA,NA,NA,NA,NA,2020-06-24 16:20:00,2020-06-24 16:00:00,"2020-06-25",2780,46,2
1221,"1_ 932_HFD_vehicle",33.15,"0106",2020-06-24 16:58:25,101.27325,82.5435,0.5,76.9,0.815,0,5.07,0.02,2.04,4,2,NA,NA,NA,NA,NA,2020-06-24 16:40:00,2020-06-24 16:00:00,"2020-06-25",2800,46,2
1222,"1_ 932_HFD_vehicle",33.15,"0106",2020-06-24 17:18:25,98.9196,85.49385,0.5,77.4,0.864,0.09,5.16,0.02,2.06,231,73,NA,NA,NA,NA,NA,2020-06-24 17:00:00,2020-06-24 17:00:00,"2020-06-25",2820,47,2
1223,"1_ 932_HFD_vehicle",33.15,"0106",2020-06-24 17:38:25,112.71,102.765,0.6,78,0.912,0,5.16,0,2.06,512,72,NA,NA,NA,NA,NA,2020-06-24 17:20:00,2020-06-24 17:00:00,"2020-06-25",2840,47,2
1224,"1_ 932_HFD_vehicle",33.15,"0106",2020-06-24 17:58:25,108.6657,87.94695,0.5,78.5,0.809,0,5.16,0,2.06,370,86,NA,NA,NA,NA,NA,2020-06-24 17:40:00,2020-06-24 17:00:00,"2020-06-25",2860,47,2
1225,"1_ 932_HFD_vehicle",33.15,"0106",2020-06-24 18:18:25,126.00315,106.3452,0.6,79.1,0.844,0.03,5.19,0,2.06,1198,378,NA,NA,NA,NA,NA,2020-06-24 18:00:00,2020-06-24 18:00:00,"2020-06-25",2880,48,2
1226,"1_ 932_HFD_vehicle",33.15,"0106",2020-06-24 18:38:25,141.84885,123.28485,0.7,79.8,0.869,0.18,5.37,0,2.06,2496,1212,NA,NA,NA,NA,NA,2020-06-24 18:20:00,2020-06-24 18:00:00,"2020-06-25",2900,48,2
1227,"1_ 932_HFD_vehicle",33.15,"0106",2020-06-24 18:58:25,135.68295,120.43395,0.7,80.5,0.888,0.18,5.55,0,2.06,2715,1288,NA,NA,NA,NA,NA,2020-06-24 18:40:00,2020-06-24 18:00:00,"2020-06-25",2920,48,2
1228,"1_ 932_HFD_vehicle",33.15,"0106",2020-06-24 19:18:25,139.1637,117.8814,0.7,81.2,0.847,0.02,5.57,0.02,2.08,2786,1396,NA,NA,NA,NA,NA,2020-06-24 19:00:00,2020-06-24 19:00:00,"2020-06-25",2940,49,2
1229,"1_ 932_HFD_vehicle",33.15,"0106",2020-06-24 19:38:25,137.7714,114.79845,0.7,81.9,0.833,0.05,5.62,0.02,2.1,2547,1149,NA,NA,NA,NA,NA,2020-06-24 19:20:00,2020-06-24 19:00:00,"2020-06-25",2960,49,2
1230,"1_ 932_HFD_vehicle",33.15,"0106",2020-06-24 19:58:25,132.3348,113.7708,0.6,82.5,0.86,0.03,5.65,0.02,2.12,2745,1363,NA,NA,NA,NA,NA,2020-06-24 19:40:00,2020-06-24 19:00:00,"2020-06-25",2980,49,2
1231,"1_ 932_HFD_vehicle",33.15,"0106",2020-06-24 20:18:25,111.7155,88.9083,0.5,83,0.796,0,5.65,0,2.12,844,209,NA,NA,NA,NA,NA,2020-06-24 20:00:00,2020-06-24 20:00:00,"2020-06-25",3000,50,2
1232,"1_ 932_HFD_vehicle",33.15,"0106",2020-06-24 20:38:25,96.7317,81.64845,0.5,83.5,0.844,0.24,5.89,0.04,2.16,352,135,NA,NA,NA,NA,NA,2020-06-24 20:20:00,2020-06-24 20:00:00,"2020-06-25",3020,50,2
1233,"1_ 932_HFD_vehicle",33.15,"0106",2020-06-24 20:58:25,100.0467,91.59345,0.5,84,0.915,0.1,5.99,0.04,2.2,425,188,NA,NA,NA,NA,NA,2020-06-24 20:40:00,2020-06-24 20:00:00,"2020-06-25",3040,50,2
1234,"1_ 932_HFD_vehicle",33.15,"0106",2020-06-24 21:18:25,111.5166,98.68755,0.5,84.5,0.885,0,5.99,0.04,2.24,111,37,NA,NA,NA,NA,NA,2020-06-24 21:00:00,2020-06-24 21:00:00,"2020-06-25",3060,51,2
1235,"1_ 932_HFD_vehicle",33.15,"0106",2020-06-24 21:38:25,139.13055,128.1579,0.7,85.2,0.921,0.14,6.13,0.04,2.28,2497,1389,NA,NA,NA,NA,NA,2020-06-24 21:20:00,2020-06-24 21:00:00,"2020-06-25",3080,51,2
1236,"1_ 932_HFD_vehicle",33.15,"0106",2020-06-24 21:58:25,105.5496,92.0907,0.5,85.7,0.873,0.03,6.16,0.04,2.32,1443,406,NA,NA,NA,NA,NA,2020-06-24 21:40:00,2020-06-24 21:00:00,"2020-06-25",3100,51,2
1237,"1_ 932_HFD_vehicle",33.15,"0106",2020-06-24 22:18:25,135.01995,120.4671,0.7,86.4,0.892,0.21,6.37,0.04,2.36,1943,826,NA,NA,NA,NA,NA,2020-06-24 22:00:00,2020-06-24 22:00:00,"2020-06-25",3120,52,2
1238,"1_ 932_HFD_vehicle",33.15,"0106",2020-06-24 22:38:25,101.00805,85.49385,0.5,86.9,0.846,0.03,6.4,0,2.36,670,101,NA,NA,NA,NA,NA,2020-06-24 22:20:00,2020-06-24 22:00:00,"2020-06-25",3140,52,2
1239,"1_ 932_HFD_vehicle",33.15,"0106",2020-06-24 22:58:25,110.5884,95.17365,0.5,87.4,0.861,0,6.4,0.02,2.38,106,45,NA,NA,NA,NA,NA,2020-06-24 22:40:00,2020-06-24 22:00:00,"2020-06-25",3160,52,2
1240,"1_ 932_HFD_vehicle",33.15,"0106",2020-06-24 23:18:25,103.85895,93.1515,0.5,87.9,0.897,0.13,6.53,0.02,2.4,420,169,NA,NA,NA,NA,NA,2020-06-24 23:00:00,2020-06-24 23:00:00,"2020-06-25",3180,53,2
1241,"1_ 932_HFD_vehicle",33.15,"0106",2020-06-24 23:38:25,117.31785,99.6489,0.6,88.5,0.85,0,6.53,0.04,2.44,249,64,NA,NA,NA,NA,NA,2020-06-24 23:20:00,2020-06-24 23:00:00,"2020-06-25",3200,53,2
1242,"1_ 932_HFD_vehicle",33.15,"0106",2020-06-24 23:58:25,136.94265,124.67715,0.7,89.2,0.911,0.61,7.14,0.02,2.46,2392,983,NA,NA,NA,NA,NA,2020-06-24 23:40:00,2020-06-24 23:00:00,"2020-06-25",3220,53,2
1243,"1_ 932_HFD_vehicle",33.15,"0106",2020-06-25 00:18:25,147.7827,131.17455,0.7,89.9,0.888,0.32,7.46,0.1,2.56,2479,1156,NA,NA,NA,NA,NA,2020-06-25 00:00:00,2020-06-25 00:00:00,"2020-06-25",3240,54,2
1244,"1_ 932_HFD_vehicle",33.15,"0106",2020-06-25 00:38:25,114.3675,98.7207,0.6,90.5,0.863,0.04,7.5,0.02,2.58,1332,295,NA,NA,NA,NA,NA,2020-06-25 00:20:00,2020-06-25 00:00:00,"2020-06-25",3260,54,2
1245,"1_ 932_HFD_vehicle",33.15,"0106",2020-06-25 00:58:25,95.472,77.4384,0.5,91,0.811,0,7.5,0,2.58,89,14,NA,NA,NA,NA,NA,2020-06-25 00:40:00,2020-06-25 00:00:00,"2020-06-25",3280,54,2
1246,"1_ 932_HFD_vehicle",33.15,"0106",2020-06-25 01:18:25,111.15195,95.57145,0.5,91.5,0.86,0.1,7.6,0,2.58,378,102,NA,NA,NA,NA,NA,2020-06-25 01:00:00,2020-06-25 01:00:00,"2020-06-25",3300,55,2
1247,"1_ 932_HFD_vehicle",33.15,"0106",2020-06-25 01:38:25,136.81005,123.68265,0.7,92.2,0.904,0.15,7.75,0.06,2.64,2256,1123,NA,NA,NA,NA,NA,2020-06-25 01:20:00,2020-06-25 01:00:00,"2020-06-25",3320,55,2
1248,"1_ 932_HFD_vehicle",33.15,"0106",2020-06-25 01:58:25,118.9422,105.78165,0.6,92.8,0.889,0.03,7.78,0.02,2.66,1358,451,NA,NA,NA,NA,NA,2020-06-25 01:40:00,2020-06-25 01:00:00,"2020-06-25",3340,55,2
1249,"1_ 932_HFD_vehicle",33.15,"0106",2020-06-25 02:18:25,109.56075,92.5548,0.5,93.3,0.845,0,7.78,0,2.66,218,29,NA,NA,NA,NA,NA,2020-06-25 02:00:00,2020-06-25 02:00:00,"2020-06-25",3360,56,2
1250,"1_ 932_HFD_vehicle",33.15,"0106",2020-06-25 02:38:25,107.43915,93.11835,0.5,93.8,0.867,0,7.78,0,2.66,96,31,NA,NA,NA,NA,NA,2020-06-25 02:20:00,2020-06-25 02:00:00,"2020-06-25",3380,56,2
1251,"1_ 932_HFD_vehicle",33.15,"0106",2020-06-25 02:58:25,97.0632,83.37225,0.5,94.3,0.859,0.07,7.85,0.04,2.7,1038,419,NA,NA,NA,NA,NA,2020-06-25 02:40:00,2020-06-25 02:00:00,"2020-06-25",3400,56,2
1252,"1_ 932_HFD_vehicle",33.15,"0106",2020-06-25 03:18:25,120.89805,101.93625,0.6,94.9,0.843,0,7.85,0.02,2.72,92,16,NA,NA,NA,NA,NA,2020-06-25 03:00:00,2020-06-25 03:00:00,"2020-06-25",3420,57,2
1253,"1_ 932_HFD_vehicle",33.15,"0106",2020-06-25 03:38:25,95.57145,83.83635,0.5,95.4,0.877,0.08,7.93,0.02,2.74,824,206,NA,NA,NA,NA,NA,2020-06-25 03:20:00,2020-06-25 03:00:00,"2020-06-25",3440,57,2
1254,"1_ 932_HFD_vehicle",33.15,"0106",2020-06-25 03:58:25,101.27325,89.20665,0.5,95.9,0.881,0,7.93,0.06,2.8,766,165,NA,NA,NA,NA,NA,2020-06-25 03:40:00,2020-06-25 03:00:00,"2020-06-25",3460,57,2
1255,"1_ 932_HFD_vehicle",33.15,"0106",2020-06-25 04:18:25,118.37865,102.6987,0.6,96.5,0.868,0,7.93,0,2.8,541,200,NA,NA,NA,NA,NA,2020-06-25 04:00:00,2020-06-25 04:00:00,"2020-06-25",3480,58,2
1256,"1_ 932_HFD_vehicle",33.15,"0106",2020-06-25 04:38:25,140.6223,123.7158,0.7,97.2,0.88,0.31,8.24,0.02,2.82,2173,980,NA,NA,NA,NA,NA,2020-06-25 04:20:00,2020-06-25 04:00:00,"2020-06-25",3500,58,2
1257,"1_ 932_HFD_vehicle",33.15,"0106",2020-06-25 04:58:25,136.0476,121.5279,0.7,97.9,0.893,0.19,8.43,0.1,2.92,2291,1160,NA,NA,NA,NA,NA,2020-06-25 04:40:00,2020-06-25 04:00:00,"2020-06-25",3520,58,2
1258,"1_ 932_HFD_vehicle",33.15,"0106",2020-06-25 05:18:25,112.047,95.2731,0.5,98.4,0.85,0,8.43,0,2.92,1337,251,NA,NA,NA,NA,NA,2020-06-25 05:00:00,2020-06-25 05:00:00,"2020-06-25",3540,59,2
1259,"1_ 932_HFD_vehicle",33.15,"0106",2020-06-25 05:38:25,104.32305,85.36125,0.5,98.9,0.818,0,8.43,0,2.92,76,15,NA,NA,NA,NA,NA,2020-06-25 05:20:00,2020-06-25 05:00:00,"2020-06-25",3560,59,2
1260,"1_ 932_HFD_vehicle",33.15,"0106",2020-06-25 05:58:25,106.6104,91.12935,0.5,99.4,0.855,0.09,8.52,0,2.92,268,119,NA,NA,NA,NA,NA,2020-06-25 05:40:00,2020-06-25 05:00:00,"2020-06-25",3580,59,2
1261,"1_ 932_HFD_vehicle",33.15,"0106",2020-06-25 06:18:25,99.35055,85.1292,0.5,99.9,0.857,0,8.52,0,2.92,39,17,NA,NA,NA,NA,NA,2020-06-25 06:00:00,2020-06-25 06:00:00,"2020-06-26",3600,60,3
1262,"1_ 932_HFD_vehicle",33.15,"0106",2020-06-25 06:38:25,97.69305,81.4827,0.5,100.4,0.834,0,8.52,0.06,2.98,190,51,NA,NA,NA,NA,NA,2020-06-25 06:20:00,2020-06-25 06:00:00,"2020-06-26",3620,60,3
1263,"1_ 932_HFD_vehicle",33.15,"0106",2020-06-25 06:58:25,101.93625,89.3724,0.5,100.9,0.877,0.1,8.62,0,2.98,84,19,NA,NA,NA,NA,NA,2020-06-25 06:40:00,2020-06-25 06:00:00,"2020-06-26",3640,60,3
1264,"1_ 932_HFD_vehicle",33.15,"0106",2020-06-25 07:18:25,123.28485,106.90875,0.6,101.5,0.867,0.03,8.65,0.04,3.02,1798,887,NA,NA,NA,NA,NA,2020-06-25 07:00:00,2020-06-25 07:00:00,"2020-06-26",3660,61,3
1265,"1_ 932_HFD_vehicle",33.15,"0106",2020-06-25 07:38:25,110.09115,96.83115,0.5,102,0.88,0,8.65,0,3.02,1417,518,NA,NA,NA,NA,NA,2020-06-25 07:20:00,2020-06-25 07:00:00,"2020-06-26",3680,61,3
1266,"1_ 932_HFD_vehicle",33.15,"0106",2020-06-25 07:58:25,103.0302,84.69825,0.5,102.5,0.822,0,8.65,0,3.02,176,15,NA,NA,NA,NA,NA,2020-06-25 07:40:00,2020-06-25 07:00:00,"2020-06-26",3700,61,3
1267,"1_ 932_HFD_vehicle",33.15,"0106",2020-06-25 08:18:25,115.19625,92.5548,0.6,103.1,0.803,0,8.65,0.02,3.04,165,61,NA,NA,NA,NA,NA,2020-06-25 08:00:00,2020-06-25 08:00:00,"2020-06-26",3720,62,3
1268,"1_ 932_HFD_vehicle",33.15,"0106",2020-06-25 08:38:25,102.3009,89.2398,0.5,103.6,0.872,0.11,8.76,0,3.04,132,43,NA,NA,NA,NA,NA,2020-06-25 08:20:00,2020-06-25 08:00:00,"2020-06-26",3740,62,3
1269,"1_ 932_HFD_vehicle",33.15,"0106",2020-06-25 08:58:25,94.37805,80.2893,0.5,104.1,0.851,0,8.76,0,3.04,97,30,NA,NA,NA,NA,NA,2020-06-25 08:40:00,2020-06-25 08:00:00,"2020-06-26",3760,62,3
1270,"1_ 932_HFD_vehicle",33.15,"0106",2020-06-25 09:18:25,88.179,74.1897,0.4,104.5,0.841,0,8.76,0,3.04,53,18,NA,NA,NA,NA,NA,2020-06-25 09:00:00,2020-06-25 09:00:00,"2020-06-26",3780,63,3
1271,"1_ 932_HFD_vehicle",33.15,"EVENT",2020-06-25 09:38:25,120.43395,102.99705,0.6,105.1,0.855,0,8.76,0,3.04,472,229,NA,NA,NA,NA,NA,2020-06-25 09:20:00,2020-06-25 09:00:00,"2020-06-26",3800,63,3
1272,"1_ 932_HFD_vehicle",33.15,"EVENT",2020-06-25 09:58:25,112.2459,93.2178,0.5,105.6,0.831,0.05,8.81,0.02,3.06,961,459,NA,NA,NA,NA,NA,2020-06-25 09:40:00,2020-06-25 09:00:00,"2020-06-26",3820,63,3
1273,"1_ 932_HFD_vehicle",33.15,"0106",2020-06-25 10:18:25,100.3782,77.93565,0.5,106.1,0.776,0.03,8.84,0,3.06,494,66,NA,NA,NA,NA,NA,2020-06-25 10:00:00,2020-06-25 10:00:00,"2020-06-26",3840,64,3
1274,"1_ 932_HFD_vehicle",33.15,"0106",2020-06-25 10:38:25,103.72635,82.17885,0.5,106.6,0.792,0.02,8.86,0,3.06,44,8,NA,NA,NA,NA,NA,2020-06-25 10:20:00,2020-06-25 10:00:00,"2020-06-26",3860,64,3
1275,"1_ 932_HFD_vehicle",33.15,"0106",2020-06-25 10:58:25,132.9978,115.362,0.6,107.2,0.867,0.13,8.99,0,3.06,1071,577,NA,NA,NA,NA,NA,2020-06-25 10:40:00,2020-06-25 10:00:00,"2020-06-26",3880,64,3
1276,"1_ 932_HFD_vehicle",33.15,"0106",2020-06-25 11:18:25,100.87545,84.43305,0.5,107.7,0.837,0.03,9.02,0,3.06,452,71,NA,NA,NA,NA,NA,2020-06-25 11:00:00,2020-06-25 11:00:00,"2020-06-26",3900,65,3
1277,"1_ 932_HFD_vehicle",33.15,"0106",2020-06-25 11:38:25,101.47215,82.97445,0.5,108.2,0.818,0,9.02,0,3.06,92,33,NA,NA,NA,NA,NA,2020-06-25 11:20:00,2020-06-25 11:00:00,"2020-06-26",3920,65,3
1278,"1_ 932_HFD_vehicle",33.15,"0106",2020-06-25 11:58:25,121.95885,107.7375,0.6,108.8,0.884,0.14,9.16,0,3.06,444,171,NA,NA,NA,NA,NA,2020-06-25 11:40:00,2020-06-25 11:00:00,"2020-06-26",3940,65,3
1279,"1_ 932_HFD_vehicle",33.15,"0106",2020-06-25 12:18:25,97.22895,84.201,0.5,109.3,0.866,0,9.16,0.02,3.08,1071,459,NA,NA,NA,NA,NA,2020-06-25 12:00:00,2020-06-25 12:00:00,"2020-06-26",3960,66,3
1280,"1_ 932_HFD_vehicle",33.15,"0106",2020-06-25 12:38:25,102.9639,87.3171,0.5,109.8,0.848,0,9.16,0,3.08,76,23,NA,NA,NA,NA,NA,2020-06-25 12:20:00,2020-06-25 12:00:00,"2020-06-26",3980,66,3
1281,"1_ 932_HFD_vehicle",33.15,"0106",2020-06-25 12:58:25,102.20145,84.6651,0.5,110.3,0.828,0,9.16,0,3.08,61,14,NA,NA,NA,NA,NA,2020-06-25 12:40:00,2020-06-25 12:00:00,"2020-06-26",4000,66,3
1282,"1_ 932_HFD_vehicle",33.15,"0106",2020-06-25 13:18:25,104.1573,91.6929,0.5,110.8,0.88,0.1,9.26,0.02,3.1,98,30,NA,NA,NA,NA,NA,2020-06-25 13:00:00,2020-06-25 13:00:00,"2020-06-26",4020,67,3
1283,"1_ 932_HFD_vehicle",33.15,"0106",2020-06-25 13:38:25,110.8536,101.1738,0.5,111.3,0.913,0,9.26,0.04,3.14,478,138,NA,NA,NA,NA,NA,2020-06-25 13:20:00,2020-06-25 13:00:00,"2020-06-26",4040,67,3
1284,"1_ 932_HFD_vehicle",33.15,"0106",2020-06-25 13:58:25,109.5939,89.0409,0.5,111.8,0.812,0,9.26,0,3.14,520,71,NA,NA,NA,NA,NA,2020-06-25 13:40:00,2020-06-25 13:00:00,"2020-06-26",4060,67,3
1285,"1_ 932_HFD_vehicle",33.15,"0106",2020-06-25 14:18:25,107.04135,89.40555,0.5,112.3,0.835,0.13,9.39,0,3.14,107,25,NA,NA,NA,NA,NA,2020-06-25 14:00:00,2020-06-25 14:00:00,"2020-06-26",4080,68,3
1286,"1_ 932_HFD_vehicle",33.15,"0106",2020-06-25 14:38:25,111.1851,100.54395,0.5,112.8,0.904,0,9.39,0,3.14,78,16,NA,NA,NA,NA,NA,2020-06-25 14:20:00,2020-06-25 14:00:00,"2020-06-26",4100,68,3
1287,"1_ 932_HFD_vehicle",33.15,"0106",2020-06-25 14:58:25,92.5548,78.4992,0.4,113.2,0.848,0,9.39,0.02,3.16,148,25,NA,NA,NA,NA,NA,2020-06-25 14:40:00,2020-06-25 14:00:00,"2020-06-26",4120,68,3
1288,"1_ 932_HFD_vehicle",33.15,"0106",2020-06-25 15:18:25,135.1857,124.14675,0.7,113.9,0.918,0.45,9.84,0.02,3.18,2626,1435,NA,NA,NA,NA,NA,2020-06-25 15:00:00,2020-06-25 15:00:00,"2020-06-26",4140,69,3
1289,"1_ 932_HFD_vehicle",33.15,"0106",2020-06-25 15:38:25,127.99215,111.5829,0.6,114.5,0.872,0,9.84,0.06,3.24,1669,512,NA,NA,NA,NA,NA,2020-06-25 15:20:00,2020-06-25 15:00:00,"2020-06-26",4160,69,3
1290,"1_ 932_HFD_vehicle",33.15,"0106",2020-06-25 15:58:25,111.7155,90.2343,0.5,115,0.808,0,9.84,0,3.24,95,29,NA,NA,NA,NA,NA,2020-06-25 15:40:00,2020-06-25 15:00:00,"2020-06-26",4180,69,3
1291,"1_ 932_HFD_vehicle",33.15,"0106",2020-06-25 16:18:25,105.0192,85.49385,0.5,115.5,0.814,0,9.84,0,3.24,84,29,NA,NA,NA,NA,NA,2020-06-25 16:00:00,2020-06-25 16:00:00,"2020-06-26",4200,70,3
1292,"1_ 932_HFD_vehicle",33.15,"0106",2020-06-25 16:38:25,108.5331,88.47735,0.5,116,0.815,0.11,9.95,0.02,3.26,115,26,NA,NA,NA,NA,NA,2020-06-25 16:20:00,2020-06-25 16:00:00,"2020-06-26",4220,70,3
1293,"1_ 932_HFD_vehicle",33.15,"0106",2020-06-25 16:58:25,105.25125,88.3779,0.5,116.5,0.84,0,9.95,0,3.26,994,202,NA,NA,NA,NA,NA,2020-06-25 16:40:00,2020-06-25 16:00:00,"2020-06-26",4240,70,3
1294,"1_ 932_HFD_vehicle",33.15,"0106",2020-06-25 17:18:25,107.8038,91.494,0.5,117,0.849,0,9.95,0,3.26,123,28,NA,NA,NA,NA,NA,2020-06-25 17:00:00,2020-06-25 17:00:00,"2020-06-26",4260,71,3
1295,"1_ 932_HFD_vehicle",33.15,"0106",2020-06-25 17:38:25,119.83725,110.75415,0.6,117.6,0.924,0.1,10.05,0.02,3.28,860,256,NA,NA,NA,NA,NA,2020-06-25 17:20:00,2020-06-25 17:00:00,"2020-06-26",4280,71,3
1296,"1_ 932_HFD_vehicle",33.15,"EVENT",2020-06-25 17:58:25,126.4341,107.37285,0.6,118.2,0.849,0,10.05,0,3.28,1590,753,NA,NA,NA,NA,NA,2020-06-25 17:40:00,2020-06-25 17:00:00,"2020-06-26",4300,71,3
1297,"1_ 932_HFD_vehicle",33.15,"0106",2020-06-25 18:18:25,113.4393,92.4222,0.5,118.7,0.815,0,10.05,0,3.28,726,123,NA,NA,NA,NA,NA,2020-06-25 18:00:00,2020-06-25 18:00:00,"2020-06-26",4320,72,3
1298,"1_ 932_HFD_vehicle",33.15,"0106",2020-06-25 18:38:25,130.1469,111.81495,0.6,119.3,0.859,0,10.05,0,3.28,2449,1233,NA,NA,NA,NA,NA,2020-06-25 18:20:00,2020-06-25 18:00:00,"2020-06-26",4340,72,3
1299,"1_ 932_HFD_vehicle",33.15,"0106",2020-06-25 18:58:25,136.6443,113.2404,0.7,120,0.829,0,10.05,0.02,3.3,1347,654,NA,NA,NA,NA,NA,2020-06-25 18:40:00,2020-06-25 18:00:00,"2020-06-26",4360,72,3
1300,"1_ 932_HFD_vehicle",33.15,"0106",2020-06-25 19:18:25,131.274,110.3895,0.6,120.6,0.841,0,10.05,0,3.3,2923,1797,NA,NA,NA,NA,NA,2020-06-25 19:00:00,2020-06-25 19:00:00,"2020-06-26",4380,73,3
1301,"1_ 932_HFD_vehicle",33.15,"0106",2020-06-25 19:38:25,130.3458,110.55525,0.6,121.2,0.848,0,10.05,0,3.3,1721,782,NA,NA,NA,NA,NA,2020-06-25 19:20:00,2020-06-25 19:00:00,"2020-06-26",4400,73,3
1302,"1_ 932_HFD_vehicle",33.15,"0106",2020-06-25 19:58:25,134.3238,114.06915,0.7,121.9,0.849,0,10.05,0.02,3.32,2627,1497,NA,NA,NA,NA,NA,2020-06-25 19:40:00,2020-06-25 19:00:00,"2020-06-26",4420,73,3
1303,"1_ 932_HFD_vehicle",33.15,"0106",2020-06-25 20:18:25,131.97015,110.55525,0.6,122.5,0.838,0,10.05,0,3.32,1571,727,NA,NA,NA,NA,NA,2020-06-25 20:00:00,2020-06-25 20:00:00,"2020-06-26",4440,74,3
1304,"1_ 932_HFD_vehicle",33.15,"0106",2020-06-25 20:38:25,123.4506,101.5053,0.6,123.1,0.822,0,10.05,0,3.32,2604,1498,NA,NA,NA,NA,NA,2020-06-25 20:20:00,2020-06-25 20:00:00,"2020-06-26",4460,74,3
1305,"1_ 932_HFD_vehicle",33.15,"0106",2020-06-25 20:58:25,95.70405,75.582,0.5,123.6,0.79,0,10.05,0,3.32,752,161,NA,NA,NA,NA,NA,2020-06-25 20:40:00,2020-06-25 20:00:00,"2020-06-26",4480,74,3
1306,"1_ 932_HFD_vehicle",33.15,"0106",2020-06-25 21:18:25,135.252,108.10215,0.6,124.2,0.799,0,10.05,0.02,3.34,2878,1714,NA,NA,NA,NA,NA,2020-06-25 21:00:00,2020-06-25 21:00:00,"2020-06-26",4500,75,3
1307,"1_ 932_HFD_vehicle",33.15,"0106",2020-06-25 21:38:25,114.33435,91.4277,0.5,124.7,0.8,0,10.05,0,3.34,2446,1436,NA,NA,NA,NA,NA,2020-06-25 21:20:00,2020-06-25 21:00:00,"2020-06-26",4520,75,3
1308,"1_ 932_HFD_vehicle",33.15,"0106",2020-06-25 21:58:25,118.5444,96.76485,0.6,125.3,0.816,0,10.05,0.02,3.36,2323,1159,NA,NA,NA,NA,NA,2020-06-25 21:40:00,2020-06-25 21:00:00,"2020-06-26",4540,75,3
1309,"1_ 932_HFD_vehicle",33.15,"0106",2020-06-25 22:18:25,86.62095,68.0901,0.4,125.7,0.786,0,10.05,0,3.36,723,161,NA,NA,NA,NA,NA,2020-06-25 22:00:00,2020-06-25 22:00:00,"2020-06-26",4560,76,3
1310,"1_ 932_HFD_vehicle",33.15,"0106",2020-06-25 22:38:25,99.7815,78.26715,0.5,126.2,0.784,0,10.05,0,3.36,84,12,NA,NA,NA,NA,NA,2020-06-25 22:20:00,2020-06-25 22:00:00,"2020-06-26",4580,76,3
1311,"1_ 932_HFD_vehicle",33.15,"0106",2020-06-25 22:58:25,134.7879,107.30655,0.6,126.8,0.796,0,10.05,0.04,3.4,2861,1806,NA,NA,NA,NA,NA,2020-06-25 22:40:00,2020-06-25 22:00:00,"2020-06-26",4600,76,3
1312,"1_ 932_HFD_vehicle",33.15,"0106",2020-06-25 23:18:25,109.7928,88.3116,0.5,127.3,0.804,0,10.05,0.08,3.48,2535,1414,NA,NA,NA,NA,NA,2020-06-25 23:00:00,2020-06-25 23:00:00,"2020-06-26",4620,77,3
1313,"1_ 932_HFD_vehicle",33.15,"0106",2020-06-25 23:38:25,71.604,54.13395,0.3,127.6,0.756,0,10.05,0,3.48,561,129,NA,NA,NA,NA,NA,2020-06-25 23:20:00,2020-06-25 23:00:00,"2020-06-26",4640,77,3
1314,"1_ 932_HFD_vehicle",33.15,"0106",2020-06-25 23:58:25,102.4335,80.45505,0.5,128.1,0.785,0,10.05,0,3.48,73,19,NA,NA,NA,NA,NA,2020-06-25 23:40:00,2020-06-25 23:00:00,"2020-06-26",4660,77,3
1315,"1_ 932_HFD_vehicle",33.15,"0106",2020-06-26 00:18:25,137.9703,109.6602,0.7,128.8,0.795,0,10.05,0.04,3.52,2386,1488,NA,NA,NA,NA,NA,2020-06-26 00:00:00,2020-06-26 00:00:00,"2020-06-26",4680,78,3
1316,"1_ 932_HFD_vehicle",33.15,"0106",2020-06-26 00:38:25,125.7048,99.74835,0.6,129.4,0.794,0,10.05,0.04,3.56,2909,1731,NA,NA,NA,NA,NA,2020-06-26 00:20:00,2020-06-26 00:00:00,"2020-06-26",4700,78,3
1317,"1_ 932_HFD_vehicle",33.15,"0106",2020-06-26 00:58:25,94.6101,75.0516,0.5,129.9,0.793,0,10.05,0.02,3.58,1550,502,NA,NA,NA,NA,NA,2020-06-26 00:40:00,2020-06-26 00:00:00,"2020-06-26",4720,78,3
1318,"1_ 932_HFD_vehicle",33.15,"0106",2020-06-26 01:18:25,93.8808,71.70345,0.4,130.3,0.764,0,10.05,0,3.58,232,24,NA,NA,NA,NA,NA,2020-06-26 01:00:00,2020-06-26 01:00:00,"2020-06-26",4740,79,3
1319,"1_ 932_HFD_vehicle",33.15,"0106",2020-06-26 01:38:25,83.63745,62.8524,0.4,130.7,0.752,0,10.05,0,3.58,111,26,NA,NA,NA,NA,NA,2020-06-26 01:20:00,2020-06-26 01:00:00,"2020-06-26",4760,79,3
1320,"1_ 932_HFD_vehicle",33.15,"0106",2020-06-26 01:58:25,146.29095,117.5499,0.7,131.4,0.804,0,10.05,0,3.58,1915,1310,NA,NA,NA,NA,NA,2020-06-26 01:40:00,2020-06-26 01:00:00,"2020-06-26",4780,79,3
1321,"1_ 932_HFD_vehicle",33.15,"0106",2020-06-26 02:18:25,119.8041,94.7427,0.6,132,0.791,0,10.05,0.08,3.66,2607,1579,NA,NA,NA,NA,NA,2020-06-26 02:00:00,2020-06-26 02:00:00,"2020-06-26",4800,80,3
1322,"1_ 932_HFD_vehicle",33.15,"0106",2020-06-26 02:38:25,99.5826,77.86935,0.5,132.5,0.782,0,10.05,0.04,3.7,1494,701,NA,NA,NA,NA,NA,2020-06-26 02:20:00,2020-06-26 02:00:00,"2020-06-26",4820,80,3
1323,"1_ 932_HFD_vehicle",33.15,"0106",2020-06-26 02:58:25,83.2728,63.34965,0.4,132.9,0.761,0,10.05,0,3.7,235,57,NA,NA,NA,NA,NA,2020-06-26 02:40:00,2020-06-26 02:00:00,"2020-06-26",4840,80,3
1324,"1_ 932_HFD_vehicle",33.15,"0106",2020-06-26 03:18:25,128.7546,101.7705,0.6,133.5,0.79,0,10.05,0,3.7,2354,1484,NA,NA,NA,NA,NA,2020-06-26 03:00:00,2020-06-26 03:00:00,"2020-06-26",4860,81,3
1325,"1_ 932_HFD_vehicle",33.15,"0106",2020-06-26 03:38:25,73.3278,55.4931,0.3,133.8,0.757,0,10.05,0.04,3.74,1211,550,NA,NA,NA,NA,NA,2020-06-26 03:20:00,2020-06-26 03:00:00,"2020-06-26",4880,81,3
1326,"1_ 932_HFD_vehicle",33.15,"0106",2020-06-26 03:58:25,86.6541,66.3663,0.4,134.2,0.766,0,10.05,0,3.74,40,6,NA,NA,NA,NA,NA,2020-06-26 03:40:00,2020-06-26 03:00:00,"2020-06-26",4900,81,3
1327,"1_ 932_HFD_vehicle",33.15,"0106",2020-06-26 04:18:25,131.24085,107.6049,0.6,134.8,0.82,0,10.05,0,3.74,736,509,NA,NA,NA,NA,NA,2020-06-26 04:00:00,2020-06-26 04:00:00,"2020-06-26",4920,82,3
1328,"1_ 932_HFD_vehicle",33.15,"0106",2020-06-26 04:38:25,136.1802,108.96405,0.7,135.5,0.8,0,10.05,0.02,3.76,3812,2472,NA,NA,NA,NA,NA,2020-06-26 04:20:00,2020-06-26 04:00:00,"2020-06-26",4940,82,3
1329,"1_ 932_HFD_vehicle",33.15,"0106",2020-06-26 04:58:25,95.83665,75.3831,0.5,136,0.787,0,10.05,0.04,3.8,1951,904,NA,NA,NA,NA,NA,2020-06-26 04:40:00,2020-06-26 04:00:00,"2020-06-26",4960,82,3
1330,"1_ 932_HFD_vehicle",33.15,"0106",2020-06-26 05:18:25,80.0241,59.70315,0.4,136.4,0.746,0,10.05,0,3.8,184,26,NA,NA,NA,NA,NA,2020-06-26 05:00:00,2020-06-26 05:00:00,"2020-06-26",4980,83,3
1331,"1_ 932_HFD_vehicle",33.15,"0106",2020-06-26 05:38:25,150.1695,120.83175,0.7,137.1,0.805,0,10.05,0,3.8,1899,1305,NA,NA,NA,NA,NA,2020-06-26 05:20:00,2020-06-26 05:00:00,"2020-06-26",5000,83,3
1332,"1_ 932_HFD_vehicle",33.15,"EVENT",2020-06-26 05:58:25,87.81435,68.289,0.4,137.5,0.778,0,10.05,0.02,3.82,1312,580,NA,NA,NA,NA,NA,2020-06-26 05:40:00,2020-06-26 05:00:00,"2020-06-26",5020,83,3
1333,"1_ 932_HFD_vehicle",33.15,"0106",2020-06-26 06:18:25,108.4005,93.64875,0.5,138,0.864,0.54,10.59,0,3.82,1448,833,NA,NA,NA,NA,NA,2020-06-26 06:00:00,2020-06-26 06:00:00,"2020-06-27",5040,84,4
1334,"1_ 932_HFD_vehicle",33.15,"0106",2020-06-26 06:38:25,90.00225,78.1677,0.4,138.4,0.868,0,10.59,0.06,3.88,128,31,NA,NA,NA,NA,NA,2020-06-26 06:20:00,2020-06-26 06:00:00,"2020-06-27",5060,84,4
1335,"1_ 932_HFD_vehicle",33.15,"0106",2020-06-26 06:58:25,99.61575,89.9028,0.5,138.9,0.902,0.12,10.71,0.08,3.96,331,122,NA,NA,NA,NA,NA,2020-06-26 06:40:00,2020-06-26 06:00:00,"2020-06-27",5080,84,4
1336,"1_ 932_HFD_vehicle",33.15,"0106",2020-06-26 07:18:25,97.82565,88.179,0.5,139.4,0.901,0,10.71,0.02,3.98,68,22,NA,NA,NA,NA,NA,2020-06-26 07:00:00,2020-06-26 07:00:00,"2020-06-27",5100,85,4
1337,"1_ 932_HFD_vehicle",33.15,"0106",2020-06-26 07:38:25,110.1906,102.1683,0.5,139.9,0.927,0.12,10.83,0.06,4.04,849,343,NA,NA,NA,NA,NA,2020-06-26 07:20:00,2020-06-26 07:00:00,"2020-06-27",5120,85,4
1338,"1_ 932_HFD_vehicle",33.15,"0106",2020-06-26 07:58:25,91.12935,80.78655,0.4,140.3,0.887,0,10.83,0.06,4.1,152,27,NA,NA,NA,NA,NA,2020-06-26 07:40:00,2020-06-26 07:00:00,"2020-06-27",5140,85,4
1339,"1_ 932_HFD_vehicle",33.15,"0106",2020-06-26 08:18:25,135.9813,126.0363,0.7,141,0.927,0.04,10.87,0.02,4.12,1058,594,NA,NA,NA,NA,NA,2020-06-26 08:00:00,2020-06-26 08:00:00,"2020-06-27",5160,86,4
1340,"1_ 932_HFD_vehicle",33.15,"0106",2020-06-26 08:38:25,108.4668,99.1185,0.5,141.5,0.914,0.13,11,0.04,4.16,1721,741,NA,NA,NA,NA,NA,2020-06-26 08:20:00,2020-06-26 08:00:00,"2020-06-27",5180,86,4
1341,"1_ 932_HFD_vehicle",33.15,"0106",2020-06-26 08:58:25,95.90295,85.2618,0.5,142,0.889,0,11,0.06,4.22,171,51,NA,NA,NA,NA,NA,2020-06-26 08:40:00,2020-06-26 08:00:00,"2020-06-27",5200,86,4
1342,"1_ 932_HFD_vehicle",33.15,"0106",2020-06-26 09:18:25,92.72055,82.875,0.5,142.5,0.894,0.14,11.14,0,4.22,181,34,NA,NA,NA,NA,NA,2020-06-26 09:00:00,2020-06-26 09:00:00,"2020-06-27",5220,87,4
1343,"1_ 932_HFD_vehicle",33.15,"0106",2020-06-26 09:38:25,85.36125,77.80305,0.4,142.9,0.912,0,11.14,0.02,4.24,83,32,NA,NA,NA,NA,NA,2020-06-26 09:20:00,2020-06-26 09:00:00,"2020-06-27",5240,87,4
1344,"1_ 932_HFD_vehicle",33.15,"0106",2020-06-26 09:58:25,101.67105,91.494,0.5,143.4,0.9,0,11.14,0,4.24,79,16,NA,NA,NA,NA,NA,2020-06-26 09:40:00,2020-06-26 09:00:00,"2020-06-27",5260,87,4
1345,"1_ 932_HFD_vehicle",33.15,"0106",2020-06-26 10:18:25,122.29035,115.85925,0.6,144,0.947,0.16,11.3,0.04,4.28,1470,784,NA,NA,NA,NA,NA,2020-06-26 10:00:00,2020-06-26 10:00:00,"2020-06-27",5280,88,4
1346,"1_ 932_HFD_vehicle",33.15,"0106",2020-06-26 10:38:25,84.63195,73.8582,0.4,144.4,0.873,0,11.3,0,4.28,441,134,NA,NA,NA,NA,NA,2020-06-26 10:20:00,2020-06-26 10:00:00,"2020-06-27",5300,88,4
1347,"1_ 932_HFD_vehicle",33.15,"0106",2020-06-26 10:58:25,98.2566,89.67075,0.5,144.9,0.912,0.07,11.37,0.04,4.32,160,51,NA,NA,NA,NA,NA,2020-06-26 10:40:00,2020-06-26 10:00:00,"2020-06-27",5320,88,4
1348,"1_ 932_HFD_vehicle",33.15,"0106",2020-06-26 11:18:25,112.3785,101.40585,0.6,145.5,0.902,0,11.37,0.06,4.38,1364,609,NA,NA,NA,NA,NA,2020-06-26 11:00:00,2020-06-26 11:00:00,"2020-06-27",5340,89,4
1349,"1_ 932_HFD_vehicle",33.15,"0106",2020-06-26 11:38:25,90.168,78.7644,0.4,145.9,0.873,0,11.37,0,4.38,45,19,NA,NA,NA,NA,NA,2020-06-26 11:20:00,2020-06-26 11:00:00,"2020-06-27",5360,89,4
1350,"1_ 932_HFD_vehicle",33.15,"0106",2020-06-26 11:58:25,117.18525,110.5884,0.6,146.5,0.944,0.12,11.49,0,4.38,489,217,NA,NA,NA,NA,NA,2020-06-26 11:40:00,2020-06-26 11:00:00,"2020-06-27",5380,89,4
1351,"1_ 933_HFD_vehicle",36.11,"0107",2020-06-22 18:00:25,126.24056,111.14658,0.6,0,0.881,0.05,0,0,0,936,591,NA,NA,NA,NA,NA,2020-06-22 18:00:00,2020-06-22 18:00:00,"2020-06-23",0,0,0
1352,"1_ 933_HFD_vehicle",36.11,"0107",2020-06-22 18:20:25,99.33861,83.84742,0.5,0.5,0.844,0,0,0,0,1487,695,NA,NA,NA,NA,NA,2020-06-22 18:20:00,2020-06-22 18:00:00,"2020-06-23",20,0,0
1353,"1_ 933_HFD_vehicle",36.11,"0107",2020-06-22 18:40:25,102.69684,88.18062,0.5,1,0.859,0.03,0.03,0,0,792,449,NA,NA,NA,NA,NA,2020-06-22 18:40:00,2020-06-22 18:00:00,"2020-06-23",40,0,0
1354,"1_ 933_HFD_vehicle",36.11,"0107",2020-06-22 19:00:25,146.6066,128.73215,0.7,1.7,0.878,0.06,0.0900000000000001,0,0,1572,1111,NA,NA,NA,NA,NA,2020-06-22 19:00:00,2020-06-22 19:00:00,"2020-06-23",60,1,0
1355,"1_ 933_HFD_vehicle",36.11,"0107",2020-06-22 19:20:25,124.00174,108.72721,0.6,2.3,0.877,0.11,0.2,0,0,2295,1428,NA,NA,NA,NA,NA,2020-06-22 19:20:00,2020-06-22 19:00:00,"2020-06-23",80,1,0
1356,"1_ 933_HFD_vehicle",36.11,"0107",2020-06-22 19:40:25,102.33574,84.53351,0.5,2.8,0.826,0,0.2,0,0,555,262,NA,NA,NA,NA,NA,2020-06-22 19:40:00,2020-06-22 19:00:00,"2020-06-23",100,1,0
1357,"1_ 933_HFD_vehicle",36.11,"0107",2020-06-22 20:00:25,131.11541,110.38827,0.6,3.4,0.842,0,0.2,0,0,2845,1998,NA,NA,NA,NA,NA,2020-06-22 20:00:00,2020-06-22 20:00:00,"2020-06-23",120,2,0
1358,"1_ 933_HFD_vehicle",36.11,"0107",2020-06-22 20:20:25,101.97464,81.82526,0.5,3.9,0.802,0,0.2,0,0,1296,620,NA,NA,NA,NA,NA,2020-06-22 20:20:00,2020-06-22 20:00:00,"2020-06-23",140,2,0
1359,"1_ 933_HFD_vehicle",36.11,"0107",2020-06-22 20:40:25,95.83594,78.53925,0.5,4.4,0.82,0.08,0.28,0,0,1170,717,NA,NA,NA,NA,NA,2020-06-22 20:40:00,2020-06-22 20:00:00,"2020-06-23",160,2,0
1360,"1_ 933_HFD_vehicle",36.11,"0107",2020-06-22 21:00:25,138.37352,118.11581,0.7,5.1,0.854,0.09,0.37,0.18,0.18,2555,1675,NA,NA,NA,NA,NA,2020-06-22 21:00:00,2020-06-22 21:00:00,"2020-06-23",180,3,0
1361,"1_ 933_HFD_vehicle",36.11,"0107",2020-06-22 21:20:25,118.54913,98.47197,0.6,5.7,0.83,0.07,0.44,0,0.18,2038,1201,NA,NA,NA,NA,NA,2020-06-22 21:20:00,2020-06-22 21:00:00,"2020-06-23",200,3,0
1362,"1_ 933_HFD_vehicle",36.11,"0107",2020-06-22 21:40:25,104.68289,89.33614,0.5,6.2,0.853,0.04,0.48,0,0.18,363,220,NA,NA,NA,NA,NA,2020-06-22 21:40:00,2020-06-22 21:00:00,"2020-06-23",220,3,0
1363,"1_ 933_HFD_vehicle",36.11,"0107",2020-06-22 22:00:25,91.53885,75.97544,0.4,6.6,0.83,0.05,0.53,0,0.18,1026,644,NA,NA,NA,NA,NA,2020-06-22 22:00:00,2020-06-22 22:00:00,"2020-06-23",240,4,0
1364,"1_ 933_HFD_vehicle",36.11,"0107",2020-06-22 22:20:25,110.92992,96.19704,0.5,7.1,0.867,0.08,0.61,0.02,0.2,881,437,NA,NA,NA,NA,NA,2020-06-22 22:20:00,2020-06-22 22:00:00,"2020-06-23",260,4,0
1365,"1_ 933_HFD_vehicle",36.11,"0107",2020-06-22 22:40:25,94.46376,79.22534,0.5,7.6,0.838,0.05,0.66,0.04,0.24,185,105,NA,NA,NA,NA,NA,2020-06-22 22:40:00,2020-06-22 22:00:00,"2020-06-23",280,4,0
1366,"1_ 933_HFD_vehicle",36.11,"0107",2020-06-22 23:00:25,98.43586,82.58357,0.5,8.1,0.839,0.03,0.69,0,0.24,219,140,NA,NA,NA,NA,NA,2020-06-22 23:00:00,2020-06-22 23:00:00,"2020-06-23",300,5,0
1367,"1_ 933_HFD_vehicle",36.11,"0107",2020-06-22 23:20:25,129.38213,108.25778,0.6,8.7,0.837,0,0.69,0.04,0.28,1397,824,NA,NA,NA,NA,NA,2020-06-22 23:20:00,2020-06-22 23:00:00,"2020-06-23",320,5,0
1368,"1_ 933_HFD_vehicle",36.11,"0107",2020-06-22 23:40:25,96.23315,77.9976,0.5,9.2,0.81,0,0.69,0.02,0.3,899,327,NA,NA,NA,NA,NA,2020-06-22 23:40:00,2020-06-22 23:00:00,"2020-06-23",340,5,0
1369,"1_ 933_HFD_vehicle",36.11,"0107",2020-06-23 00:00:25,103.34682,85.40015,0.5,9.7,0.826,0.09,0.78,0,0.3,150,73,NA,NA,NA,NA,NA,2020-06-23 00:00:00,2020-06-23 00:00:00,"2020-06-23",360,6,0
1370,"1_ 933_HFD_vehicle",36.11,"0107",2020-06-23 00:20:25,101.18022,85.61681,0.5,10.2,0.846,0.07,0.85,0,0.3,415,235,NA,NA,NA,NA,NA,2020-06-23 00:20:00,2020-06-23 00:00:00,"2020-06-23",380,6,0
1371,"1_ 933_HFD_vehicle",36.11,"0107",2020-06-23 00:40:25,97.53311,79.18923,0.5,10.7,0.812,0,0.85,0.06,0.36,878,403,NA,NA,NA,NA,NA,2020-06-23 00:40:00,2020-06-23 00:00:00,"2020-06-23",400,6,0
1372,"1_ 933_HFD_vehicle",36.11,"0107",2020-06-23 01:00:25,93.5249,77.41984,0.5,11.2,0.828,0.05,0.9,0,0.36,107,36,NA,NA,NA,NA,NA,2020-06-23 01:00:00,2020-06-23 01:00:00,"2020-06-23",420,7,0
1373,"1_ 933_HFD_vehicle",36.11,"0107",2020-06-23 01:20:25,110.74937,96.73869,0.5,11.7,0.874,0.09,0.99,0,0.36,499,258,NA,NA,NA,NA,NA,2020-06-23 01:20:00,2020-06-23 01:00:00,"2020-06-23",440,7,0
1374,"1_ 933_HFD_vehicle",36.11,"0107",2020-06-23 01:40:25,95.87205,79.36978,0.5,12.2,0.828,0,0.99,0.08,0.44,933,499,NA,NA,NA,NA,NA,2020-06-23 01:40:00,2020-06-23 01:00:00,"2020-06-23",460,7,0
1375,"1_ 933_HFD_vehicle",36.11,"0107",2020-06-23 02:00:25,97.09979,83.053,0.5,12.7,0.855,0.04,1.03,0,0.44,633,307,NA,NA,NA,NA,NA,2020-06-23 02:00:00,2020-06-23 02:00:00,"2020-06-23",480,8,0
1376,"1_ 933_HFD_vehicle",36.11,"0107",2020-06-23 02:20:25,103.6357,84.78628,0.5,13.2,0.818,0,1.03,0.04,0.48,106,66,NA,NA,NA,NA,NA,2020-06-23 02:20:00,2020-06-23 02:00:00,"2020-06-23",500,8,0
1377,"1_ 933_HFD_vehicle",36.11,"0107",2020-06-23 02:40:25,91.53885,73.19497,0.4,13.6,0.8,0,1.03,0.02,0.5,565,262,NA,NA,NA,NA,NA,2020-06-23 02:40:00,2020-06-23 02:00:00,"2020-06-23",520,8,0
1378,"1_ 933_HFD_vehicle",36.11,"0107",2020-06-23 03:00:25,132.70425,116.6353,0.6,14.2,0.879,0.12,1.15,0,0.5,1393,892,NA,NA,NA,NA,NA,2020-06-23 03:00:00,2020-06-23 03:00:00,"2020-06-23",540,9,0
1379,"1_ 933_HFD_vehicle",36.11,"0107",2020-06-23 03:20:25,86.95288,68.68122,0.4,14.6,0.79,0,1.15,0.08,0.58,747,352,NA,NA,NA,NA,NA,2020-06-23 03:20:00,2020-06-23 03:00:00,"2020-06-23",560,9,0
1380,"1_ 933_HFD_vehicle",36.11,"0107",2020-06-23 03:40:25,96.44981,80.70585,0.5,15.1,0.837,0.09,1.24,0,0.58,228,114,NA,NA,NA,NA,NA,2020-06-23 03:40:00,2020-06-23 03:00:00,"2020-06-23",580,9,0
1381,"1_ 933_HFD_vehicle",36.11,"0107",2020-06-23 04:00:25,91.32219,79.22534,0.4,15.5,0.867,0,1.24,0,0.58,121,81,NA,NA,NA,NA,NA,2020-06-23 04:00:00,2020-06-23 04:00:00,"2020-06-23",600,10,0
1382,"1_ 933_HFD_vehicle",36.11,"0107",2020-06-23 04:20:25,89.11948,78.53925,0.4,15.9,0.881,0.07,1.31,0,0.58,480,264,NA,NA,NA,NA,NA,2020-06-23 04:20:00,2020-06-23 04:00:00,"2020-06-23",620,10,0
1383,"1_ 933_HFD_vehicle",36.11,"0107",2020-06-23 04:40:25,90.70832,79.94754,0.4,16.3,0.881,0.05,1.36,0,0.58,89,37,NA,NA,NA,NA,NA,2020-06-23 04:40:00,2020-06-23 04:00:00,"2020-06-23",640,10,0
1384,"1_ 933_HFD_vehicle",36.11,"0107",2020-06-23 05:00:25,104.68289,87.42231,0.5,16.8,0.835,0,1.36,0.04,0.62,428,198,NA,NA,NA,NA,NA,2020-06-23 05:00:00,2020-06-23 05:00:00,"2020-06-23",660,11,0
1385,"1_ 933_HFD_vehicle",36.11,"0107",2020-06-23 05:20:25,101.18022,87.16954,0.5,17.3,0.861,0.03,1.39,0,0.62,208,84,NA,NA,NA,NA,NA,2020-06-23 05:20:00,2020-06-23 05:00:00,"2020-06-23",680,11,0
1386,"1_ 933_HFD_vehicle",36.11,"0107",2020-06-23 05:40:25,97.497,81.57249,0.5,17.8,0.837,0,1.39,0,0.62,738,401,NA,NA,NA,NA,NA,2020-06-23 05:40:00,2020-06-23 05:00:00,"2020-06-23",700,11,0
1387,"1_ 933_HFD_vehicle",36.11,"0107",2020-06-23 06:00:25,127.86551,106.84949,0.6,18.4,0.836,0,1.39,0.02,0.64,1833,1127,NA,NA,NA,NA,NA,2020-06-23 06:00:00,2020-06-23 06:00:00,"2020-06-24",720,12,1
1388,"1_ 933_HFD_vehicle",36.11,"0107",2020-06-23 06:20:25,93.81378,72.97831,0.4,18.8,0.778,0,1.39,0,0.64,613,255,NA,NA,NA,NA,NA,2020-06-23 06:20:00,2020-06-23 06:00:00,"2020-06-24",740,12,1
1389,"1_ 933_HFD_vehicle",36.11,"0107",2020-06-23 06:40:25,83.34188,70.27006,0.4,19.2,0.843,0.08,1.47,0,0.64,201,80,NA,NA,NA,NA,NA,2020-06-23 06:40:00,2020-06-23 06:00:00,"2020-06-24",760,12,1
1390,"1_ 933_HFD_vehicle",36.11,"0107",2020-06-23 07:00:25,88.39728,73.80884,0.4,19.6,0.835,0,1.47,0,0.64,86,45,NA,NA,NA,NA,NA,2020-06-23 07:00:00,2020-06-23 07:00:00,"2020-06-24",780,13,1
1391,"1_ 933_HFD_vehicle",36.11,"0107",2020-06-23 07:20:25,124.2184,109.7744,0.6,20.2,0.884,0.07,1.54,0.02,0.66,453,243,NA,NA,NA,NA,NA,2020-06-23 07:20:00,2020-06-23 07:00:00,"2020-06-24",800,13,1
1392,"1_ 933_HFD_vehicle",36.11,"EVENT",2020-06-23 07:40:25,97.71366,82.54746,0.5,20.7,0.845,0,1.54,0,0.66,216,95,NA,NA,NA,NA,NA,2020-06-23 07:40:00,2020-06-23 07:00:00,"2020-06-24",820,13,1
1393,"1_ 933_HFD_vehicle",36.11,"0107",2020-06-23 08:00:25,100.78301,80.85029,0.5,21.2,0.802,0.01,1.55,0,0.66,91,45,NA,NA,NA,NA,NA,2020-06-23 08:00:00,2020-06-23 08:00:00,"2020-06-24",840,14,1
1394,"1_ 933_HFD_vehicle",36.11,"0107",2020-06-23 08:20:25,111.76045,93.84989,0.5,21.7,0.84,0,1.55,0,0.66,1075,481,NA,NA,NA,NA,NA,2020-06-23 08:20:00,2020-06-23 08:00:00,"2020-06-24",860,14,1
1395,"1_ 933_HFD_vehicle",36.11,"0107",2020-06-23 08:40:25,98.18309,76.08377,0.5,22.2,0.775,0,1.55,0,0.66,274,107,NA,NA,NA,NA,NA,2020-06-23 08:40:00,2020-06-23 08:00:00,"2020-06-24",880,14,1
1396,"1_ 933_HFD_vehicle",36.11,"0107",2020-06-23 09:00:25,96.08871,76.5532,0.5,22.7,0.797,0,1.55,0,0.66,91,48,NA,NA,NA,NA,NA,2020-06-23 09:00:00,2020-06-23 09:00:00,"2020-06-24",900,15,1
1397,"1_ 933_HFD_vehicle",36.11,"0107",2020-06-23 09:20:25,93.05547,79.91143,0.5,23.2,0.859,0.06,1.61,0,0.66,484,289,NA,NA,NA,NA,NA,2020-06-23 09:20:00,2020-06-23 09:00:00,"2020-06-24",920,15,1
1398,"1_ 933_HFD_vehicle",36.11,"0107",2020-06-23 09:40:25,95.65539,79.65866,0.5,23.7,0.833,0,1.61,0,0.66,52,16,NA,NA,NA,NA,NA,2020-06-23 09:40:00,2020-06-23 09:00:00,"2020-06-24",940,15,1
1399,"1_ 933_HFD_vehicle",36.11,"0107",2020-06-23 10:00:25,93.48879,80.85029,0.5,24.2,0.865,0.03,1.64,0,0.66,410,238,NA,NA,NA,NA,NA,2020-06-23 10:00:00,2020-06-23 10:00:00,"2020-06-24",960,16,1
1400,"1_ 933_HFD_vehicle",36.11,"0107",2020-06-23 10:20:25,105.62175,90.81665,0.5,24.7,0.86,0.03,1.67,0,0.66,259,127,NA,NA,NA,NA,NA,2020-06-23 10:20:00,2020-06-23 10:00:00,"2020-06-24",980,16,1
1401,"1_ 933_HFD_vehicle",36.11,"0107",2020-06-23 10:40:25,98.61641,82.94467,0.5,25.2,0.841,0,1.67,0,0.66,306,121,NA,NA,NA,NA,NA,2020-06-23 10:40:00,2020-06-23 10:00:00,"2020-06-24",1000,16,1
1402,"1_ 933_HFD_vehicle",36.11,"0107",2020-06-23 11:00:25,92.76659,77.88927,0.4,25.6,0.839,0.03,1.7,0,0.66,94,60,NA,NA,NA,NA,NA,2020-06-23 11:00:00,2020-06-23 11:00:00,"2020-06-24",1020,17,1
1403,"1_ 933_HFD_vehicle",36.11,"0107",2020-06-23 11:20:25,106.77727,92.29716,0.5,26.1,0.864,0.04,1.74,0,0.66,664,354,NA,NA,NA,NA,NA,2020-06-23 11:20:00,2020-06-23 11:00:00,"2020-06-24",1040,17,1
1404,"1_ 933_HFD_vehicle",36.11,"0107",2020-06-23 11:40:25,100.63857,81.75304,0.5,26.6,0.812,0,1.74,0,0.66,67,27,NA,NA,NA,NA,NA,2020-06-23 11:40:00,2020-06-23 11:00:00,"2020-06-24",1060,17,1
1405,"1_ 933_HFD_vehicle",36.11,"0107",2020-06-23 12:00:25,118.58524,102.58851,0.6,27.2,0.865,0.06,1.8,0,0.66,685,408,NA,NA,NA,NA,NA,2020-06-23 12:00:00,2020-06-23 12:00:00,"2020-06-24",1080,18,1
1406,"1_ 933_HFD_vehicle",36.11,"0107",2020-06-23 12:20:25,106.45228,87.92785,0.5,27.7,0.826,0,1.8,0,0.66,708,390,NA,NA,NA,NA,NA,2020-06-23 12:20:00,2020-06-23 12:00:00,"2020-06-24",1100,18,1
1407,"1_ 933_HFD_vehicle",36.11,"0107",2020-06-23 12:40:25,96.01649,79.15312,0.5,28.2,0.824,0.08,1.88,0,0.66,115,49,NA,NA,NA,NA,NA,2020-06-23 12:40:00,2020-06-23 12:00:00,"2020-06-24",1120,18,1
1408,"1_ 933_HFD_vehicle",36.11,"0107",2020-06-23 13:00:25,93.41657,79.98365,0.5,28.7,0.856,-0.09,1.79,0,0.66,399,217,NA,NA,NA,NA,NA,2020-06-23 13:00:00,2020-06-23 13:00:00,"2020-06-24",1140,19,1
1409,"1_ 933_HFD_vehicle",36.11,"0107",2020-06-23 13:20:25,98.72474,87.63897,0.5,29.2,0.888,0.19,1.98,0,0.66,412,171,NA,NA,NA,NA,NA,2020-06-23 13:20:00,2020-06-23 13:00:00,"2020-06-24",1160,19,1
1410,"1_ 933_HFD_vehicle",36.11,"0107",2020-06-23 13:40:25,94.86097,81.64471,0.5,29.7,0.861,0,1.98,0,0.66,65,28,NA,NA,NA,NA,NA,2020-06-23 13:40:00,2020-06-23 13:00:00,"2020-06-24",1180,19,1
1411,"1_ 933_HFD_vehicle",36.11,"0107",2020-06-23 14:00:25,98.5803,87.96396,0.5,30.2,0.892,0.08,2.06,0,0.66,137,78,NA,NA,NA,NA,NA,2020-06-23 14:00:00,2020-06-23 14:00:00,"2020-06-24",1200,20,1
1412,"1_ 933_HFD_vehicle",36.11,"0107",2020-06-23 14:20:25,91.89995,77.74483,0.4,30.6,0.846,0,2.06,0,0.66,162,63,NA,NA,NA,NA,NA,2020-06-23 14:20:00,2020-06-23 14:00:00,"2020-06-24",1220,20,1
1413,"1_ 933_HFD_vehicle",36.11,"0107",2020-06-23 14:40:25,106.8856,97.71366,0.5,31.1,0.914,0.09,2.15,0,0.66,657,335,NA,NA,NA,NA,NA,2020-06-23 14:40:00,2020-06-23 14:00:00,"2020-06-24",1240,20,1
1414,"1_ 933_HFD_vehicle",36.11,"0107",2020-06-23 15:00:25,96.70258,82.22247,0.5,31.6,0.85,0,2.15,0,0.66,375,76,NA,NA,NA,NA,NA,2020-06-23 15:00:00,2020-06-23 15:00:00,"2020-06-24",1260,21,1
1415,"1_ 933_HFD_vehicle",36.11,"0107",2020-06-23 15:20:25,98.68863,80.85029,0.5,32.1,0.819,0,2.15,0,0.66,78,44,NA,NA,NA,NA,NA,2020-06-23 15:20:00,2020-06-23 15:00:00,"2020-06-24",1280,21,1
1416,"1_ 933_HFD_vehicle",36.11,"0107",2020-06-23 15:40:25,96.26926,79.00868,0.5,32.6,0.821,0,2.15,0,0.66,135,82,NA,NA,NA,NA,NA,2020-06-23 15:40:00,2020-06-23 15:00:00,"2020-06-24",1300,21,1
1417,"1_ 933_HFD_vehicle",36.11,"0107",2020-06-23 16:00:25,93.77767,76.95041,0.5,33.1,0.821,0,2.15,0,0.66,572,197,NA,NA,NA,NA,NA,2020-06-23 16:00:00,2020-06-23 16:00:00,"2020-06-24",1320,22,1
1418,"1_ 933_HFD_vehicle",36.11,"0107",2020-06-23 16:20:25,100.71079,83.45021,0.5,33.6,0.829,0,2.15,0,0.66,501,174,NA,NA,NA,NA,NA,2020-06-23 16:20:00,2020-06-23 16:00:00,"2020-06-24",1340,22,1
1419,"1_ 933_HFD_vehicle",36.11,"0107",2020-06-23 16:40:25,91.3583,74.85603,0.4,34,0.819,0.1,2.25,0,0.66,88,38,NA,NA,NA,NA,NA,2020-06-23 16:40:00,2020-06-23 16:00:00,"2020-06-24",1360,22,1
1420,"1_ 933_HFD_vehicle",36.11,"0107",2020-06-23 17:00:25,100.99967,86.70011,0.5,34.5,0.858,0.01,2.26,0,0.66,86,35,NA,NA,NA,NA,NA,2020-06-23 17:00:00,2020-06-23 17:00:00,"2020-06-24",1380,23,1
1421,"1_ 933_HFD_vehicle",36.11,"0107",2020-06-23 17:20:25,95.47484,83.053,0.5,35,0.87,0.07,2.33,0,0.66,242,127,NA,NA,NA,NA,NA,2020-06-23 17:20:00,2020-06-23 17:00:00,"2020-06-24",1400,23,1
1422,"1_ 933_HFD_vehicle",36.11,"0107",2020-06-23 17:40:25,111.61601,100.92745,0.6,35.6,0.904,0.05,2.38,0,0.66,454,169,NA,NA,NA,NA,NA,2020-06-23 17:40:00,2020-06-23 17:00:00,"2020-06-24",1420,23,1
1423,"1_ 933_HFD_vehicle",36.11,"0107",2020-06-23 18:00:25,100.78301,83.84742,0.5,36.1,0.832,0,2.38,0,0.66,603,313,NA,NA,NA,NA,NA,2020-06-23 18:00:00,2020-06-23 18:00:00,"2020-06-24",1440,24,1
1424,"1_ 933_HFD_vehicle",36.11,"0107",2020-06-23 18:20:25,100.81912,81.03084,0.5,36.6,0.804,0,2.38,0,0.66,849,513,NA,NA,NA,NA,NA,2020-06-23 18:20:00,2020-06-23 18:00:00,"2020-06-24",1460,24,1
1425,"1_ 933_HFD_vehicle",36.11,"0107",2020-06-23 18:40:25,119.77687,97.1359,0.6,37.2,0.811,0,2.38,0,0.66,1204,592,NA,NA,NA,NA,NA,2020-06-23 18:40:00,2020-06-23 18:00:00,"2020-06-24",1480,24,1
1426,"1_ 933_HFD_vehicle",36.11,"0107",2020-06-23 19:00:25,104.97177,84.82239,0.5,37.7,0.808,0.03,2.41,0,0.66,1583,915,NA,NA,NA,NA,NA,2020-06-23 19:00:00,2020-06-23 19:00:00,"2020-06-24",1500,25,1
1427,"1_ 933_HFD_vehicle",36.11,"0107",2020-06-23 19:20:25,106.23562,87.60286,0.5,38.2,0.825,0.06,2.47,0,0.66,341,212,NA,NA,NA,NA,NA,2020-06-23 19:20:00,2020-06-23 19:00:00,"2020-06-24",1520,25,1
1428,"1_ 933_HFD_vehicle",36.11,"0107",2020-06-23 19:40:25,103.6357,89.22781,0.5,38.7,0.861,0.07,2.54,0,0.66,511,260,NA,NA,NA,NA,NA,2020-06-23 19:40:00,2020-06-23 19:00:00,"2020-06-24",1540,25,1
1429,"1_ 933_HFD_vehicle",36.11,"0107",2020-06-23 20:00:25,140.32346,123.71286,0.7,39.4,0.882,0.08,2.62,0,0.66,1746,1076,NA,NA,NA,NA,NA,2020-06-23 20:00:00,2020-06-23 20:00:00,"2020-06-24",1560,26,1
1430,"1_ 933_HFD_vehicle",36.11,"0107",2020-06-23 20:20:25,127.61274,105.54953,0.6,40,0.827,0.08,2.7,0.2,0.86,2976,2008,NA,NA,NA,NA,NA,2020-06-23 20:20:00,2020-06-23 20:00:00,"2020-06-24",1580,26,1
1431,"1_ 933_HFD_vehicle",36.11,"0107",2020-06-23 20:40:25,111.14658,89.48058,0.5,40.5,0.805,0.03,2.73,0,0.86,869,400,NA,NA,NA,NA,NA,2020-06-23 20:40:00,2020-06-23 20:00:00,"2020-06-24",1600,26,1
1432,"1_ 933_HFD_vehicle",36.11,"0107",2020-06-23 21:00:25,122.95455,106.12729,0.6,41.1,0.863,0.07,2.8,0,0.86,588,363,NA,NA,NA,NA,NA,2020-06-23 21:00:00,2020-06-23 21:00:00,"2020-06-24",1620,27,1
1433,"1_ 933_HFD_vehicle",36.11,"0107",2020-06-23 21:20:25,130.68209,113.0243,0.6,41.7,0.865,0,2.8,0.04,0.9,2272,1414,NA,NA,NA,NA,NA,2020-06-23 21:20:00,2020-06-23 21:00:00,"2020-06-24",1640,27,1
1434,"1_ 933_HFD_vehicle",36.11,"0107",2020-06-23 21:40:25,103.9968,81.9697,0.5,42.2,0.788,0,2.8,0,0.9,1292,646,NA,NA,NA,NA,NA,2020-06-23 21:40:00,2020-06-23 21:00:00,"2020-06-24",1660,27,1
1435,"1_ 933_HFD_vehicle",36.11,"0107",2020-06-23 22:00:25,117.86304,98.65252,0.6,42.8,0.837,0.13,2.93,0,0.9,631,381,NA,NA,NA,NA,NA,2020-06-23 22:00:00,2020-06-23 22:00:00,"2020-06-24",1680,28,1
1436,"1_ 933_HFD_vehicle",36.11,"0107",2020-06-23 22:20:25,104.10513,88.07229,0.5,43.3,0.846,0.09,3.02,0,0.9,301,180,NA,NA,NA,NA,NA,2020-06-23 22:20:00,2020-06-23 22:00:00,"2020-06-24",1700,28,1
1437,"1_ 933_HFD_vehicle",36.11,"0107",2020-06-23 22:40:25,104.32179,87.71119,0.5,43.8,0.841,0,3.02,0.12,1.02,475,217,NA,NA,NA,NA,NA,2020-06-23 22:40:00,2020-06-23 22:00:00,"2020-06-24",1720,28,1
1438,"1_ 933_HFD_vehicle",36.11,"0107",2020-06-23 23:00:25,133.71533,117.97137,0.7,44.5,0.882,0.06,3.08,0.02,1.04,1047,609,NA,NA,NA,NA,NA,2020-06-23 23:00:00,2020-06-23 23:00:00,"2020-06-24",1740,29,1
1439,"1_ 933_HFD_vehicle",36.11,"0107",2020-06-23 23:20:25,115.22701,99.26639,0.6,45.1,0.861,0.03,3.11,0,1.04,1708,917,NA,NA,NA,NA,NA,2020-06-23 23:20:00,2020-06-23 23:00:00,"2020-06-24",1760,29,1
1440,"1_ 933_HFD_vehicle",36.11,"0107",2020-06-23 23:40:25,104.24957,84.53351,0.5,45.6,0.811,0.08,3.19,0.02,1.06,211,110,NA,NA,NA,NA,NA,2020-06-23 23:40:00,2020-06-23 23:00:00,"2020-06-24",1780,29,1
1441,"1_ 933_HFD_vehicle",36.11,"0107",2020-06-24 00:00:25,116.67141,98.97751,0.6,46.2,0.848,0,3.19,0.04,1.1,2108,1220,NA,NA,NA,NA,NA,2020-06-24 00:00:00,2020-06-24 00:00:00,"2020-06-24",1800,30,1
1442,"1_ 933_HFD_vehicle",36.11,"0107",2020-06-24 00:20:25,100.56635,79.69477,0.5,46.7,0.793,0,3.19,0,1.1,260,87,NA,NA,NA,NA,NA,2020-06-24 00:20:00,2020-06-24 00:00:00,"2020-06-24",1820,30,1
1443,"1_ 933_HFD_vehicle",36.11,"0107",2020-06-24 00:40:25,98.14698,83.4141,0.5,47.2,0.85,0.08,3.27,0,1.1,355,190,NA,NA,NA,NA,NA,2020-06-24 00:40:00,2020-06-24 00:00:00,"2020-06-24",1840,30,1
1444,"1_ 933_HFD_vehicle",36.11,"0107",2020-06-24 01:00:25,110.96603,95.54706,0.5,47.7,0.861,0.07,3.34,0,1.1,583,299,NA,NA,NA,NA,NA,2020-06-24 01:00:00,2020-06-24 01:00:00,"2020-06-24",1860,31,1
1445,"1_ 933_HFD_vehicle",36.11,"0107",2020-06-24 01:20:25,102.69684,84.35296,0.5,48.2,0.821,0,3.34,0.02,1.12,716,417,NA,NA,NA,NA,NA,2020-06-24 01:20:00,2020-06-24 01:00:00,"2020-06-24",1880,31,1
1446,"1_ 933_HFD_vehicle",36.11,"0107",2020-06-24 01:40:25,107.46336,84.56962,0.5,48.7,0.787,0,3.34,0,1.12,170,74,NA,NA,NA,NA,NA,2020-06-24 01:40:00,2020-06-24 01:00:00,"2020-06-24",1900,31,1
1447,"1_ 933_HFD_vehicle",36.11,"0107",2020-06-24 02:00:25,94.31932,78.3587,0.5,49.2,0.831,0.06,3.4,0.06,1.18,822,448,NA,NA,NA,NA,NA,2020-06-24 02:00:00,2020-06-24 02:00:00,"2020-06-24",1920,32,1
1448,"1_ 933_HFD_vehicle",36.11,"0107",2020-06-24 02:20:25,92.4416,78.03371,0.4,49.6,0.844,0.04,3.44,0,1.18,192,130,NA,NA,NA,NA,NA,2020-06-24 02:20:00,2020-06-24 02:00:00,"2020-06-24",1940,32,1
1449,"1_ 933_HFD_vehicle",36.11,"0107",2020-06-24 02:40:25,110.74937,89.76946,0.5,50.1,0.811,0,3.44,0.04,1.22,471,201,NA,NA,NA,NA,NA,2020-06-24 02:40:00,2020-06-24 02:00:00,"2020-06-24",1960,32,1
1450,"1_ 933_HFD_vehicle",36.11,"0107",2020-06-24 03:00:25,104.86344,85.79736,0.5,50.6,0.818,0,3.44,0,1.22,932,533,NA,NA,NA,NA,NA,2020-06-24 03:00:00,2020-06-24 03:00:00,"2020-06-24",1980,33,1
1451,"1_ 933_HFD_vehicle",36.11,"0107",2020-06-24 03:20:25,94.21099,77.56428,0.5,51.1,0.823,0.04,3.48,0,1.22,148,91,NA,NA,NA,NA,NA,2020-06-24 03:20:00,2020-06-24 03:00:00,"2020-06-24",2000,33,1
1452,"1_ 933_HFD_vehicle",36.11,"0107",2020-06-24 03:40:25,99.44694,85.79736,0.5,51.6,0.863,0.09,3.57,0,1.22,204,98,NA,NA,NA,NA,NA,2020-06-24 03:40:00,2020-06-24 03:00:00,"2020-06-24",2020,33,1
1453,"1_ 933_HFD_vehicle",36.11,"0107",2020-06-24 04:00:25,101.36077,88.18062,0.5,52.1,0.87,0,3.57,0,1.22,802,487,NA,NA,NA,NA,NA,2020-06-24 04:00:00,2020-06-24 04:00:00,"2020-06-24",2040,34,1
1454,"1_ 933_HFD_vehicle",36.11,"0107",2020-06-24 04:20:25,103.67181,88.14451,0.5,52.6,0.85,0.03,3.6,0,1.22,165,110,NA,NA,NA,NA,NA,2020-06-24 04:20:00,2020-06-24 04:00:00,"2020-06-24",2060,34,1
1455,"1_ 933_HFD_vehicle",36.11,"0107",2020-06-24 04:40:25,112.19377,95.07763,0.5,53.1,0.847,0.03,3.63,0,1.22,478,267,NA,NA,NA,NA,NA,2020-06-24 04:40:00,2020-06-24 04:00:00,"2020-06-24",2080,34,1
1456,"1_ 933_HFD_vehicle",36.11,"0107",2020-06-24 05:00:25,139.0235,118.69357,0.7,53.8,0.854,0.03,3.66,0.16,1.38,2924,2004,NA,NA,NA,NA,NA,2020-06-24 05:00:00,2020-06-24 05:00:00,"2020-06-24",2100,35,1
1457,"1_ 933_HFD_vehicle",36.11,"0107",2020-06-24 05:20:25,115.47978,95.94427,0.6,54.4,0.831,0,3.66,0.06,1.44,2421,1431,NA,NA,NA,NA,NA,2020-06-24 05:20:00,2020-06-24 05:00:00,"2020-06-24",2120,35,1
1458,"1_ 933_HFD_vehicle",36.11,"0107",2020-06-24 05:40:25,96.37759,74.0255,0.5,54.9,0.768,0,3.66,0,1.44,623,255,NA,NA,NA,NA,NA,2020-06-24 05:40:00,2020-06-24 05:00:00,"2020-06-24",2140,35,1
1459,"1_ 933_HFD_vehicle",36.11,"0107",2020-06-24 06:00:25,93.84989,74.06161,0.4,55.3,0.789,0.07,3.73,0,1.44,222,107,NA,NA,NA,NA,NA,2020-06-24 06:00:00,2020-06-24 06:00:00,"2020-06-25",2160,36,2
1460,"1_ 933_HFD_vehicle",36.11,"0107",2020-06-24 06:20:25,91.89995,74.92825,0.4,55.7,0.815,0,3.73,0,1.44,119,61,NA,NA,NA,NA,NA,2020-06-24 06:20:00,2020-06-24 06:00:00,"2020-06-25",2180,36,2
1461,"1_ 933_HFD_vehicle",36.11,"0107",2020-06-24 06:40:25,111.76045,98.61641,0.5,56.2,0.882,0.08,3.81,0.02,1.46,934,492,NA,NA,NA,NA,NA,2020-06-24 06:40:00,2020-06-24 06:00:00,"2020-06-25",2200,36,2
1462,"1_ 933_HFD_vehicle",36.11,"0107",2020-06-24 07:00:25,96.23315,77.74483,0.5,56.7,0.808,0,3.81,0,1.46,123,63,NA,NA,NA,NA,NA,2020-06-24 07:00:00,2020-06-24 07:00:00,"2020-06-25",2220,37,2
1463,"1_ 933_HFD_vehicle",36.11,"0107",2020-06-24 07:20:25,99.04973,79.69477,0.5,57.2,0.805,0,3.81,0,1.46,51,24,NA,NA,NA,NA,NA,2020-06-24 07:20:00,2020-06-24 07:00:00,"2020-06-25",2240,37,2
1464,"1_ 933_HFD_vehicle",36.11,"0107",2020-06-24 07:40:25,92.98325,79.91143,0.5,57.7,0.859,0.07,3.88,0,1.46,430,215,NA,NA,NA,NA,NA,2020-06-24 07:40:00,2020-06-24 07:00:00,"2020-06-25",2260,37,2
1465,"1_ 933_HFD_vehicle",36.11,"0107",2020-06-24 08:00:25,94.64431,78.39481,0.5,58.2,0.828,0,3.88,0,1.46,155,76,NA,NA,NA,NA,NA,2020-06-24 08:00:00,2020-06-24 08:00:00,"2020-06-25",2280,38,2
1466,"1_ 933_HFD_vehicle",36.11,"0107",2020-06-24 08:20:25,108.72721,90.31111,0.5,58.7,0.831,0,3.88,0.06,1.52,1196,630,NA,NA,NA,NA,NA,2020-06-24 08:20:00,2020-06-24 08:00:00,"2020-06-25",2300,38,2
1467,"1_ 933_HFD_vehicle",36.11,"0107",2020-06-24 08:40:25,103.9968,80.56141,0.5,59.2,0.775,0,3.88,0,1.52,117,51,NA,NA,NA,NA,NA,2020-06-24 08:40:00,2020-06-24 08:00:00,"2020-06-25",2320,38,2
1468,"1_ 933_HFD_vehicle",36.11,"0107",2020-06-24 09:00:25,79.18923,66.62295,0.4,59.6,0.841,0.08,3.96,0,1.52,103,39,NA,NA,NA,NA,NA,2020-06-24 09:00:00,2020-06-24 09:00:00,"2020-06-25",2340,39,2
1469,"1_ 933_HFD_vehicle",36.11,"0107",2020-06-24 09:20:25,93.63323,81.39194,0.5,60.1,0.869,0,3.96,0,1.52,110,46,NA,NA,NA,NA,NA,2020-06-24 09:20:00,2020-06-24 09:00:00,"2020-06-25",2360,39,2
1470,"1_ 933_HFD_vehicle",36.11,"0107",2020-06-24 09:40:25,100.34969,86.73622,0.5,60.6,0.864,0.06,4.02,0.04,1.56,379,140,NA,NA,NA,NA,NA,2020-06-24 09:40:00,2020-06-24 09:00:00,"2020-06-25",2380,39,2
1471,"1_ 933_HFD_vehicle",36.11,"0107",2020-06-24 10:00:25,92.65826,79.15312,0.5,61.1,0.854,0,4.02,0,1.56,78,27,NA,NA,NA,NA,NA,2020-06-24 10:00:00,2020-06-24 10:00:00,"2020-06-25",2400,40,2
1472,"1_ 933_HFD_vehicle",36.11,"0107",2020-06-24 10:20:25,99.41083,88.28895,0.5,61.6,0.888,0.09,4.11,0,1.56,278,172,NA,NA,NA,NA,NA,2020-06-24 10:20:00,2020-06-24 10:00:00,"2020-06-25",2420,40,2
1473,"1_ 933_HFD_vehicle",36.11,"0107",2020-06-24 10:40:25,95.22207,81.17528,0.5,62.1,0.852,0,4.11,0,1.56,125,74,NA,NA,NA,NA,NA,2020-06-24 10:40:00,2020-06-24 10:00:00,"2020-06-25",2440,40,2
1474,"1_ 933_HFD_vehicle",36.11,"0107",2020-06-24 11:00:25,98.83307,86.37512,0.5,62.6,0.874,0.06,4.17,0,1.56,289,125,NA,NA,NA,NA,NA,2020-06-24 11:00:00,2020-06-24 11:00:00,"2020-06-25",2460,41,2
1475,"1_ 933_HFD_vehicle",36.11,"EVENT",2020-06-24 11:20:25,121.36571,99.26639,0.6,63.2,0.818,0,4.17,0,1.56,719,357,NA,NA,NA,NA,NA,2020-06-24 11:20:00,2020-06-24 11:00:00,"2020-06-25",2480,41,2
1476,"1_ 933_HFD_vehicle",36.11,"EVENT",2020-06-24 11:40:25,105.58564,85.32793,0.5,63.7,0.808,-0.05,4.12,0,1.56,600,349,NA,NA,NA,NA,NA,2020-06-24 11:40:00,2020-06-24 11:00:00,"2020-06-25",2500,41,2
1477,"1_ 933_HFD_vehicle",36.11,"0107",2020-06-24 12:00:25,100.27747,79.00868,0.5,64.2,0.788,0,4.12,0,1.56,113,67,NA,NA,NA,NA,NA,2020-06-24 12:00:00,2020-06-24 12:00:00,"2020-06-25",2520,42,2
1478,"1_ 933_HFD_vehicle",36.11,"0107",2020-06-24 12:20:25,118.00748,96.88313,0.6,64.8,0.821,0.05,4.17,0,1.56,348,153,NA,NA,NA,NA,NA,2020-06-24 12:20:00,2020-06-24 12:00:00,"2020-06-25",2540,42,2
1479,"1_ 933_HFD_vehicle",36.11,"0107",2020-06-24 12:40:25,98.43586,80.81418,0.5,65.3,0.821,0,4.17,0,1.56,715,310,NA,NA,NA,NA,NA,2020-06-24 12:40:00,2020-06-24 12:00:00,"2020-06-25",2560,42,2
1480,"1_ 933_HFD_vehicle",36.11,"0107",2020-06-24 13:00:25,83.70298,65.68409,0.4,65.7,0.785,0,4.17,0,1.56,119,28,NA,NA,NA,NA,NA,2020-06-24 13:00:00,2020-06-24 13:00:00,"2020-06-25",2580,43,2
1481,"1_ 933_HFD_vehicle",36.11,"0107",2020-06-24 13:20:25,94.21099,77.9976,0.5,66.2,0.828,0.12,4.29,0,1.56,107,54,NA,NA,NA,NA,NA,2020-06-24 13:20:00,2020-06-24 13:00:00,"2020-06-25",2600,43,2
1482,"1_ 933_HFD_vehicle",36.11,"0107",2020-06-24 13:40:25,101.43299,88.68616,0.5,66.7,0.874,-0.04,4.25,0,1.56,54,18,NA,NA,NA,NA,NA,2020-06-24 13:40:00,2020-06-24 13:00:00,"2020-06-25",2620,43,2
1483,"1_ 933_HFD_vehicle",36.11,"0107",2020-06-24 14:00:25,91.10553,77.16707,0.4,67.1,0.847,0.05,4.3,0,1.56,167,78,NA,NA,NA,NA,NA,2020-06-24 14:00:00,2020-06-24 14:00:00,"2020-06-25",2640,44,2
1484,"1_ 933_HFD_vehicle",36.11,"0107",2020-06-24 14:20:25,96.59425,84.82239,0.5,67.6,0.878,0.08,4.38,0,1.56,839,521,NA,NA,NA,NA,NA,2020-06-24 14:20:00,2020-06-24 14:00:00,"2020-06-25",2660,44,2
1485,"1_ 933_HFD_vehicle",36.11,"0107",2020-06-24 14:40:25,97.82199,81.9697,0.5,68.1,0.838,0,4.38,0,1.56,119,62,NA,NA,NA,NA,NA,2020-06-24 14:40:00,2020-06-24 14:00:00,"2020-06-25",2680,44,2
1486,"1_ 933_HFD_vehicle",36.11,"0107",2020-06-24 15:00:25,126.24056,114.25204,0.6,68.7,0.905,0.08,4.46,0,1.56,842,526,NA,NA,NA,NA,NA,2020-06-24 15:00:00,2020-06-24 15:00:00,"2020-06-25",2700,45,2
1487,"1_ 933_HFD_vehicle",36.11,"0107",2020-06-24 15:20:25,94.6082,76.98652,0.5,69.2,0.814,0,4.46,0,1.56,1265,654,NA,NA,NA,NA,NA,2020-06-24 15:20:00,2020-06-24 15:00:00,"2020-06-25",2720,45,2
1488,"1_ 933_HFD_vehicle",36.11,"0107",2020-06-24 15:40:25,99.55527,81.93359,0.5,69.7,0.823,0,4.46,0,1.56,24,9,NA,NA,NA,NA,NA,2020-06-24 15:40:00,2020-06-24 15:00:00,"2020-06-25",2740,45,2
1489,"1_ 933_HFD_vehicle",36.11,"0107",2020-06-24 16:00:25,95.14985,81.50027,0.5,70.2,0.856,0.13,4.59,0,1.56,126,40,NA,NA,NA,NA,NA,2020-06-24 16:00:00,2020-06-24 16:00:00,"2020-06-25",2760,46,2
1490,"1_ 933_HFD_vehicle",36.11,"0107",2020-06-24 16:20:25,99.91637,87.71119,0.5,70.7,0.878,0,4.59,0,1.56,103,46,NA,NA,NA,NA,NA,2020-06-24 16:20:00,2020-06-24 16:00:00,"2020-06-25",2780,46,2
1491,"1_ 933_HFD_vehicle",36.11,"0107",2020-06-24 16:40:25,102.69684,88.65005,0.5,71.2,0.863,0,4.59,0,1.56,957,408,NA,NA,NA,NA,NA,2020-06-24 16:40:00,2020-06-24 16:00:00,"2020-06-25",2800,46,2
1492,"1_ 933_HFD_vehicle",36.11,"0107",2020-06-24 17:00:25,101.64965,89.1917,0.5,71.7,0.877,0.09,4.68,0,1.56,120,64,NA,NA,NA,NA,NA,2020-06-24 17:00:00,2020-06-24 17:00:00,"2020-06-25",2820,47,2
1493,"1_ 933_HFD_vehicle",36.11,"0107",2020-06-24 17:20:25,100.06081,90.02223,0.5,72.2,0.9,0.09,4.77,0,1.56,266,152,NA,NA,NA,NA,NA,2020-06-24 17:20:00,2020-06-24 17:00:00,"2020-06-25",2840,47,2
1494,"1_ 933_HFD_vehicle",36.11,"0107",2020-06-24 17:40:25,105.47731,93.48879,0.5,72.7,0.887,0,4.77,0,1.56,93,36,NA,NA,NA,NA,NA,2020-06-24 17:40:00,2020-06-24 17:00:00,"2020-06-25",2860,47,2
1495,"1_ 933_HFD_vehicle",36.11,"0107",2020-06-24 18:00:25,119.41577,103.09405,0.6,73.3,0.863,0,4.77,0,1.56,1372,684,NA,NA,NA,NA,NA,2020-06-24 18:00:00,2020-06-24 18:00:00,"2020-06-25",2880,48,2
1496,"1_ 933_HFD_vehicle",36.11,"0107",2020-06-24 18:20:25,109.62996,88.72227,0.5,73.8,0.809,0,4.77,0,1.56,289,96,NA,NA,NA,NA,NA,2020-06-24 18:20:00,2020-06-24 18:00:00,"2020-06-25",2900,48,2
1497,"1_ 933_HFD_vehicle",36.11,"0107",2020-06-24 18:40:25,132.84869,118.94634,0.7,74.5,0.895,0.23,5,0,1.56,1635,849,NA,NA,NA,NA,NA,2020-06-24 18:40:00,2020-06-24 18:00:00,"2020-06-25",2920,48,2
1498,"1_ 933_HFD_vehicle",36.11,"0107",2020-06-24 19:00:25,117.50194,103.88847,0.6,75.1,0.884,0,5,0,1.56,651,362,NA,NA,NA,NA,NA,2020-06-24 19:00:00,2020-06-24 19:00:00,"2020-06-25",2940,49,2
1499,"1_ 933_HFD_vehicle",36.11,"0107",2020-06-24 19:20:25,110.02717,90.70832,0.5,75.6,0.824,0,5,0,1.56,166,97,NA,NA,NA,NA,NA,2020-06-24 19:20:00,2020-06-24 19:00:00,"2020-06-25",2960,49,2
1500,"1_ 933_HFD_vehicle",36.11,"0107",2020-06-24 19:40:25,124.47117,109.4133,0.6,76.2,0.879,0.14,5.14,0.16,1.72,2120,1332,NA,NA,NA,NA,NA,2020-06-24 19:40:00,2020-06-24 19:00:00,"2020-06-25",2980,49,2
1501,"1_ 933_HFD_vehicle",36.11,"0107",2020-06-24 20:00:25,97.89421,81.93359,0.5,76.7,0.837,0.09,5.23,0,1.72,389,150,NA,NA,NA,NA,NA,2020-06-24 20:00:00,2020-06-24 20:00:00,"2020-06-25",3000,50,2
1502,"1_ 933_HFD_vehicle",36.11,"0107",2020-06-24 20:20:25,101.32466,89.15559,0.5,77.2,0.88,0,5.23,0.04,1.76,206,106,NA,NA,NA,NA,NA,2020-06-24 20:20:00,2020-06-24 20:00:00,"2020-06-25",3020,50,2
1503,"1_ 933_HFD_vehicle",36.11,"0107",2020-06-24 20:40:25,104.64678,93.45268,0.5,77.7,0.893,0.12,5.35,0,1.76,540,240,NA,NA,NA,NA,NA,2020-06-24 20:40:00,2020-06-24 20:00:00,"2020-06-25",3040,50,2
1504,"1_ 933_HFD_vehicle",36.11,"0107",2020-06-24 21:00:25,120.78795,107.57169,0.6,78.3,0.89,0,5.35,0.1,1.86,686,359,NA,NA,NA,NA,NA,2020-06-24 21:00:00,2020-06-24 21:00:00,"2020-06-25",3060,51,2
1505,"1_ 933_HFD_vehicle",36.11,"0107",2020-06-24 21:20:25,129.16547,114.97424,0.6,78.9,0.89,0.07,5.42,0,1.86,1685,972,NA,NA,NA,NA,NA,2020-06-24 21:20:00,2020-06-24 21:00:00,"2020-06-25",3080,51,2
1506,"1_ 933_HFD_vehicle",36.11,"0107",2020-06-24 21:40:25,106.92171,90.45555,0.5,79.4,0.846,0.04,5.46,0,1.86,1220,698,NA,NA,NA,NA,NA,2020-06-24 21:40:00,2020-06-24 21:00:00,"2020-06-25",3100,51,2
1507,"1_ 933_HFD_vehicle",36.11,"0107",2020-06-24 22:00:25,104.21346,86.77233,0.5,79.9,0.833,0,5.46,0.02,1.88,153,60,NA,NA,NA,NA,NA,2020-06-24 22:00:00,2020-06-24 22:00:00,"2020-06-25",3120,52,2
1508,"1_ 933_HFD_vehicle",36.11,"0107",2020-06-24 22:20:25,114.25204,101.39688,0.6,80.5,0.888,0.13,5.59,0,1.88,979,459,NA,NA,NA,NA,NA,2020-06-24 22:20:00,2020-06-24 22:00:00,"2020-06-25",3140,52,2
1509,"1_ 933_HFD_vehicle",36.11,"0107",2020-06-24 22:40:25,100.31358,85.90569,0.5,81,0.856,0,5.59,0,1.88,147,76,NA,NA,NA,NA,NA,2020-06-24 22:40:00,2020-06-24 22:00:00,"2020-06-25",3160,52,2
1510,"1_ 933_HFD_vehicle",36.11,"0107",2020-06-24 23:00:25,140.86511,127.21553,0.7,81.7,0.903,0.19,5.78,0.04,1.92,1966,1280,NA,NA,NA,NA,NA,2020-06-24 23:00:00,2020-06-24 23:00:00,"2020-06-25",3180,53,2
1511,"1_ 933_HFD_vehicle",36.11,"0107",2020-06-24 23:20:25,127.14331,111.83267,0.6,82.3,0.88,0.22,6,0.08,2,2674,1528,NA,NA,NA,NA,NA,2020-06-24 23:20:00,2020-06-24 23:00:00,"2020-06-25",3200,53,2
1512,"1_ 933_HFD_vehicle",36.11,"0107",2020-06-24 23:40:25,105.33287,87.56675,0.5,82.8,0.832,0,6,0,2,771,327,NA,NA,NA,NA,NA,2020-06-24 23:40:00,2020-06-24 23:00:00,"2020-06-25",3220,53,2
1513,"1_ 933_HFD_vehicle",36.11,"0107",2020-06-25 00:00:25,107.57169,91.68329,0.5,83.3,0.852,0,6,0.02,2.02,241,127,NA,NA,NA,NA,NA,2020-06-25 00:00:00,2020-06-25 00:00:00,"2020-06-25",3240,54,2
1514,"1_ 933_HFD_vehicle",36.11,"0107",2020-06-25 00:20:25,109.59385,93.84989,0.5,83.8,0.857,0,6,0,2.02,469,148,NA,NA,NA,NA,NA,2020-06-25 00:20:00,2020-06-25 00:00:00,"2020-06-25",3260,54,2
1515,"1_ 933_HFD_vehicle",36.11,"0107",2020-06-25 00:40:25,120.17408,107.46336,0.6,84.4,0.894,0,6,0.02,2.04,787,380,NA,NA,NA,NA,NA,2020-06-25 00:40:00,2020-06-25 00:00:00,"2020-06-25",3280,54,2
1516,"1_ 933_HFD_vehicle",36.11,"0107",2020-06-25 01:00:25,97.67755,82.18636,0.5,84.9,0.842,0,6,0,2.04,358,196,NA,NA,NA,NA,NA,2020-06-25 01:00:00,2020-06-25 01:00:00,"2020-06-25",3300,55,2
1517,"1_ 933_HFD_vehicle",36.11,"0107",2020-06-25 01:20:25,104.50234,88.1084,0.5,85.4,0.843,0,6,0,2.04,802,428,NA,NA,NA,NA,NA,2020-06-25 01:20:00,2020-06-25 01:00:00,"2020-06-25",3320,55,2
1518,"1_ 933_HFD_vehicle",36.11,"0107",2020-06-25 01:40:25,99.51916,82.00581,0.5,85.9,0.824,0,6,0,2.04,94,55,NA,NA,NA,NA,NA,2020-06-25 01:40:00,2020-06-25 01:00:00,"2020-06-25",3340,55,2
1519,"1_ 933_HFD_vehicle",36.11,"0107",2020-06-25 02:00:25,110.64104,89.62502,0.5,86.4,0.81,0,6,0,2.04,347,163,NA,NA,NA,NA,NA,2020-06-25 02:00:00,2020-06-25 02:00:00,"2020-06-25",3360,56,2
1520,"1_ 933_HFD_vehicle",36.11,"0107",2020-06-25 02:20:25,93.27213,79.22534,0.5,86.9,0.85,0.07,6.07,0,2.04,787,386,NA,NA,NA,NA,NA,2020-06-25 02:20:00,2020-06-25 02:00:00,"2020-06-25",3380,56,2
1521,"1_ 933_HFD_vehicle",36.11,"0107",2020-06-25 02:40:25,92.87492,76.08377,0.4,87.3,0.819,0,6.07,0.04,2.08,157,85,NA,NA,NA,NA,NA,2020-06-25 02:40:00,2020-06-25 02:00:00,"2020-06-25",3400,56,2
1522,"1_ 933_HFD_vehicle",36.11,"0107",2020-06-25 03:00:25,108.25778,95.29429,0.5,87.8,0.88,0.08,6.15,0,2.08,700,371,NA,NA,NA,NA,NA,2020-06-25 03:00:00,2020-06-25 03:00:00,"2020-06-25",3420,57,2
1523,"1_ 933_HFD_vehicle",36.11,"0107",2020-06-25 03:20:25,110.4966,90.56388,0.5,88.3,0.819,0,6.15,0,2.08,18,6,NA,NA,NA,NA,NA,2020-06-25 03:20:00,2020-06-25 03:00:00,"2020-06-25",3440,57,2
1524,"1_ 933_HFD_vehicle",36.11,"0107",2020-06-25 03:40:25,99.84415,87.63897,0.5,88.8,0.878,0.13,6.28,0.06,2.14,627,275,NA,NA,NA,NA,NA,2020-06-25 03:40:00,2020-06-25 03:00:00,"2020-06-25",3460,57,2
1525,"1_ 933_HFD_vehicle",36.11,"0107",2020-06-25 04:00:25,102.69684,86.26679,0.5,89.3,0.84,0,6.28,0.04,2.18,201,87,NA,NA,NA,NA,NA,2020-06-25 04:00:00,2020-06-25 04:00:00,"2020-06-25",3480,58,2
1526,"1_ 933_HFD_vehicle",36.11,"0107",2020-06-25 04:20:25,132.74036,115.84088,0.6,89.9,0.873,0.08,6.36,0,2.18,1303,751,NA,NA,NA,NA,NA,2020-06-25 04:20:00,2020-06-25 04:00:00,"2020-06-25",3500,58,2
1527,"1_ 933_HFD_vehicle",36.11,"0107",2020-06-25 04:40:25,113.99927,98.97751,0.6,90.5,0.868,0.03,6.39,0.06,2.24,1487,760,NA,NA,NA,NA,NA,2020-06-25 04:40:00,2020-06-25 04:00:00,"2020-06-25",3520,58,2
1528,"1_ 933_HFD_vehicle",36.11,"0107",2020-06-25 05:00:25,108.83554,88.97504,0.5,91,0.818,0.11,6.5,0.02,2.26,270,153,NA,NA,NA,NA,NA,2020-06-25 05:00:00,2020-06-25 05:00:00,"2020-06-25",3540,59,2
1529,"1_ 933_HFD_vehicle",36.11,"0107",2020-06-25 05:20:25,112.08544,99.23028,0.5,91.5,0.885,0,6.5,0,2.26,447,297,NA,NA,NA,NA,NA,2020-06-25 05:20:00,2020-06-25 05:00:00,"2020-06-25",3560,59,2
1530,"1_ 933_HFD_vehicle",36.11,"0107",2020-06-25 05:40:25,121.36571,104.14124,0.6,92.1,0.858,0.03,6.53,0.06,2.32,2207,1391,NA,NA,NA,NA,NA,2020-06-25 05:40:00,2020-06-25 05:00:00,"2020-06-25",3580,59,2
1531,"1_ 933_HFD_vehicle",36.11,"0107",2020-06-25 06:00:25,98.79696,81.13917,0.5,92.6,0.821,0,6.53,0,2.32,258,118,NA,NA,NA,NA,NA,2020-06-25 06:00:00,2020-06-25 06:00:00,"2020-06-26",3600,60,3
1532,"1_ 933_HFD_vehicle",36.11,"0107",2020-06-25 06:20:25,93.66934,74.67548,0.4,93,0.797,0,6.53,0,2.32,389,220,NA,NA,NA,NA,NA,2020-06-25 06:20:00,2020-06-25 06:00:00,"2020-06-26",3620,60,3
1533,"1_ 933_HFD_vehicle",36.11,"0107",2020-06-25 06:40:25,108.51055,87.56675,0.5,93.5,0.807,0.03,6.56,0,2.32,231,100,NA,NA,NA,NA,NA,2020-06-25 06:40:00,2020-06-25 06:00:00,"2020-06-26",3640,60,3
1534,"1_ 933_HFD_vehicle",36.11,"0107",2020-06-25 07:00:25,92.87492,77.02263,0.4,93.9,0.829,0,6.56,0.02,2.34,334,148,NA,NA,NA,NA,NA,2020-06-25 07:00:00,2020-06-25 07:00:00,"2020-06-26",3660,61,3
1535,"1_ 933_HFD_vehicle",36.11,"0107",2020-06-25 07:20:25,87.3862,75.07269,0.4,94.3,0.859,0.05,6.61,0,2.34,195,109,NA,NA,NA,NA,NA,2020-06-25 07:20:00,2020-06-25 07:00:00,"2020-06-26",3680,61,3
1536,"1_ 933_HFD_vehicle",36.11,"0107",2020-06-25 07:40:25,93.30824,83.73909,0.5,94.8,0.897,0.06,6.67,0,2.34,116,44,NA,NA,NA,NA,NA,2020-06-25 07:40:00,2020-06-25 07:00:00,"2020-06-26",3700,61,3
1537,"1_ 933_HFD_vehicle",36.11,"0107",2020-06-25 08:00:25,101.07189,84.96683,0.5,95.3,0.841,0.03,6.7,0,2.34,117,60,NA,NA,NA,NA,NA,2020-06-25 08:00:00,2020-06-25 08:00:00,"2020-06-26",3720,62,3
1538,"1_ 933_HFD_vehicle",36.11,"0107",2020-06-25 08:20:25,101.21633,83.73909,0.5,95.8,0.828,0,6.7,0.08,2.42,666,285,NA,NA,NA,NA,NA,2020-06-25 08:20:00,2020-06-25 08:00:00,"2020-06-26",3740,62,3
1539,"1_ 933_HFD_vehicle",36.11,"0107",2020-06-25 08:40:25,93.41657,79.29756,0.5,96.3,0.849,0.03,6.73,0,2.42,123,56,NA,NA,NA,NA,NA,2020-06-25 08:40:00,2020-06-25 08:00:00,"2020-06-26",3760,62,3
1540,"1_ 933_HFD_vehicle",36.11,"0107",2020-06-25 09:00:25,105.4412,90.70832,0.5,96.8,0.86,0.03,6.76,0,2.42,348,219,NA,NA,NA,NA,NA,2020-06-25 09:00:00,2020-06-25 09:00:00,"2020-06-26",3780,63,3
1541,"1_ 933_HFD_vehicle",36.11,"0107",2020-06-25 09:20:25,88.14451,75.00047,0.4,97.2,0.851,0,6.76,0,2.42,108,62,NA,NA,NA,NA,NA,2020-06-25 09:20:00,2020-06-25 09:00:00,"2020-06-26",3800,63,3
1542,"1_ 933_HFD_vehicle",36.11,"EVENT",2020-06-25 09:40:25,138.19297,117.24917,0.7,97.9,0.848,0,6.76,0,2.42,360,229,NA,NA,NA,NA,NA,2020-06-25 09:40:00,2020-06-25 09:00:00,"2020-06-26",3820,63,3
1543,"1_ 933_HFD_vehicle",36.11,"EVENT",2020-06-25 10:00:25,120.6074,101.25244,0.6,98.5,0.839,0,6.76,0,2.42,671,348,NA,NA,NA,NA,NA,2020-06-25 10:00:00,2020-06-25 10:00:00,"2020-06-26",3840,64,3
1544,"1_ 933_HFD_vehicle",36.11,"0107",2020-06-25 10:20:25,101.07189,78.93646,0.5,99,0.781,0,6.76,0,2.42,905,586,NA,NA,NA,NA,NA,2020-06-25 10:20:00,2020-06-25 10:00:00,"2020-06-26",3860,64,3
1545,"1_ 933_HFD_vehicle",36.11,"0107",2020-06-25 10:40:25,109.91884,89.11948,0.5,99.5,0.811,0,6.76,0,2.42,359,177,NA,NA,NA,NA,NA,2020-06-25 10:40:00,2020-06-25 10:00:00,"2020-06-26",3880,64,3
1546,"1_ 933_HFD_vehicle",36.11,"0107",2020-06-25 11:00:25,94.71653,73.37552,0.5,100,0.775,0,6.76,0,2.42,50,38,NA,NA,NA,NA,NA,2020-06-25 11:00:00,2020-06-25 11:00:00,"2020-06-26",3900,65,3
1547,"1_ 933_HFD_vehicle",36.11,"0107",2020-06-25 11:20:25,104.43012,90.81665,0.5,100.5,0.869,0.04,6.8,0,2.42,205,120,NA,NA,NA,NA,NA,2020-06-25 11:20:00,2020-06-25 11:00:00,"2020-06-26",3920,65,3
1548,"1_ 933_HFD_vehicle",36.11,"0107",2020-06-25 11:40:25,103.16627,86.62789,0.5,101,0.84,0.05,6.85,0,2.42,1133,647,NA,NA,NA,NA,NA,2020-06-25 11:40:00,2020-06-25 11:00:00,"2020-06-26",3940,65,3
1549,"1_ 933_HFD_vehicle",36.11,"0107",2020-06-25 12:00:25,95.54706,76.08377,0.5,101.5,0.796,0,6.85,0,2.42,18,6,NA,NA,NA,NA,NA,2020-06-25 12:00:00,2020-06-25 12:00:00,"2020-06-26",3960,66,3
1550,"1_ 933_HFD_vehicle",36.11,"0107",2020-06-25 12:20:25,95.3304,80.81418,0.5,102,0.848,0.03,6.88,0,2.42,129,67,NA,NA,NA,NA,NA,2020-06-25 12:20:00,2020-06-25 12:00:00,"2020-06-26",3980,66,3
1551,"1_ 933_HFD_vehicle",36.11,"0107",2020-06-25 12:40:25,92.54993,77.49206,0.4,102.4,0.837,0,6.88,0,2.42,453,269,NA,NA,NA,NA,NA,2020-06-25 12:40:00,2020-06-25 12:00:00,"2020-06-26",4000,66,3
1552,"1_ 933_HFD_vehicle",36.11,"0107",2020-06-25 13:00:25,96.55814,77.60039,0.5,102.9,0.804,0,6.88,0,2.42,63,41,NA,NA,NA,NA,NA,2020-06-25 13:00:00,2020-06-25 13:00:00,"2020-06-26",4020,67,3
1553,"1_ 933_HFD_vehicle",36.11,"0107",2020-06-25 13:20:25,102.40796,86.19457,0.5,103.4,0.841,0.16,7.04,0,2.42,288,173,NA,NA,NA,NA,NA,2020-06-25 13:20:00,2020-06-25 13:00:00,"2020-06-26",4040,67,3
1554,"1_ 933_HFD_vehicle",36.11,"0107",2020-06-25 13:40:25,96.19704,85.32793,0.5,103.9,0.887,0,7.04,0,2.42,42,32,NA,NA,NA,NA,NA,2020-06-25 13:40:00,2020-06-25 13:00:00,"2020-06-26",4060,67,3
1555,"1_ 933_HFD_vehicle",36.11,"0107",2020-06-25 14:00:25,97.497,84.64184,0.5,104.4,0.868,0,7.04,0,2.42,71,43,NA,NA,NA,NA,NA,2020-06-25 14:00:00,2020-06-25 14:00:00,"2020-06-26",4080,68,3
1556,"1_ 933_HFD_vehicle",36.11,"0107",2020-06-25 14:20:25,108.97998,98.86918,0.5,104.9,0.907,0.07,7.11,0,2.42,319,182,NA,NA,NA,NA,NA,2020-06-25 14:20:00,2020-06-25 14:00:00,"2020-06-26",4100,68,3
1557,"1_ 933_HFD_vehicle",36.11,"0107",2020-06-25 14:40:25,105.29676,89.9139,0.5,105.4,0.854,0,7.11,0,2.42,671,176,NA,NA,NA,NA,NA,2020-06-25 14:40:00,2020-06-25 14:00:00,"2020-06-26",4120,68,3
1558,"1_ 933_HFD_vehicle",36.11,"0107",2020-06-25 15:00:25,95.79983,78.82813,0.5,105.9,0.823,0,7.11,0,2.42,49,15,NA,NA,NA,NA,NA,2020-06-25 15:00:00,2020-06-25 15:00:00,"2020-06-26",4140,69,3
1559,"1_ 933_HFD_vehicle",36.11,"0107",2020-06-25 15:20:25,102.15519,90.92498,0.5,106.4,0.89,0.08,7.19,0,2.42,95,46,NA,NA,NA,NA,NA,2020-06-25 15:20:00,2020-06-25 15:00:00,"2020-06-26",4160,69,3
1560,"1_ 933_HFD_vehicle",36.11,"0107",2020-06-25 15:40:25,94.35543,81.13917,0.5,106.9,0.86,0,7.19,0,2.42,86,40,NA,NA,NA,NA,NA,2020-06-25 15:40:00,2020-06-25 15:00:00,"2020-06-26",4180,69,3
1561,"1_ 933_HFD_vehicle",36.11,"0107",2020-06-25 16:00:25,93.59712,77.78094,0.5,107.4,0.831,0,7.19,0,2.42,544,226,NA,NA,NA,NA,NA,2020-06-25 16:00:00,2020-06-25 16:00:00,"2020-06-26",4200,70,3
1562,"1_ 933_HFD_vehicle",36.11,"0107",2020-06-25 16:20:25,104.03291,83.34188,0.5,107.9,0.801,0,7.19,0,2.42,46,22,NA,NA,NA,NA,NA,2020-06-25 16:20:00,2020-06-25 16:00:00,"2020-06-26",4220,70,3
1563,"1_ 933_HFD_vehicle",36.11,"0107",2020-06-25 16:40:25,111.03825,101.108,0.5,108.4,0.911,0.09,7.28,0,2.42,640,346,NA,NA,NA,NA,NA,2020-06-25 16:40:00,2020-06-25 16:00:00,"2020-06-26",4240,70,3
1564,"1_ 933_HFD_vehicle",36.11,"0107",2020-06-25 17:00:25,103.13016,85.76125,0.5,108.9,0.832,0,7.28,0,2.42,56,31,NA,NA,NA,NA,NA,2020-06-25 17:00:00,2020-06-25 17:00:00,"2020-06-26",4260,71,3
1565,"1_ 933_HFD_vehicle",36.11,"0107",2020-06-25 17:20:25,105.83841,91.32219,0.5,109.4,0.863,0.08,7.36,0,2.42,350,222,NA,NA,NA,NA,NA,2020-06-25 17:20:00,2020-06-25 17:00:00,"2020-06-26",4280,71,3
1566,"1_ 933_HFD_vehicle",36.11,"0107",2020-06-25 17:40:25,101.28855,89.30003,0.5,109.9,0.882,0,7.36,0,2.42,38,14,NA,NA,NA,NA,NA,2020-06-25 17:40:00,2020-06-25 17:00:00,"2020-06-26",4300,71,3
1567,"1_ 933_HFD_vehicle",36.11,"EVENT",2020-06-25 18:00:25,120.42685,102.08297,0.6,110.5,0.848,0.36,7.72,0,2.42,1726,1058,NA,NA,NA,NA,NA,2020-06-25 18:00:00,2020-06-25 18:00:00,"2020-06-26",4320,72,3
1568,"1_ 933_HFD_vehicle",36.11,"0107",2020-06-25 18:20:25,118.18803,94.2471,0.6,111.1,0.797,0.13,7.85,0,2.42,620,289,NA,NA,NA,NA,NA,2020-06-25 18:20:00,2020-06-25 18:00:00,"2020-06-26",4340,72,3
1569,"1_ 933_HFD_vehicle",36.11,"0107",2020-06-25 18:40:25,121.40182,99.59138,0.6,111.7,0.82,0.03,7.88,0,2.42,1110,658,NA,NA,NA,NA,NA,2020-06-25 18:40:00,2020-06-25 18:00:00,"2020-06-26",4360,72,3
1570,"1_ 933_HFD_vehicle",36.11,"0107",2020-06-25 19:00:25,132.12649,106.23562,0.6,112.3,0.804,0.02,7.9,0,2.42,1116,734,NA,NA,NA,NA,NA,2020-06-25 19:00:00,2020-06-25 19:00:00,"2020-06-26",4380,73,3
1571,"1_ 933_HFD_vehicle",36.11,"0107",2020-06-25 19:20:25,99.51916,77.9976,0.5,112.8,0.784,0,7.9,0,2.42,767,427,NA,NA,NA,NA,NA,2020-06-25 19:20:00,2020-06-25 19:00:00,"2020-06-26",4400,73,3
1572,"1_ 933_HFD_vehicle",36.11,"0107",2020-06-25 19:40:25,119.41577,94.75264,0.6,113.4,0.793,0,7.9,0,2.42,1014,667,NA,NA,NA,NA,NA,2020-06-25 19:40:00,2020-06-25 19:00:00,"2020-06-26",4420,73,3
1573,"1_ 933_HFD_vehicle",36.11,"0107",2020-06-25 20:00:25,123.4962,99.51916,0.6,114,0.806,-0.02,7.88,0,2.42,957,558,NA,NA,NA,NA,NA,2020-06-25 20:00:00,2020-06-25 20:00:00,"2020-06-26",4440,74,3
1574,"1_ 933_HFD_vehicle",36.11,"0107",2020-06-25 20:20:25,131.65706,105.83841,0.6,114.6,0.804,0,7.88,0,2.42,802,511,NA,NA,NA,NA,NA,2020-06-25 20:20:00,2020-06-25 20:00:00,"2020-06-26",4460,74,3
1575,"1_ 933_HFD_vehicle",36.11,"0107",2020-06-25 20:40:25,123.64064,96.55814,0.6,115.2,0.781,0,7.88,0,2.42,2870,2061,NA,NA,NA,NA,NA,2020-06-25 20:40:00,2020-06-25 20:00:00,"2020-06-26",4480,74,3
1576,"1_ 933_HFD_vehicle",36.11,"0107",2020-06-25 21:00:25,75.831,57.01769,0.4,115.6,0.752,0,7.88,0,2.42,793,403,NA,NA,NA,NA,NA,2020-06-25 21:00:00,2020-06-25 21:00:00,"2020-06-26",4500,75,3
1577,"1_ 933_HFD_vehicle",36.11,"0107",2020-06-25 21:20:25,82.72801,62.68696,0.4,116,0.757,0,7.88,0,2.42,68,38,NA,NA,NA,NA,NA,2020-06-25 21:20:00,2020-06-25 21:00:00,"2020-06-26",4520,75,3
1578,"1_ 933_HFD_vehicle",36.11,"0107",2020-06-25 21:40:25,88.97504,67.59792,0.4,116.4,0.76,0,7.88,0,2.42,93,49,NA,NA,NA,NA,NA,2020-06-25 21:40:00,2020-06-25 21:00:00,"2020-06-26",4540,75,3
1579,"1_ 933_HFD_vehicle",36.11,"0107",2020-06-25 22:00:25,102.01075,78.93646,0.5,116.9,0.774,0,7.88,0,2.42,294,151,NA,NA,NA,NA,NA,2020-06-25 22:00:00,2020-06-25 22:00:00,"2020-06-26",4560,76,3
1580,"1_ 933_HFD_vehicle",36.11,"0107",2020-06-25 22:20:25,129.2738,100.92745,0.6,117.5,0.781,0,7.88,0,2.42,3969,2988,NA,NA,NA,NA,NA,2020-06-25 22:20:00,2020-06-25 22:00:00,"2020-06-26",4580,76,3
1581,"1_ 933_HFD_vehicle",36.11,"0107",2020-06-25 22:40:25,77.41984,58.78708,0.4,117.9,0.76,0,7.88,0,2.42,1253,658,NA,NA,NA,NA,NA,2020-06-25 22:40:00,2020-06-25 22:00:00,"2020-06-26",4600,76,3
1582,"1_ 933_HFD_vehicle",36.11,"0107",2020-06-25 23:00:25,87.49453,65.3591,0.4,118.3,0.747,0,7.88,0,2.42,260,143,NA,NA,NA,NA,NA,2020-06-25 23:00:00,2020-06-25 23:00:00,"2020-06-26",4620,77,3
1583,"1_ 933_HFD_vehicle",36.11,"0107",2020-06-25 23:20:25,121.18516,94.46376,0.6,118.9,0.779,0,7.88,0,2.42,1169,716,NA,NA,NA,NA,NA,2020-06-25 23:20:00,2020-06-25 23:00:00,"2020-06-26",4640,77,3
1584,"1_ 933_HFD_vehicle",36.11,"0107",2020-06-25 23:40:25,64.56468,48.89294,0.3,119.2,0.757,0,7.88,0,2.42,1537,967,NA,NA,NA,NA,NA,2020-06-25 23:40:00,2020-06-25 23:00:00,"2020-06-26",4660,77,3
1585,"1_ 933_HFD_vehicle",36.11,"0107",2020-06-26 00:00:25,72.83387,56.04272,0.3,119.5,0.77,0,7.88,0,2.42,54,33,NA,NA,NA,NA,NA,2020-06-26 00:00:00,2020-06-26 00:00:00,"2020-06-26",4680,78,3
1586,"1_ 933_HFD_vehicle",36.11,"0107",2020-06-26 00:20:25,116.59919,91.10553,0.6,120.1,0.781,0,7.88,0.18,2.6,695,414,NA,NA,NA,NA,NA,2020-06-26 00:20:00,2020-06-26 00:00:00,"2020-06-26",4700,78,3
1587,"1_ 933_HFD_vehicle",36.11,"0107",2020-06-26 00:40:25,108.43833,82.80023,0.5,120.6,0.764,0,7.88,0,2.6,1895,1181,NA,NA,NA,NA,NA,2020-06-26 00:40:00,2020-06-26 00:00:00,"2020-06-26",4720,78,3
1588,"1_ 933_HFD_vehicle",36.11,"0107",2020-06-26 01:00:25,72.83387,54.63443,0.3,120.9,0.75,0,7.88,0,2.6,449,188,NA,NA,NA,NA,NA,2020-06-26 01:00:00,2020-06-26 01:00:00,"2020-06-26",4740,79,3
1589,"1_ 933_HFD_vehicle",36.11,"0107",2020-06-26 01:20:25,85.14738,64.2758,0.4,121.3,0.755,0,7.88,0,2.6,71,33,NA,NA,NA,NA,NA,2020-06-26 01:20:00,2020-06-26 01:00:00,"2020-06-26",4760,79,3
1590,"1_ 933_HFD_vehicle",36.11,"0107",2020-06-26 01:40:25,129.34602,101.43299,0.6,121.9,0.784,0,7.88,0.02,2.62,912,569,NA,NA,NA,NA,NA,2020-06-26 01:40:00,2020-06-26 01:00:00,"2020-06-26",4780,79,3
1591,"1_ 933_HFD_vehicle",36.11,"0107",2020-06-26 02:00:25,108.65499,82.98078,0.5,122.4,0.764,0,7.88,0.02,2.64,1501,908,NA,NA,NA,NA,NA,2020-06-26 02:00:00,2020-06-26 02:00:00,"2020-06-26",4800,80,3
1592,"1_ 933_HFD_vehicle",36.11,"0107",2020-06-26 02:20:25,82.72801,62.57863,0.4,122.8,0.757,0,7.88,0,2.64,339,166,NA,NA,NA,NA,NA,2020-06-26 02:20:00,2020-06-26 02:00:00,"2020-06-26",4820,80,3
1593,"1_ 933_HFD_vehicle",36.11,"0107",2020-06-26 02:40:25,79.29756,60.23148,0.4,123.2,0.76,0,7.88,0,2.64,135,88,NA,NA,NA,NA,NA,2020-06-26 02:40:00,2020-06-26 02:00:00,"2020-06-26",4840,80,3
1594,"1_ 933_HFD_vehicle",36.11,"0107",2020-06-26 03:00:25,111.941,86.91677,0.5,123.7,0.776,0,7.88,0,2.64,1299,807,NA,NA,NA,NA,NA,2020-06-26 03:00:00,2020-06-26 03:00:00,"2020-06-26",4860,81,3
1595,"1_ 933_HFD_vehicle",36.11,"0107",2020-06-26 03:20:25,66.0813,49.50681,0.3,124,0.749,0,7.88,0,2.64,805,388,NA,NA,NA,NA,NA,2020-06-26 03:20:00,2020-06-26 03:00:00,"2020-06-26",4880,81,3
1596,"1_ 933_HFD_vehicle",36.11,"0107",2020-06-26 03:40:25,92.58604,70.99226,0.4,124.4,0.767,0,7.88,0,2.64,52,22,NA,NA,NA,NA,NA,2020-06-26 03:40:00,2020-06-26 03:00:00,"2020-06-26",4900,81,3
1597,"1_ 933_HFD_vehicle",36.11,"0107",2020-06-26 04:00:25,106.95782,82.36691,0.5,124.9,0.77,0,7.88,0.04,2.68,1653,1107,NA,NA,NA,NA,NA,2020-06-26 04:00:00,2020-06-26 04:00:00,"2020-06-26",4920,82,3
1598,"1_ 933_HFD_vehicle",36.11,"0107",2020-06-26 04:20:25,61.35089,45.93192,0.3,125.2,0.749,0,7.88,0,2.68,484,269,NA,NA,NA,NA,NA,2020-06-26 04:20:00,2020-06-26 04:00:00,"2020-06-26",4940,82,3
1599,"1_ 933_HFD_vehicle",36.11,"0107",2020-06-26 04:40:25,87.3862,66.22574,0.4,125.6,0.758,0,7.88,0,2.68,21,7,NA,NA,NA,NA,NA,2020-06-26 04:40:00,2020-06-26 04:00:00,"2020-06-26",4960,82,3
1600,"1_ 933_HFD_vehicle",36.11,"0107",2020-06-26 05:00:25,97.53311,75.75878,0.5,126.1,0.777,0,7.88,0,2.68,1363,857,NA,NA,NA,NA,NA,2020-06-26 05:00:00,2020-06-26 05:00:00,"2020-06-26",4980,83,3
1601,"1_ 933_HFD_vehicle",36.11,"0107",2020-06-26 05:20:25,68.10346,49.97624,0.3,126.4,0.734,0,7.88,0,2.68,606,291,NA,NA,NA,NA,NA,2020-06-26 05:20:00,2020-06-26 05:00:00,"2020-06-26",5000,83,3
1602,"1_ 933_HFD_vehicle",36.11,"0107",2020-06-26 05:40:25,79.51422,59.54539,0.4,126.8,0.749,0,7.88,0,2.68,109,52,NA,NA,NA,NA,NA,2020-06-26 05:40:00,2020-06-26 05:00:00,"2020-06-26",5020,83,3
1603,"1_ 933_HFD_vehicle",36.11,"EVENT",2020-06-26 06:00:25,130.60987,105.15232,0.6,127.4,0.805,0.11,7.99,0,2.68,301,198,NA,NA,NA,NA,NA,2020-06-26 06:00:00,2020-06-26 06:00:00,"2020-06-27",5040,84,4
1604,"1_ 933_HFD_vehicle",36.11,"0107",2020-06-26 06:20:25,85.65292,68.71733,0.4,127.8,0.802,0.28,8.27,0,2.68,878,487,NA,NA,NA,NA,NA,2020-06-26 06:20:00,2020-06-26 06:00:00,"2020-06-27",5060,84,4
1605,"1_ 933_HFD_vehicle",36.11,"0107",2020-06-26 06:40:25,99.55527,82.18636,0.5,128.3,0.825,0.12,8.39,0.04,2.72,226,127,NA,NA,NA,NA,NA,2020-06-26 06:40:00,2020-06-26 06:00:00,"2020-06-27",5080,84,4
1606,"1_ 933_HFD_vehicle",36.11,"0107",2020-06-26 07:00:25,95.22207,82.11414,0.5,128.8,0.863,0.09,8.48,0.1,2.82,387,225,NA,NA,NA,NA,NA,2020-06-26 07:00:00,2020-06-26 07:00:00,"2020-06-27",5100,85,4
1607,"1_ 933_HFD_vehicle",36.11,"0107",2020-06-26 07:20:25,90.23889,76.22821,0.4,129.2,0.845,0,8.48,0.04,2.86,52,15,NA,NA,NA,NA,NA,2020-06-26 07:20:00,2020-06-26 07:00:00,"2020-06-27",5120,85,4
1608,"1_ 933_HFD_vehicle",36.11,"0107",2020-06-26 07:40:25,87.27787,76.33654,0.4,129.6,0.875,0.1,8.58,0.1,2.96,145,50,NA,NA,NA,NA,NA,2020-06-26 07:40:00,2020-06-26 07:00:00,"2020-06-27",5140,85,4
1609,"1_ 933_HFD_vehicle",36.11,"0107",2020-06-26 08:00:25,97.71366,85.50848,0.5,130.1,0.875,0.11,8.69,0,2.96,562,205,NA,NA,NA,NA,NA,2020-06-26 08:00:00,2020-06-26 08:00:00,"2020-06-27",5160,86,4
1610,"1_ 933_HFD_vehicle",36.11,"0107",2020-06-26 08:20:25,98.50808,84.67795,0.5,130.6,0.86,0,8.69,0.02,2.98,158,35,NA,NA,NA,NA,NA,2020-06-26 08:20:00,2020-06-26 08:00:00,"2020-06-27",5180,86,4
1611,"1_ 933_HFD_vehicle",36.11,"0107",2020-06-26 08:40:25,84.89461,73.62829,0.4,131,0.867,0.19,8.88,0,2.98,62,33,NA,NA,NA,NA,NA,2020-06-26 08:40:00,2020-06-26 08:00:00,"2020-06-27",5200,86,4
1612,"1_ 933_HFD_vehicle",36.11,"0107",2020-06-26 09:00:25,91.86384,78.61147,0.4,131.4,0.856,0.06,8.94,0.02,3,87,39,NA,NA,NA,NA,NA,2020-06-26 09:00:00,2020-06-26 09:00:00,"2020-06-27",5220,87,4
1613,"1_ 933_HFD_vehicle",36.11,"0107",2020-06-26 09:20:25,107.89668,98.00254,0.5,131.9,0.908,0.25,9.19,0,3,169,91,NA,NA,NA,NA,NA,2020-06-26 09:20:00,2020-06-26 09:00:00,"2020-06-27",5240,87,4
1614,"1_ 933_HFD_vehicle",36.11,"0107",2020-06-26 09:40:25,89.9139,76.58931,0.4,132.3,0.852,0,9.19,0.02,3.02,684,340,NA,NA,NA,NA,NA,2020-06-26 09:40:00,2020-06-26 09:00:00,"2020-06-27",5260,87,4
1615,"1_ 933_HFD_vehicle",36.11,"0107",2020-06-26 10:00:25,93.95822,81.75304,0.5,132.8,0.87,0,9.19,0.06,3.08,44,13,NA,NA,NA,NA,NA,2020-06-26 10:00:00,2020-06-26 10:00:00,"2020-06-27",5280,88,4
1616,"1_ 933_HFD_vehicle",36.11,"0107",2020-06-26 10:20:25,88.43339,80.38086,0.4,133.2,0.909,0.05,9.24,0.04,3.12,115,47,NA,NA,NA,NA,NA,2020-06-26 10:20:00,2020-06-26 10:00:00,"2020-06-27",5300,88,4
1617,"1_ 933_HFD_vehicle",36.11,"0107",2020-06-26 10:40:25,88.25284,80.48919,0.4,133.6,0.912,0.06,9.3,0,3.12,100,58,NA,NA,NA,NA,NA,2020-06-26 10:40:00,2020-06-26 10:00:00,"2020-06-27",5320,88,4
1618,"1_ 933_HFD_vehicle",36.11,"0107",2020-06-26 11:00:25,93.01936,84.20852,0.5,134.1,0.905,0,9.3,0,3.12,152,55,NA,NA,NA,NA,NA,2020-06-26 11:00:00,2020-06-26 11:00:00,"2020-06-27",5340,89,4
1619,"1_ 933_HFD_vehicle",36.11,"0107",2020-06-26 11:20:25,112.19377,103.78014,0.6,134.7,0.925,0.04,9.34,0.02,3.14,699,383,NA,NA,NA,NA,NA,2020-06-26 11:20:00,2020-06-26 11:00:00,"2020-06-27",5360,89,4
1620,"1_ 933_HFD_vehicle",36.11,"0107",2020-06-26 11:40:25,96.7748,84.78628,0.5,135.2,0.876,0,9.34,0,3.14,247,69,NA,NA,NA,NA,NA,2020-06-26 11:40:00,2020-06-26 11:00:00,"2020-06-27",5380,89,4
1621,"1_ 935_IMT",28.05,"0104",2020-06-22 18:12:25,114.9489,103.81305,0.6,0,0.903,0.06,0,0,0,2310,1227,NA,NA,NA,NA,NA,2020-06-22 18:00:00,2020-06-22 18:00:00,"2020-06-23",0,0,0
1622,"1_ 935_IMT",28.05,"0104",2020-06-22 18:32:25,91.52715,79.3254,0.4,0.4,0.866,0.01,0.00999999999999995,0,0,789,111,NA,NA,NA,NA,NA,2020-06-22 18:20:00,2020-06-22 18:00:00,"2020-06-23",20,0,0
1623,"1_ 935_IMT",28.05,"0104",2020-06-22 18:52:25,117.55755,111.44265,0.6,1,0.948,0.11,0.12,0,0,2845,1608,NA,NA,NA,NA,NA,2020-06-22 18:40:00,2020-06-22 18:00:00,"2020-06-23",40,0,0
1624,"1_ 935_IMT",28.05,"0104",2020-06-22 19:12:25,86.47815,81.54135,0.4,1.4,0.943,0.02,0.14,0,0,839,269,NA,NA,NA,NA,NA,2020-06-22 19:00:00,2020-06-22 19:00:00,"2020-06-23",60,1,0
1625,"1_ 935_IMT",28.05,"0104",2020-06-22 19:32:25,117.7539,113.29395,0.6,2,0.962,0.07,0.21,0,0,2812,1600,NA,NA,NA,NA,NA,2020-06-22 19:20:00,2020-06-22 19:00:00,"2020-06-23",80,1,0
1626,"1_ 935_IMT",28.05,"0104",2020-06-22 19:52:25,87.71235,80.9523,0.4,2.4,0.923,0.04,0.25,0,0,750,235,NA,NA,NA,NA,NA,2020-06-22 19:40:00,2020-06-22 19:00:00,"2020-06-23",100,1,0
1627,"1_ 935_IMT",28.05,"0104",2020-06-22 20:12:25,114.24765,114.19155,0.6,3,0.999,0.13,0.38,0.02,0.02,1658,820,NA,NA,NA,NA,NA,2020-06-22 20:00:00,2020-06-22 20:00:00,"2020-06-23",120,2,0
1628,"1_ 935_IMT",28.05,"0104",2020-06-22 20:32:25,95.62245,94.44435,0.5,3.5,0.988,0.04,0.42,0,0.02,1934,954,NA,NA,NA,NA,NA,2020-06-22 20:20:00,2020-06-22 20:00:00,"2020-06-23",140,2,0
1629,"1_ 935_IMT",28.05,"0104",2020-06-22 20:52:25,109.1145,109.7316,0.6,4.1,1.006,0.15,0.57,0.04,0.06,2004,1160,NA,NA,NA,NA,NA,2020-06-22 20:40:00,2020-06-22 20:00:00,"2020-06-23",160,2,0
1630,"1_ 935_IMT",28.05,"0104",2020-06-22 21:12:25,94.66875,97.1652,0.5,4.6,1.026,0.13,0.7,0.04,0.1,1395,679,NA,NA,NA,NA,NA,2020-06-22 21:00:00,2020-06-22 21:00:00,"2020-06-23",180,3,0
1631,"1_ 935_IMT",28.05,"0104",2020-06-22 21:32:25,91.5552,93.26625,0.5,5.1,1.019,0,0.7,0,0.1,1881,964,NA,NA,NA,NA,NA,2020-06-22 21:20:00,2020-06-22 21:00:00,"2020-06-23",200,3,0
1632,"1_ 935_IMT",28.05,"0104",2020-06-22 21:52:25,111.6951,118.00635,0.6,5.7,1.056,0.16,0.86,0.1,0.2,2135,1099,NA,NA,NA,NA,NA,2020-06-22 21:40:00,2020-06-22 21:00:00,"2020-06-23",220,3,0
1633,"1_ 935_IMT",28.05,"0104",2020-06-22 22:12:25,85.63665,89.6478,0.4,6.1,1.047,0.12,0.98,0.1,0.3,875,403,NA,NA,NA,NA,NA,2020-06-22 22:00:00,2020-06-22 22:00:00,"2020-06-23",240,4,0
1634,"1_ 935_IMT",28.05,"0104",2020-06-22 22:32:25,116.2392,124.23345,0.6,6.7,1.069,0.14,1.12,0.1,0.4,4033,2443,NA,NA,NA,NA,NA,2020-06-22 22:20:00,2020-06-22 22:00:00,"2020-06-23",260,4,0
1635,"1_ 935_IMT",28.05,"0104",2020-06-22 22:52:25,111.9195,119.52105,0.6,7.3,1.068,0.09,1.21,0.08,0.48,2114,1017,NA,NA,NA,NA,NA,2020-06-22 22:40:00,2020-06-22 22:00:00,"2020-06-23",280,4,0
1636,"1_ 935_IMT",28.05,"0104",2020-06-22 23:12:25,107.8242,116.65995,0.6,7.9,1.082,0.18,1.39,0.06,0.54,1754,936,NA,NA,NA,NA,NA,2020-06-22 23:00:00,2020-06-22 23:00:00,"2020-06-23",300,5,0
1637,"1_ 935_IMT",28.05,"0104",2020-06-22 23:32:25,114.6123,123.6444,0.6,8.5,1.079,0.11,1.5,0.06,0.6,2464,1478,NA,NA,NA,NA,NA,2020-06-22 23:20:00,2020-06-22 23:00:00,"2020-06-23",320,5,0
1638,"1_ 935_IMT",28.05,"0104",2020-06-22 23:52:25,103.19595,112.56465,0.5,9,1.091,0.14,1.64,0.08,0.68,1441,665,NA,NA,NA,NA,NA,2020-06-22 23:40:00,2020-06-22 23:00:00,"2020-06-23",340,5,0
1639,"1_ 935_IMT",28.05,"0104",2020-06-23 00:12:25,110.6853,117.249,0.6,9.6,1.059,0.09,1.73,0.06,0.74,2795,1729,NA,NA,NA,NA,NA,2020-06-23 00:00:00,2020-06-23 00:00:00,"2020-06-23",360,6,0
1640,"1_ 935_IMT",28.05,"0104",2020-06-23 00:32:25,112.73295,120.86745,0.6,10.2,1.072,0.14,1.87,0.08,0.82,1642,838,NA,NA,NA,NA,NA,2020-06-23 00:20:00,2020-06-23 00:00:00,"2020-06-23",380,6,0
1641,"1_ 935_IMT",28.05,"0104",2020-06-23 00:52:25,79.52175,83.1963,0.4,10.6,1.046,0,1.87,0,0.82,1155,539,NA,NA,NA,NA,NA,2020-06-23 00:40:00,2020-06-23 00:00:00,"2020-06-23",400,6,0
1642,"1_ 935_IMT",28.05,"0104",2020-06-23 01:12:25,129.5349,133.0692,0.7,11.3,1.027,0,1.87,0,0.82,2154,1437,NA,NA,NA,NA,NA,2020-06-23 01:00:00,2020-06-23 01:00:00,"2020-06-23",420,7,0
1643,"1_ 935_IMT",28.05,"0104",2020-06-23 01:32:25,87.88065,91.80765,0.4,11.7,1.045,0.08,1.95,0,0.82,1397,645,NA,NA,NA,NA,NA,2020-06-23 01:20:00,2020-06-23 01:00:00,"2020-06-23",440,7,0
1644,"1_ 935_IMT",28.05,"0104",2020-06-23 01:52:25,110.6292,117.22095,0.6,12.3,1.06,0.15,2.1,0.1,0.92,2871,1498,NA,NA,NA,NA,NA,2020-06-23 01:40:00,2020-06-23 01:00:00,"2020-06-23",460,7,0
1645,"1_ 935_IMT",28.05,"0104",2020-06-23 02:12:25,85.6647,88.9185,0.4,12.7,1.038,0.01,2.11,0,0.92,208,27,NA,NA,NA,NA,NA,2020-06-23 02:00:00,2020-06-23 02:00:00,"2020-06-23",480,8,0
1646,"1_ 935_IMT",28.05,"0104",2020-06-23 02:32:25,111.3585,116.8002,0.6,13.3,1.049,0.07,2.18,0.02,0.94,2985,1717,NA,NA,NA,NA,NA,2020-06-23 02:20:00,2020-06-23 02:00:00,"2020-06-23",500,8,0
1647,"1_ 935_IMT",28.05,"0104",2020-06-23 02:52:25,84.8232,84.9915,0.4,13.7,1.002,0,2.18,0,0.94,8,0,NA,NA,NA,NA,NA,2020-06-23 02:40:00,2020-06-23 02:00:00,"2020-06-23",520,8,0
1648,"1_ 935_IMT",28.05,"0104",2020-06-23 03:12:25,107.5437,112.56465,0.5,14.2,1.047,0.14,2.32,0.02,0.96,2903,1585,NA,NA,NA,NA,NA,2020-06-23 03:00:00,2020-06-23 03:00:00,"2020-06-23",540,9,0
1649,"1_ 935_IMT",28.05,"0104",2020-06-23 03:32:25,112.62075,118.7076,0.6,14.8,1.054,0.05,2.37,0.06,1.02,2662,1668,NA,NA,NA,NA,NA,2020-06-23 03:20:00,2020-06-23 03:00:00,"2020-06-23",560,9,0
1650,"1_ 935_IMT",28.05,"0104",2020-06-23 03:52:25,82.467,85.63665,0.4,15.2,1.039,0.07,2.44,0.02,1.04,841,330,NA,NA,NA,NA,NA,2020-06-23 03:40:00,2020-06-23 03:00:00,"2020-06-23",580,9,0
1651,"1_ 935_IMT",28.05,"0104",2020-06-23 04:12:25,79.18515,82.27065,0.4,15.6,1.039,0.13,2.57,0.06,1.1,1420,836,NA,NA,NA,NA,NA,2020-06-23 04:00:00,2020-06-23 04:00:00,"2020-06-23",600,10,0
1652,"1_ 935_IMT",28.05,"0104",2020-06-23 04:32:25,108.18885,116.0709,0.6,16.2,1.073,0.06,2.63,0.06,1.16,2225,1134,NA,NA,NA,NA,NA,2020-06-23 04:20:00,2020-06-23 04:00:00,"2020-06-23",620,10,0
1653,"1_ 935_IMT",28.05,"0104",2020-06-23 04:52:25,87.99285,88.9185,0.4,16.6,1.011,0,2.63,0,1.16,17,1,NA,NA,NA,NA,NA,2020-06-23 04:40:00,2020-06-23 04:00:00,"2020-06-23",640,10,0
1654,"1_ 935_IMT",28.05,"0104",2020-06-23 05:12:25,113.1537,119.46495,0.6,17.2,1.056,0.17,2.8,0,1.16,2737,1711,NA,NA,NA,NA,NA,2020-06-23 05:00:00,2020-06-23 05:00:00,"2020-06-23",660,11,0
1655,"1_ 935_IMT",28.05,"0104",2020-06-23 05:32:25,119.1564,126.42135,0.6,17.8,1.061,0.23,3.03,0.2,1.36,2915,1696,NA,NA,NA,NA,NA,2020-06-23 05:20:00,2020-06-23 05:00:00,"2020-06-23",680,11,0
1656,"1_ 935_IMT",28.05,"0104",2020-06-23 05:52:25,76.77285,80.98035,0.4,18.2,1.055,0.04,3.07,0,1.36,844,372,NA,NA,NA,NA,NA,2020-06-23 05:40:00,2020-06-23 05:00:00,"2020-06-23",700,11,0
1657,"1_ 935_IMT",28.05,"0104",2020-06-23 06:12:25,107.4876,113.0976,0.5,18.7,1.052,0.03,3.1,0.06,1.42,4644,3074,NA,NA,NA,NA,NA,2020-06-23 06:00:00,2020-06-23 06:00:00,"2020-06-24",720,12,1
1658,"1_ 935_IMT",28.05,"0104",2020-06-23 06:32:25,90.6576,90.34905,0.5,19.2,0.997,0.04,3.14,0,1.42,1032,325,NA,NA,NA,NA,NA,2020-06-23 06:20:00,2020-06-23 06:00:00,"2020-06-24",740,12,1
1659,"1_ 935_IMT",28.05,"0104",2020-06-23 06:52:25,83.4768,78.0351,0.4,19.6,0.935,0,3.14,0,1.42,57,6,NA,NA,NA,NA,NA,2020-06-23 06:40:00,2020-06-23 06:00:00,"2020-06-24",760,12,1
1660,"1_ 935_IMT",28.05,"0104",2020-06-23 07:12:25,115.08915,111.4707,0.6,20.2,0.969,0.05,3.19,0,1.42,3511,2384,NA,NA,NA,NA,NA,2020-06-23 07:00:00,2020-06-23 07:00:00,"2020-06-24",780,13,1
1661,"1_ 935_IMT",28.05,"EVENT",2020-06-23 07:32:25,93.3504,88.21725,0.5,20.7,0.945,0.03,3.22,0,1.42,1148,600,NA,NA,NA,NA,NA,2020-06-23 07:20:00,2020-06-23 07:00:00,"2020-06-24",800,13,1
1662,"1_ 935_IMT",28.05,"0104",2020-06-23 07:52:25,114.35985,106.6461,0.6,21.3,0.933,0,3.22,0,1.42,918,600,NA,NA,NA,NA,NA,2020-06-23 07:40:00,2020-06-23 07:00:00,"2020-06-24",820,13,1
1663,"1_ 935_IMT",28.05,"0104",2020-06-23 08:12:25,102.35445,100.9239,0.5,21.8,0.986,0.09,3.31,0,1.42,2434,1446,NA,NA,NA,NA,NA,2020-06-23 08:00:00,2020-06-23 08:00:00,"2020-06-24",840,14,1
1664,"1_ 935_IMT",28.05,"0104",2020-06-23 08:32:25,79.74615,72.17265,0.4,22.2,0.905,0,3.31,0,1.42,733,134,NA,NA,NA,NA,NA,2020-06-23 08:20:00,2020-06-23 08:00:00,"2020-06-24",860,14,1
1665,"1_ 935_IMT",28.05,"0104",2020-06-23 08:52:25,80.3352,70.686,0.4,22.6,0.88,0,3.31,0,1.42,125,31,NA,NA,NA,NA,NA,2020-06-23 08:40:00,2020-06-23 08:00:00,"2020-06-24",880,14,1
1666,"1_ 935_IMT",28.05,"0104",2020-06-23 09:12:25,77.5302,71.10675,0.4,23,0.917,0,3.31,0,1.42,1768,973,NA,NA,NA,NA,NA,2020-06-23 09:00:00,2020-06-23 09:00:00,"2020-06-24",900,15,1
1667,"1_ 935_IMT",28.05,"0104",2020-06-23 09:32:25,83.8695,70.686,0.4,23.4,0.843,0,3.31,0.02,1.44,13,4,NA,NA,NA,NA,NA,2020-06-23 09:20:00,2020-06-23 09:00:00,"2020-06-24",920,15,1
1668,"1_ 935_IMT",28.05,"0104",2020-06-23 09:52:25,90.882,86.955,0.5,23.9,0.957,0.15,3.46,0,1.44,1185,649,NA,NA,NA,NA,NA,2020-06-23 09:40:00,2020-06-23 09:00:00,"2020-06-24",940,15,1
1669,"1_ 935_IMT",28.05,"0104",2020-06-23 10:12:25,81.93405,76.6887,0.4,24.3,0.936,0,3.46,0,1.44,4,0,NA,NA,NA,NA,NA,2020-06-23 10:00:00,2020-06-23 10:00:00,"2020-06-24",960,16,1
1670,"1_ 935_IMT",28.05,"0104",2020-06-23 10:32:25,108.4413,104.0655,0.5,24.8,0.96,0.06,3.52,0.06,1.5,2041,1269,NA,NA,NA,NA,NA,2020-06-23 10:20:00,2020-06-23 10:00:00,"2020-06-24",980,16,1
1671,"1_ 935_IMT",28.05,"0104",2020-06-23 10:52:25,74.2203,69.2274,0.4,25.2,0.933,0,3.52,0,1.5,663,241,NA,NA,NA,NA,NA,2020-06-23 10:40:00,2020-06-23 10:00:00,"2020-06-24",1000,16,1
1672,"1_ 935_IMT",28.05,"0104",2020-06-23 11:12:25,107.2632,98.7921,0.5,25.7,0.921,0.04,3.56,0,1.5,1408,826,NA,NA,NA,NA,NA,2020-06-23 11:00:00,2020-06-23 11:00:00,"2020-06-24",1020,17,1
1673,"1_ 935_IMT",28.05,"0104",2020-06-23 11:32:25,86.0574,77.72655,0.4,26.1,0.903,0,3.56,0,1.5,474,72,NA,NA,NA,NA,NA,2020-06-23 11:20:00,2020-06-23 11:00:00,"2020-06-24",1040,17,1
1674,"1_ 935_IMT",28.05,"0104",2020-06-23 11:52:25,82.04625,72.8178,0.4,26.5,0.888,0,3.56,0.02,1.52,127,46,NA,NA,NA,NA,NA,2020-06-23 11:40:00,2020-06-23 11:00:00,"2020-06-24",1060,17,1
1675,"1_ 935_IMT",28.05,"0104",2020-06-23 12:12:25,112.22805,101.00805,0.6,27.1,0.9,0.04,3.6,0,1.52,835,473,NA,NA,NA,NA,NA,2020-06-23 12:00:00,2020-06-23 12:00:00,"2020-06-24",1080,18,1
1676,"1_ 935_IMT",28.05,"0104",2020-06-23 12:32:25,71.1348,66.67485,0.4,27.5,0.937,0.03,3.63,0.04,1.56,1163,748,NA,NA,NA,NA,NA,2020-06-23 12:20:00,2020-06-23 12:00:00,"2020-06-24",1100,18,1
1677,"1_ 935_IMT",28.05,"0104",2020-06-23 12:52:25,87.60015,80.25105,0.4,27.9,0.916,0.1,3.73,0,1.56,554,285,NA,NA,NA,NA,NA,2020-06-23 12:40:00,2020-06-23 12:00:00,"2020-06-24",1120,18,1
1678,"1_ 935_IMT",28.05,"0104",2020-06-23 13:12:25,84.17805,81.20475,0.4,28.3,0.965,0,3.73,0,1.56,946,412,NA,NA,NA,NA,NA,2020-06-23 13:00:00,2020-06-23 13:00:00,"2020-06-24",1140,19,1
1679,"1_ 935_IMT",28.05,"0104",2020-06-23 13:32:25,89.73195,82.5792,0.4,28.7,0.92,0,3.73,0,1.56,44,14,NA,NA,NA,NA,NA,2020-06-23 13:20:00,2020-06-23 13:00:00,"2020-06-24",1160,19,1
1680,"1_ 935_IMT",28.05,"0104",2020-06-23 13:52:25,86.5062,76.77285,0.4,29.1,0.887,0,3.73,0,1.56,11,1,NA,NA,NA,NA,NA,2020-06-23 13:40:00,2020-06-23 13:00:00,"2020-06-24",1180,19,1
1681,"1_ 935_IMT",28.05,"0104",2020-06-23 14:12:25,106.5339,102.2142,0.5,29.6,0.959,0.07,3.8,0.02,1.58,2129,1287,NA,NA,NA,NA,NA,2020-06-23 14:00:00,2020-06-23 14:00:00,"2020-06-24",1200,20,1
1682,"1_ 935_IMT",28.05,"0104",2020-06-23 14:32:25,85.8891,78.06315,0.4,30,0.909,0,3.8,0,1.58,449,76,NA,NA,NA,NA,NA,2020-06-23 14:20:00,2020-06-23 14:00:00,"2020-06-24",1220,20,1
1683,"1_ 935_IMT",28.05,"0104",2020-06-23 14:52:25,81.42915,69.3396,0.4,30.4,0.852,0,3.8,0.02,1.6,31,15,NA,NA,NA,NA,NA,2020-06-23 14:40:00,2020-06-23 14:00:00,"2020-06-24",1240,20,1
1684,"1_ 935_IMT",28.05,"0104",2020-06-23 15:12:25,86.6184,76.4643,0.4,30.8,0.883,0.1,3.9,0,1.6,388,199,NA,NA,NA,NA,NA,2020-06-23 15:00:00,2020-06-23 15:00:00,"2020-06-24",1260,21,1
1685,"1_ 935_IMT",28.05,"0104",2020-06-23 15:32:25,91.7235,88.5819,0.5,31.3,0.966,0,3.9,0.04,1.64,1638,572,NA,NA,NA,NA,NA,2020-06-23 15:20:00,2020-06-23 15:00:00,"2020-06-24",1280,21,1
1686,"1_ 935_IMT",28.05,"0104",2020-06-23 15:52:25,90.4893,81.2328,0.4,31.7,0.898,0,3.9,0,1.64,51,9,NA,NA,NA,NA,NA,2020-06-23 15:40:00,2020-06-23 15:00:00,"2020-06-24",1300,21,1
1687,"1_ 935_IMT",28.05,"0104",2020-06-23 16:12:25,111.04995,107.40345,0.6,32.3,0.967,0.07,3.97,0.04,1.68,1644,996,NA,NA,NA,NA,NA,2020-06-23 16:00:00,2020-06-23 16:00:00,"2020-06-24",1320,22,1
1688,"1_ 935_IMT",28.05,"0104",2020-06-23 16:32:25,82.15845,73.46295,0.4,32.7,0.894,0,3.97,0,1.68,824,202,NA,NA,NA,NA,NA,2020-06-23 16:20:00,2020-06-23 16:00:00,"2020-06-24",1340,22,1
1689,"1_ 935_IMT",28.05,"0104",2020-06-23 16:52:25,78.68025,74.613,0.4,33.1,0.949,0.07,4.04,0,1.68,786,368,NA,NA,NA,NA,NA,2020-06-23 16:40:00,2020-06-23 16:00:00,"2020-06-24",1360,22,1
1690,"1_ 935_IMT",28.05,"0104",2020-06-23 17:12:25,90.4893,81.2889,0.4,33.5,0.898,0,4.04,0,1.68,33,9,NA,NA,NA,NA,NA,2020-06-23 17:00:00,2020-06-23 17:00:00,"2020-06-24",1380,23,1
1691,"1_ 935_IMT",28.05,"0104",2020-06-23 17:32:25,90.8259,85.86105,0.5,34,0.945,0.07,4.11,0,1.68,194,81,NA,NA,NA,NA,NA,2020-06-23 17:20:00,2020-06-23 17:00:00,"2020-06-24",1400,23,1
1692,"1_ 935_IMT",28.05,"0104",2020-06-23 17:52:25,109.53525,106.029,0.5,34.5,0.968,0.06,4.17,0,1.68,1332,730,NA,NA,NA,NA,NA,2020-06-23 17:40:00,2020-06-23 17:00:00,"2020-06-24",1420,23,1
1693,"1_ 935_IMT",28.05,"0104",2020-06-23 18:12:25,91.7235,84.0378,0.5,35,0.916,0,4.17,0,1.68,599,142,NA,NA,NA,NA,NA,2020-06-23 18:00:00,2020-06-23 18:00:00,"2020-06-24",1440,24,1
1694,"1_ 935_IMT",28.05,"0104",2020-06-23 18:32:25,123.78465,118.73565,0.6,35.6,0.959,0.06,4.23,0,1.68,1955,578,NA,NA,NA,NA,NA,2020-06-23 18:20:00,2020-06-23 18:00:00,"2020-06-24",1460,24,1
1695,"1_ 935_IMT",28.05,"0104",2020-06-23 18:52:25,107.0949,99.32505,0.5,36.1,0.928,0.09,4.32,0,1.68,1356,873,NA,NA,NA,NA,NA,2020-06-23 18:40:00,2020-06-23 18:00:00,"2020-06-24",1480,24,1
1696,"1_ 935_IMT",28.05,"0104",2020-06-23 19:12:25,112.45245,106.3656,0.6,36.7,0.946,0,4.32,0.02,1.7,2213,1188,NA,NA,NA,NA,NA,2020-06-23 19:00:00,2020-06-23 19:00:00,"2020-06-24",1500,25,1
1697,"1_ 935_IMT",28.05,"0104",2020-06-23 19:32:25,90.7137,86.6184,0.5,37.2,0.955,0.05,4.37,0,1.7,753,357,NA,NA,NA,NA,NA,2020-06-23 19:20:00,2020-06-23 19:00:00,"2020-06-24",1520,25,1
1698,"1_ 935_IMT",28.05,"0104",2020-06-23 19:52:25,88.9746,90.0966,0.5,37.7,1.013,0.09,4.46,0,1.7,923,543,NA,NA,NA,NA,NA,2020-06-23 19:40:00,2020-06-23 19:00:00,"2020-06-24",1540,25,1
1699,"1_ 935_IMT",28.05,"0104",2020-06-23 20:12:25,123.42,127.26285,0.6,38.3,1.031,0.11,4.57,0.06,1.76,1370,658,NA,NA,NA,NA,NA,2020-06-23 20:00:00,2020-06-23 20:00:00,"2020-06-24",1560,26,1
1700,"1_ 935_IMT",28.05,"0104",2020-06-23 20:32:25,82.49505,83.9256,0.4,38.7,1.017,0.13,4.7,0,1.76,546,299,NA,NA,NA,NA,NA,2020-06-23 20:20:00,2020-06-23 20:00:00,"2020-06-24",1580,26,1
1701,"1_ 935_IMT",28.05,"0104",2020-06-23 20:52:25,114.75255,121.9053,0.6,39.3,1.062,0.13,4.83,0.1,1.86,1027,615,NA,NA,NA,NA,NA,2020-06-23 20:40:00,2020-06-23 20:00:00,"2020-06-24",1600,26,1
1702,"1_ 935_IMT",28.05,"0104",2020-06-23 21:12:25,116.94045,123.89685,0.6,39.9,1.059,0.04,4.87,0.02,1.88,2641,1510,NA,NA,NA,NA,NA,2020-06-23 21:00:00,2020-06-23 21:00:00,"2020-06-24",1620,27,1
1703,"1_ 935_IMT",28.05,"0104",2020-06-23 21:32:25,103.70085,106.44975,0.5,40.4,1.026,0.03,4.9,0,1.88,2175,1100,NA,NA,NA,NA,NA,2020-06-23 21:20:00,2020-06-23 21:00:00,"2020-06-24",1640,27,1
1704,"1_ 935_IMT",28.05,"0104",2020-06-23 21:52:25,80.1108,81.2889,0.4,40.8,1.015,0.25,5.15,0,1.88,397,155,NA,NA,NA,NA,NA,2020-06-23 21:40:00,2020-06-23 21:00:00,"2020-06-24",1660,27,1
1705,"1_ 935_IMT",28.05,"0104",2020-06-23 22:12:25,91.7235,95.8749,0.5,41.3,1.045,0,5.15,0.08,1.96,1470,736,NA,NA,NA,NA,NA,2020-06-23 22:00:00,2020-06-23 22:00:00,"2020-06-24",1680,28,1
1706,"1_ 935_IMT",28.05,"0104",2020-06-23 22:32:25,102.0459,110.09625,0.5,41.8,1.079,0.23,5.38,0.14,2.1,795,427,NA,NA,NA,NA,NA,2020-06-23 22:20:00,2020-06-23 22:00:00,"2020-06-24",1700,28,1
1707,"1_ 935_IMT",28.05,"0104",2020-06-23 22:52:25,86.19765,91.6674,0.4,42.2,1.063,0,5.38,0.02,2.12,1436,823,NA,NA,NA,NA,NA,2020-06-23 22:40:00,2020-06-23 22:00:00,"2020-06-24",1720,28,1
1708,"1_ 935_IMT",28.05,"0104",2020-06-23 23:12:25,113.79885,125.5518,0.6,42.8,1.103,0.18,5.56,0.08,2.2,1082,600,NA,NA,NA,NA,NA,2020-06-23 23:00:00,2020-06-23 23:00:00,"2020-06-24",1740,29,1
1709,"1_ 935_IMT",28.05,"0104",2020-06-23 23:32:25,123.0834,132.7887,0.6,43.4,1.079,0.08,5.64,0.1,2.3,3847,2409,NA,NA,NA,NA,NA,2020-06-23 23:20:00,2020-06-23 23:00:00,"2020-06-24",1760,29,1
1710,"1_ 935_IMT",28.05,"0104",2020-06-23 23:52:25,96.9969,105.5802,0.5,43.9,1.089,0.1,5.74,0,2.3,1148,483,NA,NA,NA,NA,NA,2020-06-23 23:40:00,2020-06-23 23:00:00,"2020-06-24",1780,29,1
1711,"1_ 935_IMT",28.05,"0104",2020-06-24 00:12:25,111.0219,119.7735,0.6,44.5,1.079,0.19,5.93,0.1,2.4,1729,1022,NA,NA,NA,NA,NA,2020-06-24 00:00:00,2020-06-24 00:00:00,"2020-06-24",1800,30,1
1712,"1_ 935_IMT",28.05,"0104",2020-06-24 00:32:25,96.85665,102.29835,0.5,45,1.056,0,5.93,0.02,2.42,2215,1141,NA,NA,NA,NA,NA,2020-06-24 00:20:00,2020-06-24 00:00:00,"2020-06-24",1820,30,1
1713,"1_ 935_IMT",28.05,"0104",2020-06-24 00:52:25,106.0851,115.1172,0.5,45.5,1.085,0.18,6.11,0.04,2.46,1337,835,NA,NA,NA,NA,NA,2020-06-24 00:40:00,2020-06-24 00:00:00,"2020-06-24",1840,30,1
1714,"1_ 935_IMT",28.05,"0104",2020-06-24 01:12:25,85.35615,90.23685,0.4,45.9,1.057,0,6.11,0.02,2.48,717,265,NA,NA,NA,NA,NA,2020-06-24 01:00:00,2020-06-24 01:00:00,"2020-06-24",1860,31,1
1715,"1_ 935_IMT",28.05,"0104",2020-06-24 01:32:25,114.35985,121.65285,0.6,46.5,1.064,0.03,6.14,0,2.48,1429,931,NA,NA,NA,NA,NA,2020-06-24 01:20:00,2020-06-24 01:00:00,"2020-06-24",1880,31,1
1716,"1_ 935_IMT",28.05,"0104",2020-06-24 01:52:25,98.09085,101.7093,0.5,47,1.037,0.1,6.24,0.1,2.58,2666,1599,NA,NA,NA,NA,NA,2020-06-24 01:40:00,2020-06-24 01:00:00,"2020-06-24",1900,31,1
1717,"1_ 935_IMT",28.05,"0104",2020-06-24 02:12:25,85.6647,87.9648,0.4,47.4,1.027,0,6.24,0,2.58,42,11,NA,NA,NA,NA,NA,2020-06-24 02:00:00,2020-06-24 02:00:00,"2020-06-24",1920,32,1
1718,"1_ 935_IMT",28.05,"0104",2020-06-24 02:32:25,116.99655,125.35545,0.6,48,1.072,0.11,6.35,0.02,2.6,3055,1702,NA,NA,NA,NA,NA,2020-06-24 02:20:00,2020-06-24 02:00:00,"2020-06-24",1940,32,1
1719,"1_ 935_IMT",28.05,"0104",2020-06-24 02:52:25,87.20745,87.7404,0.4,48.4,1.006,0,6.35,0,2.6,134,49,NA,NA,NA,NA,NA,2020-06-24 02:40:00,2020-06-24 02:00:00,"2020-06-24",1960,32,1
1720,"1_ 935_IMT",28.05,"0104",2020-06-24 03:12:25,92.14425,95.2017,0.5,48.9,1.033,0.12,6.47,0,2.6,367,177,NA,NA,NA,NA,NA,2020-06-24 03:00:00,2020-06-24 03:00:00,"2020-06-24",1980,33,1
1721,"1_ 935_IMT",28.05,"0104",2020-06-24 03:32:25,113.96715,117.9783,0.6,49.5,1.035,0.03,6.5,0.06,2.66,1605,1062,NA,NA,NA,NA,NA,2020-06-24 03:20:00,2020-06-24 03:00:00,"2020-06-24",2000,33,1
1722,"1_ 935_IMT",28.05,"0104",2020-06-24 03:52:25,95.3139,99.94215,0.5,50,1.049,0.11,6.61,0.06,2.72,1589,753,NA,NA,NA,NA,NA,2020-06-24 03:40:00,2020-06-24 03:00:00,"2020-06-24",2020,33,1
1723,"1_ 935_IMT",28.05,"0104",2020-06-24 04:12:25,116.43555,125.4396,0.6,50.6,1.077,0.18,6.79,0.1,2.82,2006,1102,NA,NA,NA,NA,NA,2020-06-24 04:00:00,2020-06-24 04:00:00,"2020-06-24",2040,34,1
1724,"1_ 935_IMT",28.05,"0104",2020-06-24 04:32:25,75.9594,80.58765,0.4,51,1.061,0,6.79,0.02,2.84,657,213,NA,NA,NA,NA,NA,2020-06-24 04:20:00,2020-06-24 04:00:00,"2020-06-24",2060,34,1
1725,"1_ 935_IMT",28.05,"0104",2020-06-24 04:52:25,111.72315,113.46225,0.6,51.6,1.015,0.11,6.9,0,2.84,1001,587,NA,NA,NA,NA,NA,2020-06-24 04:40:00,2020-06-24 04:00:00,"2020-06-24",2080,34,1
1726,"1_ 935_IMT",28.05,"0104",2020-06-24 05:12:25,120.13815,128.4129,0.6,52.2,1.069,0.13,7.03,0.08,2.92,4124,2597,NA,NA,NA,NA,NA,2020-06-24 05:00:00,2020-06-24 05:00:00,"2020-06-24",2100,35,1
1727,"1_ 935_IMT",28.05,"0104",2020-06-24 05:32:25,102.3825,107.68395,0.5,52.7,1.052,0.02,7.05,0.06,2.98,2222,1199,NA,NA,NA,NA,NA,2020-06-24 05:20:00,2020-06-24 05:00:00,"2020-06-24",2120,35,1
1728,"1_ 935_IMT",28.05,"0104",2020-06-24 05:52:25,80.98035,78.00705,0.4,53.1,0.963,0,7.05,0,2.98,164,43,NA,NA,NA,NA,NA,2020-06-24 05:40:00,2020-06-24 05:00:00,"2020-06-24",2140,35,1
1729,"1_ 935_IMT",28.05,"0104",2020-06-24 06:12:25,116.15505,117.05265,0.6,53.7,1.008,0.19,7.24,0.02,3,2662,1785,NA,NA,NA,NA,NA,2020-06-24 06:00:00,2020-06-24 06:00:00,"2020-06-25",2160,36,2
1730,"1_ 935_IMT",28.05,"0104",2020-06-24 06:32:25,78.23145,78.9327,0.4,54.1,1.009,0,7.24,0.02,3.02,610,205,NA,NA,NA,NA,NA,2020-06-24 06:20:00,2020-06-24 06:00:00,"2020-06-25",2180,36,2
1731,"1_ 935_IMT",28.05,"0104",2020-06-24 06:52:25,123.72855,119.1003,0.6,54.7,0.962,0.05,7.29,0,3.02,1314,869,NA,NA,NA,NA,NA,2020-06-24 06:40:00,2020-06-24 06:00:00,"2020-06-25",2200,36,2
1732,"1_ 935_IMT",28.05,"0104",2020-06-24 07:12:25,92.565,93.687,0.5,55.2,1.012,0.06,7.35,0.06,3.08,2016,1092,NA,NA,NA,NA,NA,2020-06-24 07:00:00,2020-06-24 07:00:00,"2020-06-25",2220,37,2
1733,"1_ 935_IMT",28.05,"0104",2020-06-24 07:32:25,103.92525,106.5339,0.5,55.7,1.025,0.07,7.42,0.04,3.12,894,519,NA,NA,NA,NA,NA,2020-06-24 07:20:00,2020-06-24 07:00:00,"2020-06-25",2240,37,2
1734,"1_ 935_IMT",28.05,"0104",2020-06-24 07:52:25,82.7475,81.4572,0.4,56.1,0.984,0,7.42,0,3.12,71,18,NA,NA,NA,NA,NA,2020-06-24 07:40:00,2020-06-24 07:00:00,"2020-06-25",2260,37,2
1735,"1_ 935_IMT",28.05,"0104",2020-06-24 08:12:25,103.13985,103.75695,0.5,56.6,1.006,0.08,7.5,0.04,3.16,2326,1336,NA,NA,NA,NA,NA,2020-06-24 08:00:00,2020-06-24 08:00:00,"2020-06-25",2280,38,2
1736,"1_ 935_IMT",28.05,"0104",2020-06-24 08:32:25,80.2791,75.70695,0.4,57,0.943,0,7.5,0,3.16,241,72,NA,NA,NA,NA,NA,2020-06-24 08:20:00,2020-06-24 08:00:00,"2020-06-25",2300,38,2
1737,"1_ 935_IMT",28.05,"0104",2020-06-24 08:52:25,120.6711,113.74275,0.6,57.6,0.943,0.04,7.54,0.02,3.18,2024,1348,NA,NA,NA,NA,NA,2020-06-24 08:40:00,2020-06-24 08:00:00,"2020-06-25",2320,38,2
1738,"1_ 935_IMT",28.05,"0104",2020-06-24 09:12:25,76.60455,73.0422,0.4,58,0.954,0,7.54,0,3.18,559,266,NA,NA,NA,NA,NA,2020-06-24 09:00:00,2020-06-24 09:00:00,"2020-06-25",2340,39,2
1739,"1_ 935_IMT",28.05,"0104",2020-06-24 09:32:25,86.7306,79.0449,0.4,58.4,0.911,0.05,7.59,0,3.18,157,43,NA,NA,NA,NA,NA,2020-06-24 09:20:00,2020-06-24 09:00:00,"2020-06-25",2360,39,2
1740,"1_ 935_IMT",28.05,"0104",2020-06-24 09:52:25,105.49605,103.19595,0.5,58.9,0.978,0.04,7.63,0.02,3.2,2467,1515,NA,NA,NA,NA,NA,2020-06-24 09:40:00,2020-06-24 09:00:00,"2020-06-25",2380,39,2
1741,"1_ 935_IMT",28.05,"0104",2020-06-24 10:12:25,76.60455,70.82625,0.4,59.3,0.924,0.05,7.68,0,3.2,645,174,NA,NA,NA,NA,NA,2020-06-24 10:00:00,2020-06-24 10:00:00,"2020-06-25",2400,40,2
1742,"1_ 935_IMT",28.05,"0104",2020-06-24 10:32:25,84.2622,81.2889,0.4,59.7,0.965,0.03,7.71,0,3.2,145,32,NA,NA,NA,NA,NA,2020-06-24 10:20:00,2020-06-24 10:00:00,"2020-06-25",2420,40,2
1743,"1_ 935_IMT",28.05,"0104",2020-06-24 10:52:25,75.53865,72.90195,0.4,60.1,0.965,0.05,7.76,0.08,3.28,1988,1093,NA,NA,NA,NA,NA,2020-06-24 10:40:00,2020-06-24 10:00:00,"2020-06-25",2440,40,2
1744,"1_ 935_IMT",28.05,"EVENT",2020-06-24 11:12:25,98.6238,89.0868,0.5,60.6,0.903,0,7.76,0,3.28,9,1,NA,NA,NA,NA,NA,2020-06-24 11:00:00,2020-06-24 11:00:00,"2020-06-25",2460,41,2
1745,"1_ 935_IMT",28.05,"EVENT",2020-06-24 11:32:25,104.0655,97.5018,0.5,61.1,0.937,0,7.76,0,3.28,1448,665,NA,NA,NA,NA,NA,2020-06-24 11:20:00,2020-06-24 11:00:00,"2020-06-25",2480,41,2
1746,"1_ 935_IMT",28.05,"0104",2020-06-24 11:52:25,86.2818,73.1544,0.4,61.5,0.848,0,7.76,0,3.28,39,16,NA,NA,NA,NA,NA,2020-06-24 11:40:00,2020-06-24 11:00:00,"2020-06-25",2500,41,2
1747,"1_ 935_IMT",28.05,"0104",2020-06-24 12:12:25,98.09085,92.70525,0.5,62,0.945,0.05,7.81,0,3.28,1417,547,NA,NA,NA,NA,NA,2020-06-24 12:00:00,2020-06-24 12:00:00,"2020-06-25",2520,42,2
1748,"1_ 935_IMT",28.05,"0104",2020-06-24 12:32:25,88.4136,76.4082,0.4,62.4,0.864,0,7.81,0,3.28,31,12,NA,NA,NA,NA,NA,2020-06-24 12:20:00,2020-06-24 12:00:00,"2020-06-25",2540,42,2
1749,"1_ 935_IMT",28.05,"0104",2020-06-24 12:52:25,86.394,73.29465,0.4,62.8,0.848,0,7.81,0,3.28,43,18,NA,NA,NA,NA,NA,2020-06-24 12:40:00,2020-06-24 12:00:00,"2020-06-25",2560,42,2
1750,"1_ 935_IMT",28.05,"0104",2020-06-24 13:12:25,84.85125,77.6424,0.4,63.2,0.915,0.05,7.86,0,3.28,787,265,NA,NA,NA,NA,NA,2020-06-24 13:00:00,2020-06-24 13:00:00,"2020-06-25",2580,43,2
1751,"1_ 935_IMT",28.05,"0104",2020-06-24 13:32:25,88.3575,76.38015,0.4,63.6,0.864,0,7.86,0,3.28,20,4,NA,NA,NA,NA,NA,2020-06-24 13:20:00,2020-06-24 13:00:00,"2020-06-25",2600,43,2
1752,"1_ 935_IMT",28.05,"0104",2020-06-24 13:52:25,74.8374,63.08445,0.4,64,0.843,0,7.86,0,3.28,105,34,NA,NA,NA,NA,NA,2020-06-24 13:40:00,2020-06-24 13:00:00,"2020-06-25",2620,43,2
1753,"1_ 935_IMT",28.05,"0104",2020-06-24 14:12:25,112.34025,100.1385,0.6,64.6,0.891,0.13,7.99,0,3.28,1012,513,NA,NA,NA,NA,NA,2020-06-24 14:00:00,2020-06-24 14:00:00,"2020-06-25",2640,44,2
1754,"1_ 935_IMT",28.05,"0104",2020-06-24 14:32:25,86.2818,81.8499,0.4,65,0.949,0,7.99,0,3.28,798,189,NA,NA,NA,NA,NA,2020-06-24 14:20:00,2020-06-24 14:00:00,"2020-06-25",2660,44,2
1755,"1_ 935_IMT",28.05,"0104",2020-06-24 14:52:25,83.3085,72.84585,0.4,65.4,0.875,0,7.99,0.02,3.3,82,39,NA,NA,NA,NA,NA,2020-06-24 14:40:00,2020-06-24 14:00:00,"2020-06-25",2680,44,2
1756,"1_ 935_IMT",28.05,"0104",2020-06-24 15:12:25,87.71235,83.9817,0.4,65.8,0.957,0.09,8.08,0,3.3,451,109,NA,NA,NA,NA,NA,2020-06-24 15:00:00,2020-06-24 15:00:00,"2020-06-25",2700,45,2
1757,"1_ 935_IMT",28.05,"0104",2020-06-24 15:32:25,89.1429,81.42915,0.4,66.2,0.913,0,8.08,0,3.3,32,8,NA,NA,NA,NA,NA,2020-06-24 15:20:00,2020-06-24 15:00:00,"2020-06-25",2720,45,2
1758,"1_ 935_IMT",28.05,"0104",2020-06-24 15:52:25,85.1598,78.34365,0.4,66.6,0.92,0.05,8.13,0,3.3,277,101,NA,NA,NA,NA,NA,2020-06-24 15:40:00,2020-06-24 15:00:00,"2020-06-25",2740,45,2
1759,"1_ 935_IMT",28.05,"0104",2020-06-24 16:12:25,83.61705,76.2399,0.4,67,0.912,0,8.13,0,3.3,49,25,NA,NA,NA,NA,NA,2020-06-24 16:00:00,2020-06-24 16:00:00,"2020-06-25",2760,46,2
1760,"1_ 935_IMT",28.05,"0104",2020-06-24 16:32:25,89.3673,78.8766,0.4,67.4,0.883,0,8.13,0,3.3,85,30,NA,NA,NA,NA,NA,2020-06-24 16:20:00,2020-06-24 16:00:00,"2020-06-25",2780,46,2
1761,"1_ 935_IMT",28.05,"0104",2020-06-24 16:52:25,107.12295,104.65455,0.5,67.9,0.977,0.1,8.23,0.04,3.34,1588,711,NA,NA,NA,NA,NA,2020-06-24 16:40:00,2020-06-24 16:00:00,"2020-06-25",2800,46,2
1762,"1_ 935_IMT",28.05,"0104",2020-06-24 17:12:25,91.07835,79.74615,0.4,68.3,0.875,0,8.23,0,3.34,118,18,NA,NA,NA,NA,NA,2020-06-24 17:00:00,2020-06-24 17:00:00,"2020-06-25",2820,47,2
1763,"1_ 935_IMT",28.05,"0104",2020-06-24 17:32:25,84.29025,73.0422,0.4,68.7,0.866,0,8.23,0,3.34,71,34,NA,NA,NA,NA,NA,2020-06-24 17:20:00,2020-06-24 17:00:00,"2020-06-25",2840,47,2
1764,"1_ 935_IMT",28.05,"0104",2020-06-24 17:52:25,86.19765,77.83875,0.4,69.1,0.903,0.06,8.29,0,3.34,601,129,NA,NA,NA,NA,NA,2020-06-24 17:40:00,2020-06-24 17:00:00,"2020-06-25",2860,47,2
1765,"1_ 935_IMT",28.05,"0104",2020-06-24 18:12:25,117.61365,107.85225,0.6,69.7,0.917,0,8.29,0,3.34,1192,394,NA,NA,NA,NA,NA,2020-06-24 18:00:00,2020-06-24 18:00:00,"2020-06-25",2880,48,2
1766,"1_ 935_IMT",28.05,"0104",2020-06-24 18:32:25,101.1483,87.99285,0.5,70.2,0.87,0.05,8.34,0,3.34,133,45,NA,NA,NA,NA,NA,2020-06-24 18:20:00,2020-06-24 18:00:00,"2020-06-25",2900,48,2
1767,"1_ 935_IMT",28.05,"0104",2020-06-24 18:52:25,128.88975,125.52375,0.6,70.8,0.974,0.11,8.45,0.02,3.36,2372,1237,NA,NA,NA,NA,NA,2020-06-24 18:40:00,2020-06-24 18:00:00,"2020-06-25",2920,48,2
1768,"1_ 935_IMT",28.05,"0104",2020-06-24 19:12:25,125.3274,112.0878,0.6,71.4,0.894,0.06,8.51,0,3.36,3092,1565,NA,NA,NA,NA,NA,2020-06-24 19:00:00,2020-06-24 19:00:00,"2020-06-25",2940,49,2
1769,"1_ 935_IMT",28.05,"0104",2020-06-24 19:32:25,93.09795,83.78535,0.5,71.9,0.9,0.09,8.6,0,3.36,1780,641,NA,NA,NA,NA,NA,2020-06-24 19:20:00,2020-06-24 19:00:00,"2020-06-25",2960,49,2
1770,"1_ 935_IMT",28.05,"0104",2020-06-24 19:52:25,95.00535,92.4528,0.5,72.4,0.973,0.13,8.73,0,3.36,1069,459,NA,NA,NA,NA,NA,2020-06-24 19:40:00,2020-06-24 19:00:00,"2020-06-25",2980,49,2
1771,"1_ 935_IMT",28.05,"0104",2020-06-24 20:12:25,112.5927,111.89145,0.6,73,0.994,0.13,8.86,0,3.36,927,478,NA,NA,NA,NA,NA,2020-06-24 20:00:00,2020-06-24 20:00:00,"2020-06-25",3000,50,2
1772,"1_ 935_IMT",28.05,"0104",2020-06-24 20:32:25,90.40515,88.94655,0.5,73.5,0.984,0,8.86,0,3.36,501,128,NA,NA,NA,NA,NA,2020-06-24 20:20:00,2020-06-24 20:00:00,"2020-06-25",3020,50,2
1773,"1_ 935_IMT",28.05,"0104",2020-06-24 20:52:25,111.83535,114.6684,0.6,74.1,1.025,0.19,9.05,0.06,3.42,535,186,NA,NA,NA,NA,NA,2020-06-24 20:40:00,2020-06-24 20:00:00,"2020-06-25",3040,50,2
1774,"1_ 935_IMT",28.05,"0104",2020-06-24 21:12:25,88.77825,92.9577,0.5,74.6,1.047,0,9.05,0,3.42,735,207,NA,NA,NA,NA,NA,2020-06-24 21:00:00,2020-06-24 21:00:00,"2020-06-25",3060,51,2
1775,"1_ 935_IMT",28.05,"0104",2020-06-24 21:32:25,125.9445,134.6961,0.6,75.2,1.069,0.2,9.25,0.06,3.48,1515,854,NA,NA,NA,NA,NA,2020-06-24 21:20:00,2020-06-24 21:00:00,"2020-06-25",3080,51,2
1776,"1_ 935_IMT",28.05,"0104",2020-06-24 21:52:25,128.21655,133.5741,0.7,75.9,1.042,0.14,9.39,0.08,3.56,3578,2053,NA,NA,NA,NA,NA,2020-06-24 21:40:00,2020-06-24 21:00:00,"2020-06-25",3100,51,2
1777,"1_ 935_IMT",28.05,"0104",2020-06-24 22:12:25,122.66265,129.28245,0.6,76.5,1.054,0.21,9.6,0.08,3.64,2735,1449,NA,NA,NA,NA,NA,2020-06-24 22:00:00,2020-06-24 22:00:00,"2020-06-25",3120,52,2
1778,"1_ 935_IMT",28.05,"0104",2020-06-24 22:32:25,120.8394,127.6275,0.6,77.1,1.056,0.05,9.65,0.02,3.66,2643,1234,NA,NA,NA,NA,NA,2020-06-24 22:20:00,2020-06-24 22:00:00,"2020-06-25",3140,52,2
1779,"1_ 935_IMT",28.05,"0104",2020-06-24 22:52:25,118.51125,121.31625,0.6,77.7,1.024,0.15,9.8,0.04,3.7,1178,681,NA,NA,NA,NA,NA,2020-06-24 22:40:00,2020-06-24 22:00:00,"2020-06-25",3160,52,2
1780,"1_ 935_IMT",28.05,"0104",2020-06-24 23:12:25,128.1324,133.6863,0.7,78.4,1.043,0.09,9.89,0.1,3.8,2999,1669,NA,NA,NA,NA,NA,2020-06-24 23:00:00,2020-06-24 23:00:00,"2020-06-25",3180,53,2
1781,"1_ 935_IMT",28.05,"0104",2020-06-24 23:32:25,78.8205,79.85835,0.4,78.8,1.013,0,9.89,0,3.8,828,346,NA,NA,NA,NA,NA,2020-06-24 23:20:00,2020-06-24 23:00:00,"2020-06-25",3200,53,2
1782,"1_ 935_IMT",28.05,"0104",2020-06-24 23:52:25,121.8492,127.8519,0.6,79.4,1.049,0.18,10.07,0.06,3.86,2828,1713,NA,NA,NA,NA,NA,2020-06-24 23:40:00,2020-06-24 23:00:00,"2020-06-25",3220,53,2
1783,"1_ 935_IMT",28.05,"0104",2020-06-25 00:12:25,85.6086,87.7404,0.4,79.8,1.025,0.04,10.11,0.04,3.9,1661,863,NA,NA,NA,NA,NA,2020-06-25 00:00:00,2020-06-25 00:00:00,"2020-06-25",3240,54,2
1784,"1_ 935_IMT",28.05,"0104",2020-06-25 00:32:25,99.66165,100.11045,0.5,80.3,1.004,0.16,10.27,0,3.9,717,359,NA,NA,NA,NA,NA,2020-06-25 00:20:00,2020-06-25 00:00:00,"2020-06-25",3260,54,2
1785,"1_ 935_IMT",28.05,"0104",2020-06-25 00:52:25,82.10235,85.18785,0.4,80.7,1.037,0,10.27,0.06,3.96,962,419,NA,NA,NA,NA,NA,2020-06-25 00:40:00,2020-06-25 00:00:00,"2020-06-25",3280,54,2
1786,"1_ 935_IMT",28.05,"0104",2020-06-25 01:12:25,88.44165,86.2257,0.4,81.1,0.975,0,10.27,0,3.96,94,29,NA,NA,NA,NA,NA,2020-06-25 01:00:00,2020-06-25 01:00:00,"2020-06-25",3300,55,2
1787,"1_ 935_IMT",28.05,"0104",2020-06-25 01:32:25,116.49165,115.14525,0.6,81.7,0.988,0.05,10.32,0,3.96,1678,1002,NA,NA,NA,NA,NA,2020-06-25 01:20:00,2020-06-25 01:00:00,"2020-06-25",3320,55,2
1788,"1_ 935_IMT",28.05,"0104",2020-06-25 01:52:25,85.91715,86.64645,0.4,82.1,1.008,0.04,10.36,0,3.96,941,421,NA,NA,NA,NA,NA,2020-06-25 01:40:00,2020-06-25 01:00:00,"2020-06-25",3340,55,2
1789,"1_ 935_IMT",28.05,"0104",2020-06-25 02:12:25,88.27335,83.9256,0.4,82.5,0.951,0.06,10.42,0.02,3.98,208,97,NA,NA,NA,NA,NA,2020-06-25 02:00:00,2020-06-25 02:00:00,"2020-06-25",3360,56,2
1790,"1_ 935_IMT",28.05,"0104",2020-06-25 02:32:25,115.20135,114.02325,0.6,83.1,0.99,0.06,10.48,0.06,4.04,2641,1589,NA,NA,NA,NA,NA,2020-06-25 02:20:00,2020-06-25 02:00:00,"2020-06-25",3380,56,2
1791,"1_ 935_IMT",28.05,"0104",2020-06-25 02:52:25,75.31425,69.47985,0.4,83.5,0.923,0,10.48,0.02,4.06,204,60,NA,NA,NA,NA,NA,2020-06-25 02:40:00,2020-06-25 02:00:00,"2020-06-25",3400,56,2
1792,"1_ 935_IMT",28.05,"0104",2020-06-25 03:12:25,83.61705,71.94825,0.4,83.9,0.861,0,10.48,0,4.06,148,58,NA,NA,NA,NA,NA,2020-06-25 03:00:00,2020-06-25 03:00:00,"2020-06-25",3420,57,2
1793,"1_ 935_IMT",28.05,"0104",2020-06-25 03:32:25,88.49775,73.9959,0.4,84.3,0.836,0,10.48,0,4.06,43,11,NA,NA,NA,NA,NA,2020-06-25 03:20:00,2020-06-25 03:00:00,"2020-06-25",3440,57,2
1794,"1_ 935_IMT",28.05,"0104",2020-06-25 03:52:25,123.50415,118.00635,0.6,84.9,0.955,0.08,10.56,0.04,4.1,2644,1555,NA,NA,NA,NA,NA,2020-06-25 03:40:00,2020-06-25 03:00:00,"2020-06-25",3460,57,2
1795,"1_ 935_IMT",28.05,"0104",2020-06-25 04:12:25,115.2855,106.00095,0.6,85.5,0.919,0.03,10.59,0.08,4.18,2547,1300,NA,NA,NA,NA,NA,2020-06-25 04:00:00,2020-06-25 04:00:00,"2020-06-25",3480,58,2
1796,"1_ 935_IMT",28.05,"0104",2020-06-25 04:32:25,87.31965,77.1936,0.4,85.9,0.884,0.05,10.64,0,4.18,2149,1003,NA,NA,NA,NA,NA,2020-06-25 04:20:00,2020-06-25 04:00:00,"2020-06-25",3500,58,2
1797,"1_ 935_IMT",28.05,"0104",2020-06-25 04:52:25,87.20745,71.77995,0.4,86.3,0.823,0,10.64,0,4.18,116,40,NA,NA,NA,NA,NA,2020-06-25 04:40:00,2020-06-25 04:00:00,"2020-06-25",3520,58,2
1798,"1_ 935_IMT",28.05,"0104",2020-06-25 05:12:25,128.04825,109.19865,0.6,86.9,0.853,0,10.64,0.02,4.2,1386,891,NA,NA,NA,NA,NA,2020-06-25 05:00:00,2020-06-25 05:00:00,"2020-06-25",3540,59,2
1799,"1_ 935_IMT",28.05,"0104",2020-06-25 05:32:25,118.8759,96.52005,0.6,87.5,0.812,-0.02,10.62,0,4.2,3827,2347,NA,NA,NA,NA,NA,2020-06-25 05:20:00,2020-06-25 05:00:00,"2020-06-25",3560,59,2
1800,"1_ 935_IMT",28.05,"0104",2020-06-25 05:52:25,99.9141,81.7938,0.5,88,0.818,0,10.62,0,4.2,1791,832,NA,NA,NA,NA,NA,2020-06-25 05:40:00,2020-06-25 05:00:00,"2020-06-25",3580,59,2
1801,"1_ 935_IMT",28.05,"0104",2020-06-25 06:12:25,110.0682,86.6184,0.5,88.5,0.787,0,10.62,0,4.2,1363,776,NA,NA,NA,NA,NA,2020-06-25 06:00:00,2020-06-25 06:00:00,"2020-06-26",3600,60,3
1802,"1_ 935_IMT",28.05,"0104",2020-06-25 06:32:25,77.27775,59.6343,0.4,88.9,0.772,0,10.62,0,4.2,355,134,NA,NA,NA,NA,NA,2020-06-25 06:20:00,2020-06-25 06:00:00,"2020-06-26",3620,60,3
1803,"1_ 935_IMT",28.05,"0104",2020-06-25 06:52:25,82.4109,64.43085,0.4,89.3,0.782,0,10.62,0,4.2,55,7,NA,NA,NA,NA,NA,2020-06-25 06:40:00,2020-06-25 06:00:00,"2020-06-26",3640,60,3
1804,"1_ 935_IMT",28.05,"0104",2020-06-25 07:12:25,74.52885,57.222,0.4,89.7,0.768,0,10.62,0.02,4.22,73,16,NA,NA,NA,NA,NA,2020-06-25 07:00:00,2020-06-25 07:00:00,"2020-06-26",3660,61,3
1805,"1_ 935_IMT",28.05,"0104",2020-06-25 07:32:25,106.73025,86.7306,0.5,90.2,0.813,0,10.62,0,4.22,610,146,NA,NA,NA,NA,NA,2020-06-25 07:20:00,2020-06-25 07:00:00,"2020-06-26",3680,61,3
1806,"1_ 935_IMT",28.05,"0104",2020-06-25 07:52:25,74.8374,56.5488,0.4,90.6,0.756,0,10.62,0,4.22,750,430,NA,NA,NA,NA,NA,2020-06-25 07:40:00,2020-06-25 07:00:00,"2020-06-26",3700,61,3
1807,"1_ 935_IMT",28.05,"0104",2020-06-25 08:12:25,79.12905,63.0564,0.4,91,0.797,0,10.62,0,4.22,60,8,NA,NA,NA,NA,NA,2020-06-25 08:00:00,2020-06-25 08:00:00,"2020-06-26",3720,62,3
1808,"1_ 935_IMT",28.05,"0104",2020-06-25 08:32:25,75.174,57.1098,0.4,91.4,0.76,0,10.62,0,4.22,69,29,NA,NA,NA,NA,NA,2020-06-25 08:20:00,2020-06-25 08:00:00,"2020-06-26",3740,62,3
1809,"1_ 935_IMT",28.05,"0104",2020-06-25 08:52:25,75.48255,58.0074,0.4,91.8,0.769,0,10.62,0,4.22,20,4,NA,NA,NA,NA,NA,2020-06-25 08:40:00,2020-06-25 08:00:00,"2020-06-26",3760,62,3
1810,"1_ 935_IMT",28.05,"0104",2020-06-25 09:12:25,77.33385,59.15745,0.4,92.2,0.765,0,10.62,0,4.22,79,30,NA,NA,NA,NA,NA,2020-06-25 09:00:00,2020-06-25 09:00:00,"2020-06-26",3780,63,3
1811,"1_ 935_IMT",28.05,"EVENT",2020-06-25 09:32:25,96.80055,78.34365,0.5,92.7,0.809,0,10.62,0,4.22,87,23,NA,NA,NA,NA,NA,2020-06-25 09:20:00,2020-06-25 09:00:00,"2020-06-26",3800,63,3
1812,"1_ 935_IMT",28.05,"EVENT",2020-06-25 09:52:25,109.4511,89.7039,0.5,93.2,0.82,197.56,208.18,0.02,4.24,1233,680,NA,NA,NA,NA,NA,2020-06-25 09:40:00,2020-06-25 09:00:00,"2020-06-26",3820,63,3
1813,"1_ 935_IMT",28.05,"0104",2020-06-25 10:12:25,94.6968,85.74885,0.5,93.7,0.905,0.03,208.21,0,4.24,674,171,NA,NA,NA,NA,NA,2020-06-25 10:00:00,2020-06-25 10:00:00,"2020-06-26",3840,64,3
1814,"1_ 935_IMT",28.05,"0104",2020-06-25 10:32:25,85.4964,74.1081,0.4,94.1,0.867,0,208.21,0,4.24,14,10,NA,NA,NA,NA,NA,2020-06-25 10:20:00,2020-06-25 10:00:00,"2020-06-26",3860,64,3
1815,"1_ 935_IMT",28.05,"0104",2020-06-25 10:52:25,77.38995,70.686,0.4,94.5,0.913,0.05,208.26,0,4.24,76,38,NA,NA,NA,NA,NA,2020-06-25 10:40:00,2020-06-25 10:00:00,"2020-06-26",3880,64,3
1816,"1_ 935_IMT",28.05,"0104",2020-06-25 11:12:25,85.41225,77.8107,0.4,94.9,0.911,0.06,208.32,0,4.24,112,41,NA,NA,NA,NA,NA,2020-06-25 11:00:00,2020-06-25 11:00:00,"2020-06-26",3900,65,3
1817,"1_ 935_IMT",28.05,"0104",2020-06-25 11:32:25,79.01685,78.2595,0.4,95.3,0.991,0.14,208.46,0.08,4.32,897,279,NA,NA,NA,NA,NA,2020-06-25 11:20:00,2020-06-25 11:00:00,"2020-06-26",3920,65,3
1818,"1_ 935_IMT",28.05,"0104",2020-06-25 11:52:25,82.32675,75.0057,0.4,95.7,0.911,0,208.46,0,4.32,20,9,NA,NA,NA,NA,NA,2020-06-25 11:40:00,2020-06-25 11:00:00,"2020-06-26",3940,65,3
1819,"1_ 935_IMT",28.05,"0104",2020-06-25 12:12:25,71.5836,62.01855,0.3,96,0.866,0,208.46,0,4.32,75,30,NA,NA,NA,NA,NA,2020-06-25 12:00:00,2020-06-25 12:00:00,"2020-06-26",3960,66,3
1820,"1_ 935_IMT",28.05,"0104",2020-06-25 12:32:25,80.41935,72.369,0.4,96.4,0.9,0,208.46,0,4.32,92,32,NA,NA,NA,NA,NA,2020-06-25 12:20:00,2020-06-25 12:00:00,"2020-06-26",3980,66,3
1821,"1_ 935_IMT",28.05,"0104",2020-06-25 12:52:25,101.84955,96.35175,0.5,96.9,0.946,0.16,208.62,0,4.32,824,410,NA,NA,NA,NA,NA,2020-06-25 12:40:00,2020-06-25 12:00:00,"2020-06-26",4000,66,3
1822,"1_ 935_IMT",28.05,"0104",2020-06-25 13:12:25,84.4305,81.37305,0.4,97.3,0.964,0,208.62,0,4.32,159,33,NA,NA,NA,NA,NA,2020-06-25 13:00:00,2020-06-25 13:00:00,"2020-06-26",4020,67,3
1823,"1_ 935_IMT",28.05,"0104",2020-06-25 13:32:25,100.3068,97.81035,0.5,97.8,0.975,0,208.62,0,4.32,465,82,NA,NA,NA,NA,NA,2020-06-25 13:20:00,2020-06-25 13:00:00,"2020-06-26",4040,67,3
1824,"1_ 935_IMT",28.05,"0104",2020-06-25 13:52:25,83.39265,74.69715,0.4,98.2,0.896,0.03,208.65,0,4.32,63,19,NA,NA,NA,NA,NA,2020-06-25 13:40:00,2020-06-25 13:00:00,"2020-06-26",4060,67,3
1825,"1_ 935_IMT",28.05,"0104",2020-06-25 14:12:25,79.0449,69.8445,0.4,98.6,0.884,0,208.65,0,4.32,38,20,NA,NA,NA,NA,NA,2020-06-25 14:00:00,2020-06-25 14:00:00,"2020-06-26",4080,68,3
1826,"1_ 935_IMT",28.05,"0104",2020-06-25 14:32:25,82.55115,70.9104,0.4,99,0.859,0,208.65,0,4.32,59,23,NA,NA,NA,NA,NA,2020-06-25 14:20:00,2020-06-25 14:00:00,"2020-06-26",4100,68,3
1827,"1_ 935_IMT",28.05,"0104",2020-06-25 14:52:25,109.4511,105.43995,0.5,99.5,0.963,0.15,208.8,0.06,4.38,775,294,NA,NA,NA,NA,NA,2020-06-25 14:40:00,2020-06-25 14:00:00,"2020-06-26",4120,68,3
1828,"1_ 935_IMT",28.05,"0104",2020-06-25 15:12:25,84.9915,78.6522,0.4,99.9,0.926,0,208.8,0,4.38,17,5,NA,NA,NA,NA,NA,2020-06-25 15:00:00,2020-06-25 15:00:00,"2020-06-26",4140,69,3
1829,"1_ 935_IMT",28.05,"0104",2020-06-25 15:32:25,82.4109,76.38015,0.4,100.3,0.927,0,208.8,0,4.38,69,27,NA,NA,NA,NA,NA,2020-06-25 15:20:00,2020-06-25 15:00:00,"2020-06-26",4160,69,3
1830,"1_ 935_IMT",28.05,"0104",2020-06-25 15:52:25,92.14425,85.3281,0.5,100.8,0.926,0,208.8,0,4.38,332,92,NA,NA,NA,NA,NA,2020-06-25 15:40:00,2020-06-25 15:00:00,"2020-06-26",4180,69,3
1831,"1_ 935_IMT",28.05,"0104",2020-06-25 16:12:25,78.8205,75.03375,0.4,101.2,0.952,0.07,208.87,0,4.38,105,26,NA,NA,NA,NA,NA,2020-06-25 16:00:00,2020-06-25 16:00:00,"2020-06-26",4200,70,3
1832,"1_ 935_IMT",28.05,"0104",2020-06-25 16:32:25,104.43015,101.3727,0.5,101.7,0.971,0,208.87,0,4.38,644,154,NA,NA,NA,NA,NA,2020-06-25 16:20:00,2020-06-25 16:00:00,"2020-06-26",4220,70,3
1833,"1_ 935_IMT",28.05,"0104",2020-06-25 16:52:25,83.89755,72.34095,0.4,102.1,0.862,0,208.87,0,4.38,293,49,NA,NA,NA,NA,NA,2020-06-25 16:40:00,2020-06-25 16:00:00,"2020-06-26",4240,70,3
1834,"1_ 935_IMT",28.05,"0104",2020-06-25 17:12:25,81.5694,68.9469,0.4,102.5,0.845,0,208.87,0,4.38,22,5,NA,NA,NA,NA,NA,2020-06-25 17:00:00,2020-06-25 17:00:00,"2020-06-26",4260,71,3
1835,"1_ 935_IMT",28.05,"0104",2020-06-25 17:32:25,81.65355,68.2176,0.4,102.9,0.835,0,208.87,0.02,4.4,76,36,NA,NA,NA,NA,NA,2020-06-25 17:20:00,2020-06-25 17:00:00,"2020-06-26",4280,71,3
1836,"1_ 935_IMT",28.05,"EVENT",2020-06-25 17:52:25,122.9712,116.37945,0.6,103.5,0.946,0.14,209.01,0.02,4.42,2124,1219,NA,NA,NA,NA,NA,2020-06-25 17:40:00,2020-06-25 17:00:00,"2020-06-26",4300,71,3
1837,"1_ 935_IMT",28.05,"0104",2020-06-25 18:12:25,74.2764,69.31155,0.4,103.9,0.933,0,209.01,0,4.42,444,111,NA,NA,NA,NA,NA,2020-06-25 18:00:00,2020-06-25 18:00:00,"2020-06-26",4320,72,3
1838,"1_ 935_IMT",28.05,"0104",2020-06-25 18:32:25,122.38215,107.4315,0.6,104.5,0.878,0,209.01,0,4.42,1682,1040,NA,NA,NA,NA,NA,2020-06-25 18:20:00,2020-06-25 18:00:00,"2020-06-26",4340,72,3
1839,"1_ 935_IMT",28.05,"0104",2020-06-25 18:52:25,106.3095,90.68565,0.5,105,0.853,0,209.01,0,4.42,2378,1229,NA,NA,NA,NA,NA,2020-06-25 18:40:00,2020-06-25 18:00:00,"2020-06-26",4360,72,3
1840,"1_ 935_IMT",28.05,"0104",2020-06-25 19:12:25,83.9817,69.5079,0.4,105.4,0.828,0,209.01,0,4.42,510,257,NA,NA,NA,NA,NA,2020-06-25 19:00:00,2020-06-25 19:00:00,"2020-06-26",4380,73,3
1841,"1_ 935_IMT",28.05,"0104",2020-06-25 19:32:25,120.054,96.29565,0.6,106,0.802,0,209.01,0,4.42,2250,1354,NA,NA,NA,NA,NA,2020-06-25 19:20:00,2020-06-25 19:00:00,"2020-06-26",4400,73,3
1842,"1_ 935_IMT",28.05,"0104",2020-06-25 19:52:25,107.2632,87.03915,0.5,106.5,0.811,0,209.01,0,4.42,2851,1521,NA,NA,NA,NA,NA,2020-06-25 19:40:00,2020-06-25 19:00:00,"2020-06-26",4420,73,3
1843,"1_ 935_IMT",28.05,"0104",2020-06-25 20:12:25,101.8215,81.31695,0.5,107,0.799,0.03,209.04,0.02,4.44,2771,1498,NA,NA,NA,NA,NA,2020-06-25 20:00:00,2020-06-25 20:00:00,"2020-06-26",4440,74,3
1844,"1_ 935_IMT",28.05,"0104",2020-06-25 20:32:25,68.86275,54.0243,0.3,107.3,0.785,0,209.04,0,4.44,487,103,NA,NA,NA,NA,NA,2020-06-25 20:20:00,2020-06-25 20:00:00,"2020-06-26",4460,74,3
1845,"1_ 935_IMT",28.05,"0104",2020-06-25 20:52:25,117.66975,93.65895,0.6,107.9,0.796,0,209.04,0,4.44,910,538,NA,NA,NA,NA,NA,2020-06-25 20:40:00,2020-06-25 20:00:00,"2020-06-26",4480,74,3
1846,"1_ 935_IMT",28.05,"0104",2020-06-25 21:12:25,113.74275,91.30275,0.5,108.4,0.803,-0.03,209.01,0,4.44,3564,2132,NA,NA,NA,NA,NA,2020-06-25 21:00:00,2020-06-25 21:00:00,"2020-06-26",4500,75,3
1847,"1_ 935_IMT",28.05,"0104",2020-06-25 21:32:25,102.85935,80.8962,0.5,108.9,0.786,0,209.01,0,4.44,3071,1786,NA,NA,NA,NA,NA,2020-06-25 21:20:00,2020-06-25 21:00:00,"2020-06-26",4520,75,3
1848,"1_ 935_IMT",28.05,"0104",2020-06-25 21:52:25,105.66435,85.35615,0.5,109.4,0.808,0.03,209.04,0,4.44,2388,1214,NA,NA,NA,NA,NA,2020-06-25 21:40:00,2020-06-25 21:00:00,"2020-06-26",4540,75,3
1849,"1_ 935_IMT",28.05,"0104",2020-06-25 22:12:25,108.834,87.88065,0.5,109.9,0.808,-0.03,209.01,0,4.44,2400,1261,NA,NA,NA,NA,NA,2020-06-25 22:00:00,2020-06-25 22:00:00,"2020-06-26",4560,76,3
1850,"1_ 935_IMT",28.05,"0104",2020-06-25 22:32:25,109.3389,87.76845,0.5,110.4,0.803,0.03,209.04,0.04,4.48,2967,1761,NA,NA,NA,NA,NA,2020-06-25 22:20:00,2020-06-25 22:00:00,"2020-06-26",4580,76,3
1851,"1_ 935_IMT",28.05,"0104",2020-06-25 22:52:25,108.24495,85.5525,0.5,110.9,0.79,0,209.04,0,4.48,2267,1178,NA,NA,NA,NA,NA,2020-06-25 22:40:00,2020-06-25 22:00:00,"2020-06-26",4600,76,3
1852,"1_ 935_IMT",28.05,"0104",2020-06-25 23:12:25,108.273,85.7208,0.5,111.4,0.792,-0.03,209.01,0,4.48,1991,1052,NA,NA,NA,NA,NA,2020-06-25 23:00:00,2020-06-25 23:00:00,"2020-06-26",4620,77,3
1853,"1_ 935_IMT",28.05,"0104",2020-06-25 23:32:25,93.71505,73.2105,0.4,111.8,0.781,0,209.01,0.02,4.5,1624,815,NA,NA,NA,NA,NA,2020-06-25 23:20:00,2020-06-25 23:00:00,"2020-06-26",4640,77,3
1854,"1_ 935_IMT",28.05,"0104",2020-06-25 23:52:25,114.1074,89.11485,0.5,112.3,0.781,0,209.01,0,4.5,1772,989,NA,NA,NA,NA,NA,2020-06-25 23:40:00,2020-06-25 23:00:00,"2020-06-26",4660,77,3
1855,"1_ 935_IMT",28.05,"0104",2020-06-26 00:12:25,102.52275,80.3913,0.5,112.8,0.784,0,209.01,0,4.5,2890,1667,NA,NA,NA,NA,NA,2020-06-26 00:00:00,2020-06-26 00:00:00,"2020-06-26",4680,78,3
1856,"1_ 935_IMT",28.05,"0104",2020-06-26 00:32:25,102.29835,79.4937,0.5,113.3,0.777,0,209.01,0,4.5,2242,1247,NA,NA,NA,NA,NA,2020-06-26 00:20:00,2020-06-26 00:00:00,"2020-06-26",4700,78,3
1857,"1_ 935_IMT",28.05,"0104",2020-06-26 00:52:25,65.38455,49.4802,0.3,113.6,0.757,0,209.01,0,4.5,697,261,NA,NA,NA,NA,NA,2020-06-26 00:40:00,2020-06-26 00:00:00,"2020-06-26",4720,78,3
1858,"1_ 935_IMT",28.05,"0104",2020-06-26 01:12:25,69.1152,52.5096,0.3,113.9,0.76,0,209.01,0,4.5,55,9,NA,NA,NA,NA,NA,2020-06-26 01:00:00,2020-06-26 01:00:00,"2020-06-26",4740,79,3
1859,"1_ 935_IMT",28.05,"0104",2020-06-26 01:32:25,128.9178,101.34465,0.6,114.5,0.786,0,209.01,0,4.5,2183,1378,NA,NA,NA,NA,NA,2020-06-26 01:20:00,2020-06-26 01:00:00,"2020-06-26",4760,79,3
1860,"1_ 935_IMT",28.05,"0104",2020-06-26 01:52:25,115.08915,89.78805,0.5,115,0.78,0,209.01,0,4.5,4994,3182,NA,NA,NA,NA,NA,2020-06-26 01:40:00,2020-06-26 01:00:00,"2020-06-26",4780,79,3
1861,"1_ 935_IMT",28.05,"0104",2020-06-26 02:12:25,105.468,82.55115,0.5,115.5,0.783,0,209.01,0,4.5,3239,1848,NA,NA,NA,NA,NA,2020-06-26 02:00:00,2020-06-26 02:00:00,"2020-06-26",4800,80,3
1862,"1_ 935_IMT",28.05,"0104",2020-06-26 02:32:25,116.4636,91.2186,0.6,116.1,0.783,0,209.01,0.06,4.56,3903,2325,NA,NA,NA,NA,NA,2020-06-26 02:20:00,2020-06-26 02:00:00,"2020-06-26",4820,80,3
1863,"1_ 935_IMT",28.05,"0104",2020-06-26 02:52:25,72.7056,55.8195,0.3,116.4,0.768,0,209.01,0,4.56,1074,488,NA,NA,NA,NA,NA,2020-06-26 02:40:00,2020-06-26 02:00:00,"2020-06-26",4840,80,3
1864,"1_ 935_IMT",28.05,"0104",2020-06-26 03:12:25,109.3389,86.42205,0.5,116.9,0.79,0,209.01,0,4.56,888,504,NA,NA,NA,NA,NA,2020-06-26 03:00:00,2020-06-26 03:00:00,"2020-06-26",4860,81,3
1865,"1_ 935_IMT",28.05,"0104",2020-06-26 03:32:25,95.5383,73.7154,0.5,117.4,0.772,0,209.01,0,4.56,2344,1420,NA,NA,NA,NA,NA,2020-06-26 03:20:00,2020-06-26 03:00:00,"2020-06-26",4880,81,3
1866,"1_ 935_IMT",28.05,"0104",2020-06-26 03:52:25,51.3876,39.18585,0.2,117.6,0.762,0,209.01,0,4.56,393,160,NA,NA,NA,NA,NA,2020-06-26 03:40:00,2020-06-26 03:00:00,"2020-06-26",4900,81,3
1867,"1_ 935_IMT",28.05,"0104",2020-06-26 04:12:25,111.89145,86.1135,0.5,118.1,0.77,0,209.01,0,4.56,1872,1051,NA,NA,NA,NA,NA,2020-06-26 04:00:00,2020-06-26 04:00:00,"2020-06-26",4920,82,3
1868,"1_ 935_IMT",28.05,"0104",2020-06-26 04:32:25,49.368,36.88575,0.2,118.3,0.747,0,209.01,0,4.56,442,223,NA,NA,NA,NA,NA,2020-06-26 04:20:00,2020-06-26 04:00:00,"2020-06-26",4940,82,3
1869,"1_ 935_IMT",28.05,"0104",2020-06-26 04:52:25,121.176,94.83705,0.6,118.9,0.783,0,209.01,0.02,4.58,965,510,NA,NA,NA,NA,NA,2020-06-26 04:40:00,2020-06-26 04:00:00,"2020-06-26",4960,82,3
1870,"1_ 935_IMT",28.05,"0104",2020-06-26 05:12:25,95.37,73.07025,0.5,119.4,0.766,0,209.01,0.02,4.6,2682,1549,NA,NA,NA,NA,NA,2020-06-26 05:00:00,2020-06-26 05:00:00,"2020-06-26",4980,83,3
1871,"1_ 935_IMT",28.05,"0104",2020-06-26 05:32:25,43.2531,31.61235,0.2,119.6,0.731,0.03,209.04,0,4.6,276,78,NA,NA,NA,NA,NA,2020-06-26 05:20:00,2020-06-26 05:00:00,"2020-06-26",5000,83,3
1872,"1_ 935_IMT",28.05,"EVENT",2020-06-26 05:52:25,67.46025,50.23755,0.3,119.9,0.745,0,209.04,0,4.6,53,15,NA,NA,NA,NA,NA,2020-06-26 05:40:00,2020-06-26 05:00:00,"2020-06-26",5020,83,3
1873,"1_ 935_IMT",28.05,"0104",2020-06-26 06:12:25,98.31525,85.0476,0.5,120.4,0.865,0.29,209.33,0.1,4.7,1713,1008,NA,NA,NA,NA,NA,2020-06-26 06:00:00,2020-06-26 06:00:00,"2020-06-27",5040,84,4
1874,"1_ 935_IMT",28.05,"0104",2020-06-26 06:32:25,105.72045,102.85935,0.5,120.9,0.973,0.28,209.61,0.26,4.96,2238,1156,NA,NA,NA,NA,NA,2020-06-26 06:20:00,2020-06-26 06:00:00,"2020-06-27",5060,84,4
1875,"1_ 935_IMT",28.05,"0104",2020-06-26 06:52:25,96.1554,94.248,0.5,121.4,0.98,0.22,209.83,0.16,5.12,1366,753,NA,NA,NA,NA,NA,2020-06-26 06:40:00,2020-06-26 06:00:00,"2020-06-27",5080,84,4
1876,"1_ 935_IMT",28.05,"0104",2020-06-26 07:12:25,71.3031,68.86275,0.4,121.8,0.966,0,209.83,0.04,5.16,373,153,NA,NA,NA,NA,NA,2020-06-26 07:00:00,2020-06-26 07:00:00,"2020-06-27",5100,85,4
1877,"1_ 935_IMT",28.05,"0104",2020-06-26 07:32:25,73.7715,70.20915,0.4,122.2,0.952,-0.02,209.81,0,5.16,47,8,NA,NA,NA,NA,NA,2020-06-26 07:20:00,2020-06-26 07:00:00,"2020-06-27",5120,85,4
1878,"1_ 935_IMT",28.05,"0104",2020-06-26 07:52:25,66.6468,62.4393,0.3,122.5,0.937,0,209.81,0,5.16,15,0,NA,NA,NA,NA,NA,2020-06-26 07:40:00,2020-06-26 07:00:00,"2020-06-27",5140,85,4
1879,"1_ 935_IMT",28.05,"0104",2020-06-26 08:12:25,64.4028,58.87695,0.3,122.8,0.914,0,209.81,0.02,5.18,70,28,NA,NA,NA,NA,NA,2020-06-26 08:00:00,2020-06-26 08:00:00,"2020-06-27",5160,86,4
1880,"1_ 935_IMT",28.05,"0104",2020-06-26 08:32:25,95.9871,90.62955,0.5,123.3,0.944,0.03,209.84,0,5.18,273,107,NA,NA,NA,NA,NA,2020-06-26 08:20:00,2020-06-26 08:00:00,"2020-06-27",5180,86,4
1881,"1_ 935_IMT",28.05,"0104",2020-06-26 08:52:25,91.91985,92.59305,0.5,123.8,1.007,0.2,210.04,0.08,5.26,1071,479,NA,NA,NA,NA,NA,2020-06-26 08:40:00,2020-06-26 08:00:00,"2020-06-27",5200,86,4
1882,"1_ 935_IMT",28.05,"0104",2020-06-26 09:12:25,71.6397,71.808,0.4,124.2,1.002,0,210.04,0,5.26,22,4,NA,NA,NA,NA,NA,2020-06-26 09:00:00,2020-06-26 09:00:00,"2020-06-27",5220,87,4
1883,"1_ 935_IMT",28.05,"0104",2020-06-26 09:32:25,72.22875,73.0983,0.4,124.6,1.012,0,210.04,0,5.26,24,4,NA,NA,NA,NA,NA,2020-06-26 09:20:00,2020-06-26 09:00:00,"2020-06-27",5240,87,4
1884,"1_ 935_IMT",28.05,"0104",2020-06-26 09:52:25,75.48255,73.35075,0.4,125,0.971,0,210.04,0,5.26,28,7,NA,NA,NA,NA,NA,2020-06-26 09:40:00,2020-06-26 09:00:00,"2020-06-27",5260,87,4
1885,"1_ 935_IMT",28.05,"0104",2020-06-26 10:12:25,77.3619,76.2399,0.4,125.4,0.985,0.17,210.21,0.04,5.3,622,206,NA,NA,NA,NA,NA,2020-06-26 10:00:00,2020-06-26 10:00:00,"2020-06-27",5280,88,4
1886,"1_ 935_IMT",28.05,"0104",2020-06-26 10:32:25,66.00165,66.95535,0.3,125.7,1.015,0.04,210.25,0.1,5.4,912,444,NA,NA,NA,NA,NA,2020-06-26 10:20:00,2020-06-26 10:00:00,"2020-06-27",5300,88,4
1887,"1_ 935_IMT",28.05,"0104",2020-06-26 10:52:25,74.7813,75.2862,0.4,126.1,1.007,0,210.25,0,5.4,39,10,NA,NA,NA,NA,NA,2020-06-26 10:40:00,2020-06-26 10:00:00,"2020-06-27",5320,88,4
1888,"1_ 935_IMT",28.05,"0104",2020-06-26 11:12:25,69.59205,70.71405,0.4,126.5,1.016,0,210.25,0,5.4,25,4,NA,NA,NA,NA,NA,2020-06-26 11:00:00,2020-06-26 11:00:00,"2020-06-27",5340,89,4
1889,"1_ 935_IMT",28.05,"0104",2020-06-26 11:32:25,67.62855,67.06755,0.3,126.8,0.991,0,210.25,0,5.4,84,31,NA,NA,NA,NA,NA,2020-06-26 11:20:00,2020-06-26 11:00:00,"2020-06-27",5360,89,4
1890,"1_ 935_IMT",28.05,"0104",2020-06-26 11:52:25,97.47375,99.858,0.5,127.3,1.025,0.22,210.47,0.14,5.54,913,482,NA,NA,NA,NA,NA,2020-06-26 11:40:00,2020-06-26 11:00:00,"2020-06-27",5380,89,4
1891,"1_ 937_IMT",28.92,"0108",2020-06-22 18:02:25,106.10748,107.69808,0.5,0,1.015,0.08,0,0,0,1565,545,NA,NA,NA,NA,NA,2020-06-22 18:00:00,2020-06-22 18:00:00,"2020-06-23",0,0,0
1892,"1_ 937_IMT",28.92,"0108",2020-06-22 18:22:25,104.63256,98.4726,0.5,0.5,0.941,0.07,0.0699999999999998,0,0,597,173,NA,NA,NA,NA,NA,2020-06-22 18:20:00,2020-06-22 18:00:00,"2020-06-23",20,0,0
1893,"1_ 937_IMT",28.92,"0108",2020-06-22 18:42:25,98.79072,102.55032,0.5,1,1.038,0.06,0.13,0.12,0.12,690,334,NA,NA,NA,NA,NA,2020-06-22 18:40:00,2020-06-22 18:00:00,"2020-06-23",40,0,0
1894,"1_ 937_IMT",28.92,"0108",2020-06-22 19:02:25,101.27784,106.10748,0.5,1.5,1.048,0.09,0.22,0,0.12,1828,957,NA,NA,NA,NA,NA,2020-06-22 19:00:00,2020-06-22 19:00:00,"2020-06-23",60,1,0
1895,"1_ 937_IMT",28.92,"0108",2020-06-22 19:22:25,137.68812,144.54216,0.7,2.2,1.05,0.15,0.37,0.12,0.24,3867,2416,NA,NA,NA,NA,NA,2020-06-22 19:20:00,2020-06-22 19:00:00,"2020-06-23",80,1,0
1896,"1_ 937_IMT",28.92,"0108",2020-06-22 19:42:25,96.79524,98.4726,0.5,2.7,1.017,0.11,0.48,0,0.24,1164,378,NA,NA,NA,NA,NA,2020-06-22 19:40:00,2020-06-22 19:00:00,"2020-06-23",100,1,0
1897,"1_ 937_IMT",28.92,"0108",2020-06-22 20:02:25,88.66872,94.10568,0.5,3.2,1.061,0.09,0.57,0,0.24,321,105,NA,NA,NA,NA,NA,2020-06-22 20:00:00,2020-06-22 20:00:00,"2020-06-23",120,2,0
1898,"1_ 937_IMT",28.92,"0108",2020-06-22 20:22:25,120.27828,128.9832,0.6,3.8,1.072,0.03,0.6,0.06,0.3,1028,403,NA,NA,NA,NA,NA,2020-06-22 20:20:00,2020-06-22 20:00:00,"2020-06-23",140,2,0
1899,"1_ 937_IMT",28.92,"0108",2020-06-22 20:42:25,134.27556,143.03832,0.7,4.5,1.065,0.14,0.74,0,0.3,3818,2280,NA,NA,NA,NA,NA,2020-06-22 20:40:00,2020-06-22 20:00:00,"2020-06-23",160,2,0
1900,"1_ 937_IMT",28.92,"0108",2020-06-22 21:02:25,98.12556,101.30676,0.5,5,1.032,0.05,0.79,0,0.3,2372,1206,NA,NA,NA,NA,NA,2020-06-22 21:00:00,2020-06-22 21:00:00,"2020-06-23",180,3,0
1901,"1_ 937_IMT",28.92,"0108",2020-06-22 21:22:25,120.71208,124.2114,0.6,5.6,1.029,0.1,0.89,0,0.3,1464,722,NA,NA,NA,NA,NA,2020-06-22 21:20:00,2020-06-22 21:00:00,"2020-06-23",200,3,0
1902,"1_ 937_IMT",28.92,"0108",2020-06-22 21:42:25,124.9344,124.55844,0.6,6.2,0.997,0.11,1,0,0.3,4252,2521,NA,NA,NA,NA,NA,2020-06-22 21:40:00,2020-06-22 21:00:00,"2020-06-23",220,3,0
1903,"1_ 937_IMT",28.92,"0108",2020-06-22 22:02:25,115.73784,118.10928,0.6,6.8,1.021,0.07,1.07,0.14,0.44,2998,1333,NA,NA,NA,NA,NA,2020-06-22 22:00:00,2020-06-22 22:00:00,"2020-06-23",240,4,0
1904,"1_ 937_IMT",28.92,"0108",2020-06-22 22:22:25,92.34156,96.4482,0.5,7.3,1.044,0.14,1.21,0,0.44,1568,609,NA,NA,NA,NA,NA,2020-06-22 22:20:00,2020-06-22 22:00:00,"2020-06-23",260,4,0
1905,"1_ 937_IMT",28.92,"0108",2020-06-22 22:42:25,89.0736,95.7252,0.5,7.8,1.075,0.13,1.34,0.1,0.54,1039,458,NA,NA,NA,NA,NA,2020-06-22 22:40:00,2020-06-22 22:00:00,"2020-06-23",280,4,0
1906,"1_ 937_IMT",28.92,"0108",2020-06-22 23:02:25,108.39216,113.511,0.6,8.4,1.047,0.16,1.5,0,0.54,2723,1428,NA,NA,NA,NA,NA,2020-06-22 23:00:00,2020-06-22 23:00:00,"2020-06-23",300,5,0
1907,"1_ 937_IMT",28.92,"0108",2020-06-22 23:22:25,115.68,121.29048,0.6,9,1.048,0.13,1.63,0.12,0.66,3798,2287,NA,NA,NA,NA,NA,2020-06-22 23:20:00,2020-06-22 23:00:00,"2020-06-23",320,5,0
1908,"1_ 937_IMT",28.92,"0108",2020-06-22 23:42:25,100.2078,106.80156,0.5,9.5,1.066,0.05,1.68,0,0.66,1677,575,NA,NA,NA,NA,NA,2020-06-22 23:40:00,2020-06-22 23:00:00,"2020-06-23",340,5,0
1909,"1_ 937_IMT",28.92,"0108",2020-06-23 00:02:25,104.37228,105.35556,0.5,10,1.009,0.08,1.76,0,0.66,917,239,NA,NA,NA,NA,NA,2020-06-23 00:00:00,2020-06-23 00:00:00,"2020-06-23",360,6,0
1910,"1_ 937_IMT",28.92,"0108",2020-06-23 00:22:25,102.3768,109.37544,0.5,10.5,1.069,0.17,1.93,0.2,0.86,989,489,NA,NA,NA,NA,NA,2020-06-23 00:20:00,2020-06-23 00:00:00,"2020-06-23",380,6,0
1911,"1_ 937_IMT",28.92,"0108",2020-06-23 00:42:25,89.56524,89.9412,0.5,11,1.004,0,1.93,0,0.86,593,132,NA,NA,NA,NA,NA,2020-06-23 00:40:00,2020-06-23 00:00:00,"2020-06-23",400,6,0
1912,"1_ 937_IMT",28.92,"0108",2020-06-23 01:02:25,79.47216,81.46764,0.4,11.4,1.025,0.11,2.04,0,0.86,975,405,NA,NA,NA,NA,NA,2020-06-23 01:00:00,2020-06-23 01:00:00,"2020-06-23",420,7,0
1913,"1_ 937_IMT",28.92,"0108",2020-06-23 01:22:25,106.88832,111.7758,0.5,11.9,1.046,0.07,2.11,0,0.86,1796,789,NA,NA,NA,NA,NA,2020-06-23 01:20:00,2020-06-23 01:00:00,"2020-06-23",440,7,0
1914,"1_ 937_IMT",28.92,"0108",2020-06-23 01:42:25,80.77356,85.80564,0.4,12.3,1.062,0.11,2.22,0.12,0.98,927,411,NA,NA,NA,NA,NA,2020-06-23 01:40:00,2020-06-23 01:00:00,"2020-06-23",460,7,0
1915,"1_ 937_IMT",28.92,"0108",2020-06-23 02:02:25,107.64024,114.60996,0.6,12.9,1.065,0.13,2.35,0,0.98,2046,1012,NA,NA,NA,NA,NA,2020-06-23 02:00:00,2020-06-23 02:00:00,"2020-06-23",480,8,0
1916,"1_ 937_IMT",28.92,"0108",2020-06-23 02:22:25,86.81784,94.77084,0.4,13.3,1.091,0.04,2.39,0.08,1.06,994,393,NA,NA,NA,NA,NA,2020-06-23 02:20:00,2020-06-23 02:00:00,"2020-06-23",500,8,0
1917,"1_ 937_IMT",28.92,"0108",2020-06-23 02:42:25,89.7966,92.22588,0.5,13.8,1.027,0,2.39,0.1,1.16,1517,426,NA,NA,NA,NA,NA,2020-06-23 02:40:00,2020-06-23 02:00:00,"2020-06-23",520,8,0
1918,"1_ 937_IMT",28.92,"0108",2020-06-23 03:02:25,85.05372,84.09936,0.4,14.2,0.989,0,2.39,0,1.16,99,41,NA,NA,NA,NA,NA,2020-06-23 03:00:00,2020-06-23 03:00:00,"2020-06-23",540,9,0
1919,"1_ 937_IMT",28.92,"0108",2020-06-23 03:22:25,106.10748,110.41656,0.5,14.7,1.04,0.15,2.54,0,1.16,917,432,NA,NA,NA,NA,NA,2020-06-23 03:20:00,2020-06-23 03:00:00,"2020-06-23",560,9,0
1920,"1_ 937_IMT",28.92,"0108",2020-06-23 03:42:25,99.3402,103.70712,0.5,15.2,1.044,0.02,2.56,0,1.16,1271,176,NA,NA,NA,NA,NA,2020-06-23 03:40:00,2020-06-23 03:00:00,"2020-06-23",580,9,0
1921,"1_ 937_IMT",28.92,"0108",2020-06-23 04:02:25,107.4378,107.55348,0.5,15.7,1.001,0.07,2.63,0,1.16,860,410,NA,NA,NA,NA,NA,2020-06-23 04:00:00,2020-06-23 04:00:00,"2020-06-23",600,10,0
1922,"1_ 937_IMT",28.92,"0108",2020-06-23 04:22:25,85.314,85.71888,0.4,16.1,1.005,0,2.63,0,1.16,323,47,NA,NA,NA,NA,NA,2020-06-23 04:20:00,2020-06-23 04:00:00,"2020-06-23",620,10,0
1923,"1_ 937_IMT",28.92,"0108",2020-06-23 04:42:25,88.3506,90.31716,0.4,16.5,1.022,0.11,2.74,0,1.16,461,226,NA,NA,NA,NA,NA,2020-06-23 04:40:00,2020-06-23 04:00:00,"2020-06-23",640,10,0
1924,"1_ 937_IMT",28.92,"0108",2020-06-23 05:02:25,132.10656,137.39892,0.7,17.2,1.04,0.07,2.81,0,1.16,1207,578,NA,NA,NA,NA,NA,2020-06-23 05:00:00,2020-06-23 05:00:00,"2020-06-23",660,11,0
1925,"1_ 937_IMT",28.92,"0108",2020-06-23 05:22:25,127.07448,135.40344,0.7,17.9,1.066,0.12,2.93,0.22,1.38,3125,1749,NA,NA,NA,NA,NA,2020-06-23 05:20:00,2020-06-23 05:00:00,"2020-06-23",680,11,0
1926,"1_ 937_IMT",28.92,"0108",2020-06-23 05:42:25,113.97372,120.8856,0.6,18.5,1.061,0.11,3.04,0,1.38,2060,966,NA,NA,NA,NA,NA,2020-06-23 05:40:00,2020-06-23 05:00:00,"2020-06-23",700,11,0
1927,"1_ 937_IMT",28.92,"0108",2020-06-23 06:02:25,92.9778,92.65968,0.5,19,0.997,0.05,3.09,0,1.38,579,162,NA,NA,NA,NA,NA,2020-06-23 06:00:00,2020-06-23 06:00:00,"2020-06-24",720,12,1
1928,"1_ 937_IMT",28.92,"0108",2020-06-23 06:22:25,107.09076,108.1608,0.5,19.5,1.01,0.13,3.22,0.1,1.48,1471,786,NA,NA,NA,NA,NA,2020-06-23 06:20:00,2020-06-23 06:00:00,"2020-06-24",740,12,1
1929,"1_ 937_IMT",28.92,"0108",2020-06-23 06:42:25,105.2688,105.52908,0.5,20,1.002,0,3.22,0,1.48,963,199,NA,NA,NA,NA,NA,2020-06-23 06:40:00,2020-06-23 06:00:00,"2020-06-24",760,12,1
1930,"1_ 937_IMT",28.92,"0108",2020-06-23 07:02:25,86.52864,80.60004,0.4,20.4,0.931,0,3.22,0,1.48,72,25,NA,NA,NA,NA,NA,2020-06-23 07:00:00,2020-06-23 07:00:00,"2020-06-24",780,13,1
1931,"1_ 937_IMT",28.92,"0108",2020-06-23 07:22:25,112.26744,109.80924,0.6,21,0.978,0.11,3.33,0,1.48,1552,854,NA,NA,NA,NA,NA,2020-06-23 07:20:00,2020-06-23 07:00:00,"2020-06-24",800,13,1
1932,"1_ 937_IMT",28.92,"EVENT",2020-06-23 07:42:25,91.87884,86.73108,0.5,21.5,0.944,0,3.33,0,1.48,81,19,NA,NA,NA,NA,NA,2020-06-23 07:40:00,2020-06-23 07:00:00,"2020-06-24",820,13,1
1933,"1_ 937_IMT",28.92,"0108",2020-06-23 08:02:25,105.81828,96.21684,0.5,22,0.909,0,3.33,0,1.48,254,81,NA,NA,NA,NA,NA,2020-06-23 08:00:00,2020-06-23 08:00:00,"2020-06-24",840,14,1
1934,"1_ 937_IMT",28.92,"0108",2020-06-23 08:22:25,99.051,94.77084,0.5,22.5,0.957,0,3.33,0,1.48,1391,357,NA,NA,NA,NA,NA,2020-06-23 08:20:00,2020-06-23 08:00:00,"2020-06-24",860,14,1
1935,"1_ 937_IMT",28.92,"0108",2020-06-23 08:42:25,89.59416,75.94392,0.4,22.9,0.848,0,3.33,0,1.48,289,44,NA,NA,NA,NA,NA,2020-06-23 08:40:00,2020-06-23 08:00:00,"2020-06-24",880,14,1
1936,"1_ 937_IMT",28.92,"0108",2020-06-23 09:02:25,85.66104,69.49476,0.4,23.3,0.811,0,3.33,0,1.48,56,13,NA,NA,NA,NA,NA,2020-06-23 09:00:00,2020-06-23 09:00:00,"2020-06-24",900,15,1
1937,"1_ 937_IMT",28.92,"0108",2020-06-23 09:22:25,85.77672,70.65156,0.4,23.7,0.824,0,3.33,0,1.48,76,28,NA,NA,NA,NA,NA,2020-06-23 09:20:00,2020-06-23 09:00:00,"2020-06-24",920,15,1
1938,"1_ 937_IMT",28.92,"0108",2020-06-23 09:42:25,78.3732,70.10208,0.4,24.1,0.895,0.03,3.36,0,1.48,744,339,NA,NA,NA,NA,NA,2020-06-23 09:40:00,2020-06-23 09:00:00,"2020-06-24",940,15,1
1939,"1_ 937_IMT",28.92,"0108",2020-06-23 10:02:25,90.11472,84.18612,0.4,24.5,0.934,0.09,3.45,0.16,1.64,917,415,NA,NA,NA,NA,NA,2020-06-23 10:00:00,2020-06-23 10:00:00,"2020-06-24",960,16,1
1940,"1_ 937_IMT",28.92,"0108",2020-06-23 10:22:25,92.86212,87.85896,0.5,25,0.946,0,3.45,0,1.64,54,23,NA,NA,NA,NA,NA,2020-06-23 10:20:00,2020-06-23 10:00:00,"2020-06-24",980,16,1
1941,"1_ 937_IMT",28.92,"0108",2020-06-23 10:42:25,91.79208,86.00808,0.5,25.5,0.937,0,3.45,0,1.64,953,358,NA,NA,NA,NA,NA,2020-06-23 10:40:00,2020-06-23 10:00:00,"2020-06-24",1000,16,1
1942,"1_ 937_IMT",28.92,"0108",2020-06-23 11:02:25,89.2182,76.638,0.4,25.9,0.859,0,3.45,0,1.64,63,6,NA,NA,NA,NA,NA,2020-06-23 11:00:00,2020-06-23 11:00:00,"2020-06-24",1020,17,1
1943,"1_ 937_IMT",28.92,"0108",2020-06-23 11:22:25,106.83048,94.713,0.5,26.4,0.887,0.04,3.49,0,1.64,428,112,NA,NA,NA,NA,NA,2020-06-23 11:20:00,2020-06-23 11:00:00,"2020-06-24",1040,17,1
1944,"1_ 937_IMT",28.92,"0108",2020-06-23 11:42:25,85.314,80.88924,0.4,26.8,0.948,0.09,3.58,0,1.64,648,80,NA,NA,NA,NA,NA,2020-06-23 11:40:00,2020-06-23 11:00:00,"2020-06-24",1060,17,1
1945,"1_ 937_IMT",28.92,"0108",2020-06-23 12:02:25,88.98684,83.98368,0.4,27.2,0.944,0,3.58,0,1.64,43,16,NA,NA,NA,NA,NA,2020-06-23 12:00:00,2020-06-23 12:00:00,"2020-06-24",1080,18,1
1946,"1_ 937_IMT",28.92,"0108",2020-06-23 12:22:25,87.68544,77.88156,0.4,27.6,0.888,0,3.58,0,1.64,63,17,NA,NA,NA,NA,NA,2020-06-23 12:20:00,2020-06-23 12:00:00,"2020-06-24",1100,18,1
1947,"1_ 937_IMT",28.92,"0108",2020-06-23 12:42:25,114.26292,110.82144,0.6,28.2,0.97,0.11,3.69,0,1.64,917,383,NA,NA,NA,NA,NA,2020-06-23 12:40:00,2020-06-23 12:00:00,"2020-06-24",1120,18,1
1948,"1_ 937_IMT",28.92,"0108",2020-06-23 13:02:25,78.98052,74.0352,0.4,28.6,0.937,0,3.69,0.08,1.72,477,173,NA,NA,NA,NA,NA,2020-06-23 13:00:00,2020-06-23 13:00:00,"2020-06-24",1140,19,1
1949,"1_ 937_IMT",28.92,"0108",2020-06-23 13:22:25,83.02932,73.6014,0.4,29,0.887,0,3.69,0,1.72,97,23,NA,NA,NA,NA,NA,2020-06-23 13:20:00,2020-06-23 13:00:00,"2020-06-24",1160,19,1
1950,"1_ 937_IMT",28.92,"0108",2020-06-23 13:42:25,102.98412,99.51372,0.5,29.5,0.966,0.11,3.8,0,1.72,831,233,NA,NA,NA,NA,NA,2020-06-23 13:40:00,2020-06-23 13:00:00,"2020-06-24",1180,19,1
1951,"1_ 937_IMT",28.92,"0108",2020-06-23 14:02:25,88.69764,83.2896,0.4,29.9,0.939,0,3.8,0.1,1.82,570,86,NA,NA,NA,NA,NA,2020-06-23 14:00:00,2020-06-23 14:00:00,"2020-06-24",1200,20,1
1952,"1_ 937_IMT",28.92,"0108",2020-06-23 14:22:25,97.37364,88.17708,0.5,30.4,0.905,0.09,3.89,0,1.82,183,56,NA,NA,NA,NA,NA,2020-06-23 14:20:00,2020-06-23 14:00:00,"2020-06-24",1220,20,1
1953,"1_ 937_IMT",28.92,"0108",2020-06-23 14:42:25,80.74464,77.44776,0.4,30.8,0.959,0,3.89,0,1.82,235,63,NA,NA,NA,NA,NA,2020-06-23 14:40:00,2020-06-23 14:00:00,"2020-06-24",1240,20,1
1954,"1_ 937_IMT",28.92,"0108",2020-06-23 15:02:25,88.09032,79.76136,0.4,31.2,0.905,0,3.89,0,1.82,40,12,NA,NA,NA,NA,NA,2020-06-23 15:00:00,2020-06-23 15:00:00,"2020-06-24",1260,21,1
1955,"1_ 937_IMT",28.92,"0108",2020-06-23 15:22:25,63.9132,59.25708,0.3,31.5,0.927,0.06,3.95,0,1.82,200,63,NA,NA,NA,NA,NA,2020-06-23 15:20:00,2020-06-23 15:00:00,"2020-06-24",1280,21,1
1956,"1_ 937_IMT",28.92,"0108",2020-06-23 15:42:25,91.73424,84.12828,0.5,32,0.917,0,3.95,0,1.82,54,21,NA,NA,NA,NA,NA,2020-06-23 15:40:00,2020-06-23 15:00:00,"2020-06-24",1300,21,1
1957,"1_ 937_IMT",28.92,"0108",2020-06-23 16:02:25,98.7618,92.65968,0.5,32.5,0.938,0.03,3.98,0,1.82,790,143,NA,NA,NA,NA,NA,2020-06-23 16:00:00,2020-06-23 16:00:00,"2020-06-24",1320,22,1
1958,"1_ 937_IMT",28.92,"0108",2020-06-23 16:22:25,93.96108,81.90144,0.5,33,0.872,0,3.98,0,1.82,57,12,NA,NA,NA,NA,NA,2020-06-23 16:20:00,2020-06-23 16:00:00,"2020-06-24",1340,22,1
1959,"1_ 937_IMT",28.92,"0108",2020-06-23 16:42:25,87.30948,74.9028,0.4,33.4,0.858,0.05,4.03,0,1.82,79,35,NA,NA,NA,NA,NA,2020-06-23 16:40:00,2020-06-23 16:00:00,"2020-06-24",1360,22,1
1960,"1_ 937_IMT",28.92,"0108",2020-06-23 17:02:25,84.21504,80.94708,0.4,33.8,0.961,0.06,4.09,0,1.82,815,253,NA,NA,NA,NA,NA,2020-06-23 17:00:00,2020-06-23 17:00:00,"2020-06-24",1380,23,1
1961,"1_ 937_IMT",28.92,"0108",2020-06-23 17:22:25,94.01892,82.53768,0.5,34.3,0.878,0,4.09,0,1.82,72,24,NA,NA,NA,NA,NA,2020-06-23 17:20:00,2020-06-23 17:00:00,"2020-06-24",1400,23,1
1962,"1_ 937_IMT",28.92,"0108",2020-06-23 17:42:25,109.11516,105.78936,0.5,34.8,0.97,0.13,4.22,0,1.82,850,303,NA,NA,NA,NA,NA,2020-06-23 17:40:00,2020-06-23 17:00:00,"2020-06-24",1420,23,1
1963,"1_ 937_IMT",28.92,"0108",2020-06-23 18:02:25,92.48616,91.30044,0.5,35.3,0.987,0,4.22,0,1.82,551,95,NA,NA,NA,NA,NA,2020-06-23 18:00:00,2020-06-23 18:00:00,"2020-06-24",1440,24,1
1964,"1_ 937_IMT",28.92,"0108",2020-06-23 18:22:25,115.99812,110.44548,0.6,35.9,0.952,0.11,4.33,0,1.82,807,224,NA,NA,NA,NA,NA,2020-06-23 18:20:00,2020-06-23 18:00:00,"2020-06-24",1460,24,1
1965,"1_ 937_IMT",28.92,"0108",2020-06-23 18:42:25,135.37452,138.61356,0.7,36.6,1.024,0,4.33,0,1.82,1286,503,NA,NA,NA,NA,NA,2020-06-23 18:40:00,2020-06-23 18:00:00,"2020-06-24",1480,24,1
1966,"1_ 937_IMT",28.92,"0108",2020-06-23 19:02:25,121.72428,116.05596,0.6,37.2,0.954,0.11,4.44,0,1.82,3707,2161,NA,NA,NA,NA,NA,2020-06-23 19:00:00,2020-06-23 19:00:00,"2020-06-24",1500,25,1
1967,"1_ 937_IMT",28.92,"0108",2020-06-23 19:22:25,132.36684,124.70304,0.7,37.9,0.942,0,4.44,0,1.82,5074,3192,NA,NA,NA,NA,NA,2020-06-23 19:20:00,2020-06-23 19:00:00,"2020-06-24",1520,25,1
1968,"1_ 937_IMT",28.92,"0108",2020-06-23 19:42:25,134.50692,128.37588,0.7,38.6,0.954,0.1,4.54,0,1.82,5044,3066,NA,NA,NA,NA,NA,2020-06-23 19:40:00,2020-06-23 19:00:00,"2020-06-24",1540,25,1
1969,"1_ 937_IMT",28.92,"0108",2020-06-23 20:02:25,126.9588,128.02884,0.6,39.2,1.008,0.11,4.65,0,1.82,2761,1402,NA,NA,NA,NA,NA,2020-06-23 20:00:00,2020-06-23 20:00:00,"2020-06-24",1560,26,1
1970,"1_ 937_IMT",28.92,"0108",2020-06-23 20:22:25,97.8942,100.32348,0.5,39.7,1.025,0.11,4.76,0,1.82,1687,597,NA,NA,NA,NA,NA,2020-06-23 20:20:00,2020-06-23 20:00:00,"2020-06-24",1580,26,1
1971,"1_ 937_IMT",28.92,"0108",2020-06-23 20:42:25,127.3926,138.3822,0.7,40.4,1.086,0.17,4.93,0.1,1.92,2952,1763,NA,NA,NA,NA,NA,2020-06-23 20:40:00,2020-06-23 20:00:00,"2020-06-24",1600,26,1
1972,"1_ 937_IMT",28.92,"0108",2020-06-23 21:02:25,120.13368,130.68948,0.6,41,1.088,0.11,5.04,0.16,2.08,3345,1937,NA,NA,NA,NA,NA,2020-06-23 21:00:00,2020-06-23 21:00:00,"2020-06-24",1620,27,1
1973,"1_ 937_IMT",28.92,"0108",2020-06-23 21:22:25,117.73332,128.63616,0.6,41.6,1.093,0.11,5.15,0,2.08,2146,805,NA,NA,NA,NA,NA,2020-06-23 21:20:00,2020-06-23 21:00:00,"2020-06-24",1640,27,1
1974,"1_ 937_IMT",28.92,"0108",2020-06-23 21:42:25,86.21052,91.84992,0.4,42,1.065,0.07,5.22,0.12,2.2,1290,662,NA,NA,NA,NA,NA,2020-06-23 21:40:00,2020-06-23 21:00:00,"2020-06-24",1660,27,1
1975,"1_ 937_IMT",28.92,"0108",2020-06-23 22:02:25,114.72564,126.2358,0.6,42.6,1.1,0.22,5.44,0.12,2.32,1995,989,NA,NA,NA,NA,NA,2020-06-23 22:00:00,2020-06-23 22:00:00,"2020-06-24",1680,28,1
1976,"1_ 937_IMT",28.92,"0108",2020-06-23 22:22:25,118.48524,129.15672,0.6,43.2,1.09,0.1,5.54,0,2.32,1321,332,NA,NA,NA,NA,NA,2020-06-23 22:20:00,2020-06-23 22:00:00,"2020-06-24",1700,28,1
1977,"1_ 937_IMT",28.92,"0108",2020-06-23 22:42:25,107.61132,117.2706,0.6,43.8,1.09,0.2,5.74,0.14,2.46,1061,352,NA,NA,NA,NA,NA,2020-06-23 22:40:00,2020-06-23 22:00:00,"2020-06-24",1720,28,1
1978,"1_ 937_IMT",28.92,"0108",2020-06-23 23:02:25,100.38132,108.97056,0.5,44.3,1.086,0.2,5.94,0.12,2.58,929,357,NA,NA,NA,NA,NA,2020-06-23 23:00:00,2020-06-23 23:00:00,"2020-06-24",1740,29,1
1979,"1_ 937_IMT",28.92,"0108",2020-06-23 23:22:25,124.41384,136.70484,0.6,44.9,1.099,0.04,5.98,0,2.58,1549,952,NA,NA,NA,NA,NA,2020-06-23 23:20:00,2020-06-23 23:00:00,"2020-06-24",1760,29,1
1980,"1_ 937_IMT",28.92,"0108",2020-06-23 23:42:25,117.93576,130.83408,0.6,45.5,1.11,0.14,6.12,0.14,2.72,2653,1294,NA,NA,NA,NA,NA,2020-06-23 23:40:00,2020-06-23 23:00:00,"2020-06-24",1780,29,1
1981,"1_ 937_IMT",28.92,"0108",2020-06-24 00:02:25,117.18384,131.32572,0.6,46.1,1.121,0.12,6.24,0.1,2.82,1196,552,NA,NA,NA,NA,NA,2020-06-24 00:00:00,2020-06-24 00:00:00,"2020-06-24",1800,30,1
1982,"1_ 937_IMT",28.92,"0108",2020-06-24 00:22:25,86.23944,93.64296,0.4,46.5,1.086,0.09,6.33,0,2.82,1268,448,NA,NA,NA,NA,NA,2020-06-24 00:20:00,2020-06-24 00:00:00,"2020-06-24",1820,30,1
1983,"1_ 937_IMT",28.92,"0108",2020-06-24 00:42:25,87.30948,95.03112,0.5,47,1.089,0.1,6.43,0,2.82,867,261,NA,NA,NA,NA,NA,2020-06-24 00:40:00,2020-06-24 00:00:00,"2020-06-24",1840,30,1
1984,"1_ 937_IMT",28.92,"0108",2020-06-24 01:02:25,97.11336,102.72384,0.5,47.5,1.058,-0.02,6.41,0,2.82,73,32,NA,NA,NA,NA,NA,2020-06-24 01:00:00,2020-06-24 01:00:00,"2020-06-24",1860,31,1
1985,"1_ 937_IMT",28.92,"0108",2020-06-24 01:22:25,111.80472,121.66644,0.6,48.1,1.088,0.12,6.53,0.12,2.94,2270,1126,NA,NA,NA,NA,NA,2020-06-24 01:20:00,2020-06-24 01:00:00,"2020-06-24",1880,31,1
1986,"1_ 937_IMT",28.92,"0108",2020-06-24 01:42:25,104.63256,114.63888,0.5,48.6,1.096,0.06,6.59,0,2.94,1703,592,NA,NA,NA,NA,NA,2020-06-24 01:40:00,2020-06-24 01:00:00,"2020-06-24",1900,31,1
1987,"1_ 937_IMT",28.92,"0108",2020-06-24 02:02:25,86.037,91.32936,0.4,49,1.061,-0.01,6.58,0,2.94,678,144,NA,NA,NA,NA,NA,2020-06-24 02:00:00,2020-06-24 02:00:00,"2020-06-24",1920,32,1
1988,"1_ 937_IMT",28.92,"0108",2020-06-24 02:22:25,102.46356,105.64476,0.5,49.5,1.031,0.1,6.68,0,2.94,244,91,NA,NA,NA,NA,NA,2020-06-24 02:20:00,2020-06-24 02:00:00,"2020-06-24",1940,32,1
1989,"1_ 937_IMT",28.92,"0108",2020-06-24 02:42:25,106.54128,114.60996,0.5,50,1.076,0,6.68,0.1,3.04,2536,1152,NA,NA,NA,NA,NA,2020-06-24 02:40:00,2020-06-24 02:00:00,"2020-06-24",1960,32,1
1990,"1_ 937_IMT",28.92,"0108",2020-06-24 03:02:25,93.23808,99.71616,0.5,50.5,1.069,0.08,6.76,0,3.04,410,121,NA,NA,NA,NA,NA,2020-06-24 03:00:00,2020-06-24 03:00:00,"2020-06-24",1980,33,1
1991,"1_ 937_IMT",28.92,"0108",2020-06-24 03:22:25,99.4848,107.03292,0.5,51,1.076,0.07,6.83,0,3.04,977,310,NA,NA,NA,NA,NA,2020-06-24 03:20:00,2020-06-24 03:00:00,"2020-06-24",2000,33,1
1992,"1_ 937_IMT",28.92,"0108",2020-06-24 03:42:25,99.54264,103.50468,0.5,51.5,1.04,0.04,6.87,0.1,3.14,343,124,NA,NA,NA,NA,NA,2020-06-24 03:40:00,2020-06-24 03:00:00,"2020-06-24",2020,33,1
1993,"1_ 937_IMT",28.92,"0108",2020-06-24 04:02:25,94.01892,98.73288,0.5,52,1.05,0.06,6.93,0,3.14,288,136,NA,NA,NA,NA,NA,2020-06-24 04:00:00,2020-06-24 04:00:00,"2020-06-24",2040,34,1
1994,"1_ 937_IMT",28.92,"0108",2020-06-24 04:22:25,117.24168,124.32708,0.6,52.6,1.06,0.09,7.02,0,3.14,1283,396,NA,NA,NA,NA,NA,2020-06-24 04:20:00,2020-06-24 04:00:00,"2020-06-24",2060,34,1
1995,"1_ 937_IMT",28.92,"0108",2020-06-24 04:42:25,112.75908,120.018,0.6,53.2,1.064,0.12,7.14,0,3.14,3756,2194,NA,NA,NA,NA,NA,2020-06-24 04:40:00,2020-06-24 04:00:00,"2020-06-24",2080,34,1
1996,"1_ 937_IMT",28.92,"0108",2020-06-24 05:02:25,105.81828,111.80472,0.5,53.7,1.057,-0.02,7.12,0.12,3.26,1558,562,NA,NA,NA,NA,NA,2020-06-24 05:00:00,2020-06-24 05:00:00,"2020-06-24",2100,35,1
1997,"1_ 937_IMT",28.92,"0108",2020-06-24 05:22:25,95.40708,97.25796,0.5,54.2,1.019,0.06,7.18,0,3.26,395,104,NA,NA,NA,NA,NA,2020-06-24 05:20:00,2020-06-24 05:00:00,"2020-06-24",2120,35,1
1998,"1_ 937_IMT",28.92,"0108",2020-06-24 05:42:25,84.27288,89.56524,0.4,54.6,1.063,0.15,7.33,0.14,3.4,1421,637,NA,NA,NA,NA,NA,2020-06-24 05:40:00,2020-06-24 05:00:00,"2020-06-24",2140,35,1
1999,"1_ 937_IMT",28.92,"0108",2020-06-24 06:02:25,87.74328,89.2182,0.4,55,1.017,0,7.33,0,3.4,297,102,NA,NA,NA,NA,NA,2020-06-24 06:00:00,2020-06-24 06:00:00,"2020-06-25",2160,36,2
[truncated: 7,164 more rows]

## Sheet: EDFig.2d
RER
measure point (per 20 min)	Chow Vehicle										Chow IMT											HFD Vehicle									HFD IMT
	mouse 1	mouse 2	mouse 3	mouse 4	mouse 5	mouse 6	mouse 7	mouse 8	mouse 9		mouse 1	mouse 2	mouse 3	mouse 4	mouse 5	mouse 6	mouse 7	mouse 8	mouse 9	mouse 10		mouse 1	mouse 2	mouse 3	mouse 4	mouse 5	mouse 6	mouse 7	mouse 8		mouse 1	mouse 2	mouse 3	mouse 4	mouse 5	mouse 6	mouse 7	mouse 8	mouse 9	mouse 10
163	1.03417	0.914797	0.965881	1.06543	0.909505	0.903751	0.925681	0.953002	0.911538		0.920301	0.968665	0.880265	0.929109	0.910956	0.991256	0.927445	0.855213	0.866456	0.979055		0.819138	0.837942	0.831512	0.854629	0.80007	0.81541	0.911805	0.886572		0.804562	0.848197	0.810645	0.843733	0.767066	0.785274	0.806742	0.798978	0.793608	0.853883
164	1.02619	0.975295	0.949577	1.06941	1.01818	0.807773	1.02236	0.988834	0.952557		0.924668	0.946579	1.00142	0.892584	0.858785	0.989563	0.890622	0.908249	0.902944	1.0063		0.864279	0.893277	0.901555	0.880896	0.840486	0.800378	0.809399	0.863322		0.841598	0.799274	0.796334	0.854619	0.772952	0.794609	0.800182	0.84594	0.863419	0.831192
165	1.05126	1.01881	0.992379	1.07432	0.973357	0.912301	0.929116	0.968231	1.0358		0.963918	0.860505	1.03868	0.946002	0.999618	1.06846	0.948231	0.946863	0.916985	0.975601		0.930316	0.869253	0.905499	0.898034	0.827937	0.833838	0.844003	0.809146		0.832124	0.827983	0.838178	0.878609	0.799982	0.8222	0.819398	0.884614	0.788172	0.896751
166	0.974452	0.975345	0.969596	1.04308	0.976692	0.881631	0.993364	1.05916	1.06772		0.960802	1.00428	1.01971	1.02027	0.958681	1.00137	0.980657	1.00203	0.869958	1.01368		0.81415	0.797826	0.850722	0.87915	0.824701	0.816144	0.869203	0.89547		0.835181	0.822173	0.83275	0.853033	0.82938	0.834964	0.83891	0.853352	0.815528	0.846671
167	1.04266	0.962135	0.887533	1.05077	0.921647	0.906977	1.04107	1.07366	1.01429		0.944289	1.05421	1.00972	0.958884	0.901113	0.96823	1.02755	0.993705	0.974027	1.0036		0.891229	0.861232	0.863463	0.928243	0.854859	0.816442	0.88761	0.884123		0.797898	0.793905	0.844237	0.842979	0.836253	0.821424	0.781131	0.82922	0.793532	0.780152
168	0.971854	1.02395	0.845626	1.04106	0.88611	1.00156	0.968088	1.05069	1.0378		1.00953	1.03025	1.03552	0.941519	1.02618	1.02952	1.03561	0.905834	0.894421	0.929992		0.815005	0.845167	0.881282	0.866814	0.801935	0.805917	0.846907	0.824252		0.846861	0.842548	0.836683	0.87804	0.775479	0.797499	0.822957	0.80628	0.81718	0.826327
169	0.979094	0.98671	0.948424	1.08914	0.966579	0.995832	0.98721	1.08704	0.989039		0.972471	1.04351	1.0044	1.00102	0.986712	1.08119	1.05554	1.03016	0.899878	0.934315		0.880754	0.811609	0.88928	0.857334	0.854209	0.830506	0.833298	0.879133		0.829468	0.789817	0.851753	0.832466	0.861004	0.838408	0.876537	0.847577	0.771007	0.849247
170	0.962505	1.0575	0.860478	1.06351	1.02002	1.02639	1.04853	1.05319	1.10046		1.01636	1.02781	1.02653	0.997954	0.978604	1.02218	1.04923	1.03958	0.973043	1.02486		0.904856	0.903693	0.883134	0.897581	0.843118	0.802032	0.859787	0.83687		0.799374	0.849875	0.846328	0.828675	0.866241	0.812568	0.795836	0.815941	0.828223	0.864498
171	1.03245	1.00127	0.841423	1.05111	1.0058	1.05475	1.08829	1.09616	1.08886		0.97756	1.005	1.06529	0.973474	1.03277	1.09366	1.06909	1.00383	0.993715	1.06234		0.934544	0.855299	0.900498	0.936274	0.825553	0.846498	0.795909	0.879815		0.829433	0.819708	0.868891	0.820609	0.846355	0.853254	0.760746	0.869235	0.807401	0.851837
172	1.02557	0.981799	0.959437	1.0735	1.01063	0.990944	1.1175	1.09328	1.0931		1.0562	1.06604	1.02298	0.954472	1.04404	1.09306	1.0674	1.01028	0.983971	1.08464		0.86241	0.804766	0.88945	0.90276	0.87544	0.815732	0.843954	0.892791		0.864582	0.865894	0.81045	0.852877	0.853209	0.851386	0.816034	0.853781	0.853778	0.867517
173	1.06452	0.951763	1.02562	1.08599	0.956588	1.04363	1.1195	1.11061	1.11274		1.06177	0.992536	1.01773	1.015	1.07441	1.07699	1.08751	1.03597	1.02523	1.08219		0.90036	0.898965	0.892182	0.830544	0.838386	0.844601	0.915241	0.890339		0.832549	0.822108	0.829315	0.816788	0.88407	0.862781	0.871127	0.788203	0.821309	0.824442
174	1.05512	1.03966	0.994128	1.0972	1.07024	1.07625	1.12193	1.11346	1.09937		1.02356	1.02741	1.04027	1.00534	1.08322	1.09236	1.08463	1.05449	1.04733	1.06778		0.960123	0.865736	0.870912	0.878633	0.800866	0.806954	0.885092	0.89016		0.815492	0.842095	0.804648	0.853002	0.843728	0.841996	0.850288	0.835616	0.851643	0.822921
175	1.05311	1.0442	0.962898	1.09859	0.981311	1.08192	1.11002	1.08999	1.11669		1.00089	1.02025	1.0479	1.01075	1.08857	1.07935	1.10211	1.08816	1.06929	1.04848		0.890871	0.888421	0.936367	0.915737	0.85819	0.858962	0.921195	0.845952		0.854576	0.825833	0.831906	0.860106	0.844688	0.844263	0.849526	0.896334	0.843681	0.867685
176	1.00352	1.01158	0.922628	1.09888	0.98868	1.08808	1.10866	1.11046	1.10846		1.02548	1.0098	1.07465	0.971418	1.05395	1.10675	1.08753	1.07899	1.04192	1.06578		0.969141	0.809209	0.898599	0.847844	0.867965	0.865842	0.872562	0.832593		0.838428	0.849169	0.812195	0.879561	0.875352	0.860895	0.807536	0.86559	0.837384	0.857212
177	1.05193	1.01917	0.953629	1.0571	1.11781	1.07058	1.11221	1.12563	1.07226		1.02315	1.05083	1.04908	0.95778	1.06919	1.10466	1.061	1.08529	1.05386	1.05045		0.886102	0.869485	0.860262	0.884404	0.833855	0.839727	0.892047	0.887583		0.812768	0.859431	0.842545	0.852391	0.866092	0.827909	0.837445	0.793581	0.784089	0.837652
178	1.07229	1.05727	1.00682	1.07241	1.00577	1.05168	1.11889	1.11268	1.08872		1.06071	1.03035	1.04917	0.967984	1.07821	1.0701	1.09411	1.05212	1.05614	1.06512		0.835622	0.899926	0.907764	0.861082	0.816444	0.824755	0.846471	0.856146		0.777815	0.801694	0.834111	0.845551	0.887151	0.846048	0.841756	0.882317	0.828503	0.809878
179	1.06388	1.03814	0.926821	1.09245	0.952372	1.07583	1.13814	1.10263	1.11296		1.02867	1.01933	0.957857	0.937125	1.08144	1.06906	1.09306	0.970566	1.02368	1.08798		0.948675	0.877073	0.866235	0.872252	0.893883	0.862386	0.860543	0.903225		0.837415	0.857335	0.795221	0.863405	0.85947	0.823764	0.892156	0.854753	0.826271	0.818736
180	1.05967	1.00991	0.902341	1.05851	1.0501	1.06837	1.10313	1.06757	1.11617		1.06405	0.996752	1.05809	0.984381	1.06278	1.11959	1.09774	1.0471	1.04331	1.0907		0.872099	0.846766	0.927215	0.946795	0.885667	0.795853	0.897148	0.879559		0.823171	0.84359	0.828399	0.848237	0.843844	0.854622	0.891185	0.792064	0.820453	0.832175
181	1.03476	1.02793	0.876465	1.03057	1.05137	1.001	1.10638	1.07741	1.12593		1.03793	1.06561	1.04814	0.992933	1.07897	1.10281	1.1041	1.00564	1.01298	1.10297		0.823729	0.851019	0.89024	0.851731	0.818799	0.826125	0.849526	0.831558		0.841467	0.796833	0.812614	0.88662	0.878868	0.836772	0.841565	0.873504	0.78859	0.862072
182	1.0477	1.06031	0.819154	1.00303	0.966377	1.03588	1.12771	1.1094	1.10308		1.06428	1.04535	1.0752	0.936417	1.0871	1.08158	1.09907	1.03849	1.04904	1.0824		0.851231	0.890115	0.842893	0.866742	0.863888	0.845888	0.910508	0.852207		0.795417	0.840357	0.826574	0.860681	0.829087	0.834019	0.852408	0.828715	0.857026	0.887194
183	1.05228	1.03025	0.94534	1.04515	0.915048	1.07999	1.1228	1.10728	1.09504		1.04295	1.03776	1.0605	1.0196	1.09324	1.08316	1.09097	1.05605	1.02472	1.05983		0.901962	0.827546	0.96232	0.855269	0.9106	0.85614	0.887796	0.856529		0.84043	0.841578	0.835885	0.828195	0.843557	0.809712	0.848672	0.879018	0.818905	0.836123
184	1.05442	1.03183	0.915651	1.06138	1.09196	0.986213	1.12535	1.04283	1.10447		1.00413	1.00759	0.981725	0.999922	1.08715	1.02871	1.06361	1.04391	1.00441	1.04004		0.843877	0.886033	0.857146	0.893583	0.851378	0.85953	0.863066	0.894388		0.849441	0.850321	0.826864	0.843431	0.868901	0.850136	0.842453	0.86205	0.806544	0.798684
185	0.994316	1.00953	0.980248	1.06326	1.02578	0.924401	1.12759	1.08261	1.10248		1.05835	1.02619	0.947432	1.01747	1.08948	0.949059	1.10025	0.940258	1.03732	0.927705		0.927283	0.915684	0.82285	0.883485	0.822312	0.841337	0.810841	0.841534		0.808341	0.843642	0.840295	0.874307	0.863278	0.843846	0.874508	0.797164	0.799865	0.835151
186	1.00199	1.04144	1.01883	1.08527	0.954962	1.01449	1.09618	1.07061	1.11444		1.01919	1.03053	1.05083	0.98654	1.06722	0.972982	1.10568	1.04796	0.974894	1.04093		0.862613	0.863055	0.782393	0.929812	0.805859	0.80957	0.860051	0.843272		0.849868	0.816634	0.790617	0.868485	0.867341	0.843298	0.83798	0.798299	0.831902	0.819001
187	0.989609	1.01828	1.02716	1.0773	0.894715	1.03712	1.12682	1.08552	1.1164		0.999771	1.03924	1.05194	0.973181	1.08368	1.07571	1.06978	1.04125	0.988456	1.02496		0.931185	0.784593	0.832293	0.863296	0.813595	0.834313	0.904067	0.824018		0.8661	0.831446	0.819007	0.880362	0.862063	0.794251	0.803804	0.791469	0.799236	0.84055
188	1.0393	1.02202	1.0051	1.08756	1.04443	1.04371	1.11126	1.09445	1.06714		1.0485	1.00684	1.00669	0.983089	1.07213	0.996952	1.10085	1.06745	1.00846	0.97924		0.873938	0.871487	0.818065	0.839875	0.855949	0.860765	0.889386	0.810025		0.832618	0.852733	0.827525	0.86988	0.848833	0.83794	0.843576	0.832019	0.807229	0.808381
189	1.02842	1.01449	0.965115	1.07768	0.993214	0.956803	1.12068	1.09678	1.05387		0.963834	1.02704	1.03361	1.00743	1.08115	0.904918	1.0818	1.00459	0.950784	0.963833		0.866757	0.859635	0.840152	0.839777	0.850983	0.857588	0.84475	0.849639		0.79309	0.809934	0.799763	0.834042	0.863956	0.816795	0.813635	0.852482	0.768698	0.862665
190	1.03779	1.02791	0.977613	1.08427	1.01839	0.953336	1.09256	1.03537	1.08173		1.03659	0.972195	0.96978	0.975829	1.06612	0.968388	1.08684	1.02435	0.989862	1.03065		0.851567	0.807121	0.944959	0.884279	0.845538	0.815964	0.866702	0.818941		0.812031	0.802364	0.829711	0.84923	0.843121	0.815811	0.811594	0.838672	0.832049	0.797025
191	1.03256	1.0576	0.988081	1.06255	1.05959	0.960851	1.1079	1.03087	1.01805		1.04659	0.974444	0.944719	0.991492	1.07946	1.02103	1.07506	1.02693	0.922632	0.986552		0.907424	0.807372	0.824491	0.84462	0.806988	0.778407	0.858822	0.880207		0.804784	0.850329	0.823936	0.805484	0.846284	0.829116	0.827962	0.826413	0.812829	0.843329
192	0.994417	1.02236	1.00218	1.0532	0.901327	0.965849	1.13325	1.08341	1.00222		1.03278	1.04656	0.89269	0.963767	1.03207	0.986784	1.08805	1.08153	0.860585	0.998529		0.828507	0.822237	0.825833	0.877486	0.812465	0.777767	0.843153	0.819431		0.813431	0.854321	0.829088	0.828913	0.829866	0.82205	0.809358	0.887425	0.786419	0.801924
193	1.02071	1	1.03985	1.06258	0.963959	0.972876	1.12206	0.999559	1.06648		1.04706	0.97886	0.819671	0.995417	1.04851	0.999935	1.05763	1.04992	0.835963	0.86243		0.936478	0.816325	0.803261	0.816119	0.806377	0.819937	0.877362	0.877689		0.833549	0.858326	0.825481	0.844415	0.84231	0.857101	0.840089	0.897577	0.797443	0.842746
194	0.982114	1.06117	1.03894	1.0446	1.07266	0.900381	1.10638	1.04844	1.0631		1.0154	1.03639	0.93053	1.00019	1.06185	0.948118	1.06934	1.04747	0.955487	0.855257		0.864985	0.819405	0.841745	0.892004	0.870178	0.837678	0.880746	0.840068		0.83579	0.869863	0.799718	0.867965	0.811297	0.827013	0.789561	0.836708	0.79857	0.850452
195	1.00227	1.04743	1.04683	1.08579	0.949342	0.955032	1.08068	1.04503	1.06128		1.04092	0.990792	0.895335	1.00214	1.04842	1.01571	1.03986	0.985336	0.91936	0.876907		0.864346	0.881438	0.811498	0.842488	0.889887	0.846019	0.867626	0.872758		0.818603	0.792071	0.806804	0.829101	0.829978	0.798823	0.85663	0.777138	0.7947	0.848739
196	0.990205	1.01015	1.03066	1.06286	0.917594	0.994157	1.05685	1.06519	0.999357		1.04531	0.958736	0.851044	1.0179	1.04994	1.00179	1.06914	1.04613	0.884223	0.944047		0.900924	0.932283	0.821203	0.920956	0.835013	0.812828	0.879735	0.868147		0.832445	0.85202	0.784664	0.846786	0.793838	0.832148	0.812157	0.746076	0.799962	0.873037
197	0.893924	1.04268	1.01789	1.03458	1.01136	1.02722	1.11138	1.05371	1.03577		1.04025	0.944466	0.9547	1.00531	1.04396	1.00057	1.03098	1.02484	0.822932	0.885492		0.836424	0.905095	0.938439	0.85017	0.880512	0.843946	0.893239	0.817709		0.865645	0.803987	0.825702	0.825118	0.851568	0.789467	0.786765	0.867538	0.809256	0.854944
198	0.963446	1.04357	1.02948	1.0261	1.00353	1.02323	1.08178	1.05733	1.07973		1.00272	0.986776	0.896686	0.91476	1.05872	1.06106	1.04696	0.991391	0.852665	0.884005		0.88987	0.836236	0.775085	0.806426	0.852486	0.79564	0.850249	0.885357		0.838512	0.786623	0.810128	0.857662	0.849685	0.823082	0.807745	0.852024	0.843948	0.781103
199	0.986441	0.928957	1.00349	1.04527	0.93655	0.952943	1.02526	1.04964	1.06785		0.997637	0.925971	0.833464	0.974852	1.01579	0.986025	1.04161	0.954525	0.811996	0.888604		0.847414	0.784179	0.783178	0.872572	0.845283	0.855434	0.818155	0.858187		0.794917	0.861107	0.827897	0.82091	0.805708	0.817827	0.81639	0.785114	0.811119	0.835712
[truncated: 90 more rows]
