# Supplementary material for: Inhibition of mammalian mtDNA transcription acts paradoxically to reverse diet-induced hepatosteatosis and obesity
Source: Nat Metab. 2024 Apr 30;6(6):1024–35. doi: 10.1038/s42255-024-01038-3 (PMC11199148; doi:10.1038/s42255-024-01038-3)
Supplement: Supplementary file 8 — Statistical source data. [file 42255_2024_1038_MOESM8_ESM.xlsx]

## Sheet: EDFig3a
Fasting blood glucose
	Chow Vehicle	Chow IMT	HFD Vehicle	HFD IMT
1	7.8	5.9	11.7	7.8
2	8.6	7.7	10.2	8.8
3	8.2	8.1	9.7	9.4
4	10.4	8.1	9.8	8.9
5	9.2	10.1	10.1	9.6
6	8.2	6.1	9.7	8.2
7	8.2	8.9	9.7	7.9
8	9.2	7.8	11	8.4
9	9.2	8.9	9.3	7.3
10	10.8	10.2	10.1	9.7
	Normally distributed based on Kolmogorow-Smirnow-Test with Lillifors correction
	two-way ANOVA with Tukey’s test for multiple comparisons

## Sheet: EDFig3b
Fasting serum insulin
	Chow Vehicle	Chow IMT	HFD Vehicle	HFD IMT
1	1.70117	0.862437	2.97028	0.442404
2	2.13122	1.39933	5.05543	1.1409
3	0.547579	1.75125	3.1399	1.28247
4	2.47679	1.40835	6.02352	0.988648
5	1.57088	1.201	7.29048	1.1419
6	4.09335	1.25075	4.93055	0.873122
7	4.31312	2.40885	3.21002	0.940568
8	5.26848	1.21503	5.43038	1.77462
9	1.35078	1.00668	8.88547	0.318865
10	2.30628	1.14631	5.86578	2.07329
	Normally distributed based on Kolmogorow-Smirnow-Test with Lillifors correction
	two-way ANOVA with Tukey’s test for multiple comparisons

## Sheet: EDFig3c
IPGTT
	cv 0	cv 15	cv 30	cv 60	cv 120	cv 15	cimt 0	cimt 15	cimt 30	cimt 60	cimt 120	hv 0	hv 15	hv 30	hv 60	hv 120	himt 0	himt 15	himt 30	himt 60	himt 120
1	7.8	20.7	21.5	16.7	10.1	5.9	5.9	18.6	16.5	10.4	6.9	11.7	24.1	26	22.7	16.9	7.8	17.1	12.2	13.2	9.2
2	8.6	21.8	21.1	18.2	10.6	7.7	7.7	22.3	20.1	14.7	9	10.2	21.4	24.1	21	14.7	8.8	21.4	22.1	21.2	15.9
3	8.2	15.1	10.7	9.1	9.4	8.1	8.1	13.7	12.1	14.8	10.6	9.7	20.3	28.4	21.2	16	9.4	17.6	20.7	22.7	15
4	10.4	20	20.8	18.9	10.6	8.1	8.1	17.1	18.1	13.6	10.4	9.8	19.5	24.9	22.7	17.3	8.9	15.1	17.5	15.9	14.6
5	9.2	14.4	11.3	10.3	8.9	10.1	10.1	23.2	25	20.6	15.4	10.1	19.4	16.7	12.5	12.1	9.6	17.8	14.1	14.4	8.6
6	8.2	16.8	13	14.3	12.8	6.1	6.1	22.4	16.4	11.2	8.1	9.7	18.8	18.6	17.8	14.5	8.2	20.1	15.7	13.7	9.5
7	8.2	19.1	20.5	17.7	9.7	8.9	8.9	20.7	16.6	16.3	13.4	9.7	20.7		22.7	14.4	7.9	19.4	19.3	11	9.1
8	9.2	22.1	20	13.5	9.8	7.8	7.8	13.4	12.1	10	6.7	11	21.8	28.8	24.2	19.2	8.4	20	17.7	11.5	10.8
9	9.2	24.4	15.9	12.3	9.7	8.9	8.9	12.9	13.3	11.9	8.9	9.3	25.3	23	25.5	14.4	7.3	21.1	18.6	13.8	8.5
10	10.8	19.7	16.3	9.8	9.2	10.2	10.2	17.6	17	12.6	10	10.1	22.3	22.2	19.9	14.4	9.7	18.5	20.8	18.8	10.4
	Normally distributed based on Kolmogorow-Smirnow-Test with Lillifors correction
	two-way ANOVA with Tukey’s test for multiple comparisons

## Sheet: EDFig3d
AUC of GTT: area under the curve

## Sheet: EDFig3e
15min GTT insulin level
	Chow Vehicle	Chow IMT	HFD Vehicle	HFD IMT
	3.30952	3.16027	5.39332	3.2995
	4.18698	3.01135	4.81002	4.32087
	1.69282	3.22571	5.0995	2.73456
	5.27947	3.62638	11.2978	2.9783
	2.16978	3.55659	7.15058	4.8207
	5.90885	4.09683	7.31619	3.87279
	5.91252	4.7823	7.58564	5.74057
	10.1366	2.7015	9.25743	3.35058
	5.24174	2.61359	5.74057	5.74758
	6.5015	2.89591	5.90885	4.15159
	Normally distributed based on Kolmogorow-Smirnow-Test with Lillifors correction
	two-way ANOVA with Tukey’s test for multiple comparisons

## Sheet: EDFig3f
GSIS
	cv basal	cv Glu	cimt basal	cimt Glu	hv basal	hv Glu	himt basal	himt Glu
	0.915473	24.8259	0.41193	18.0985	0.597195	23.5051	0.805506	30.2451
	0.978926	23.5843	1.09024	43.233	0.915292	28.9901	0.918877	29.2034
	0.924777	18.6271	0.910248	21.4265	0.476729	19.6959	0.746092	16.179
	0.856108	17.8077	1.39007	52.5849	0.854995	69.3649	1.11198	31.6822
	0.95163	11.838	1.18413	21.4764	0.578078	30.5381	0.789211	43.4878
	1.1668	62.4664	1.04146	15.0648	0.891635	34.9389	1.01384	42.9283
	0.664869	23.1284	0.894458	21.6891	1.0624	20.8511	0.683697	21.7546
	0.995722	32.8036	1.03708	29.0122	0.96861	15.4587	1.08782	35.3613
	1.31894	36.4908	0.861467	24.0615	0.718539	15.1093	0.511302	15.7387
	1.04842	31.9205	1.00892	20.1169	1.15768	13.9993	1.18066	19.1372
	0.902857	20.7794	1.42468	33.7519	1.23536	15.0673	0.164627	16.0841
	Normally distributed based on Kolmogorow-Smirnow-Test with Lillifors correction
	two-way ANOVA with Tukey’s test for multiple comparisons

## Sheet: EDFig3g
Insulin content ng/ug protein
	Chow Vehicle	Chow IMT	HFD Vehicle	HFD IMT
	81.3754	36.616	53.084	71.6005
	87.0156	96.9102	81.3593	81.678
	82.2024	80.911	42.3759	66.3192
	76.0985	123.562	75.9996	98.843
	84.5893	105.256	51.3847	70.1521
	103.715	92.5741	79.2564	90.119
	59.0994	79.5074	94.4356	60.7731
	88.5086	92.1849	86.0987	96.6952
	117.239	76.5749	63.8702	45.4491
	93.1932	89.6822	102.905	104.947
	80.254	126.638	109.81	14,6335132*
	Normally distributed based on Kolmogorow-Smirnow-Test with Lillifors correction
	two-way ANOVA with Tukey’s test for multiple comparisons
