# Supplementary material for: Inhibition of mammalian mtDNA transcription acts paradoxically to reverse diet-induced hepatosteatosis and obesity
Source: Nat Metab. 2024 Apr 30;6(6):1024–35. doi: 10.1038/s42255-024-01038-3 (PMC11199148; doi:10.1038/s42255-024-01038-3)
Supplement: Supplementary file 9 — Statistical source data. [file 42255_2024_1038_MOESM9_ESM.xlsx]

## Sheet: EDFig4
	Chow Vehicle								Chow IMT								HFD Vehicle								HFD IMT
Cer(d18:0_18:0)	0.766053	1.5161	0.986138	0.625182	1.2554	0.851125			0.923151	0.245844	0.982155	0.936191	1.42597	1.43605			0.772471	0.786632	0.806342	0.891229	1.87143	1.32115			1.05124	1.08324	0.75899	0.228961	1.72418
Cer(d18:0_20:0)	1.02337	1.49656	0.955309	0.589789	0.86275	1.07223			1.22936	0.200173	0.920937	0.719746	1.14893	0.382326			0.370874	0.388911	0.844808	0.708204	0.772242	0.840537			0.644475	0.654158	0.40153	0.140666	0.919117
Cer(d18:0_22:0)	1.25833	1.05925	0.75891	1.13462	0.750124	1.03876			1.16616	0.651764	0.606328	0.886552	0.845438	0.782939			0.361931	0.385883	0.572332	0.619627	0.735529	0.207843			0.592302	0.579704	0.304936	0.411109	0.242377
Cer(d18:0_24:0)	1.18825	1.12467	0.772079	1.16894	0.70531	1.04076			1.29882	0.704339	0.609375	0.911399	0.876285	2.28361			0.412815	0.405317	0.566587	0.739536	0.938391	0.427002			0.644886	0.628513	0.316284	0.482571	0.94876
Cer(d18:0_24:1)	1.16124	1.11557	0.788701	1.14684	0.746224	1.04143			0.816661	0.632901	0.519324	0.781898	0.806495	1.92073			0.753032	0.91867	0.991712	1.16484	1.47833	1.05903			1.47803	1.31221	0.578812	0.707614	1.12925
Cer(d18:0_24:2)	1.30663	1.12628	0.627945	1.2113	0.633429	1.0944			0.779823	0.518524	0.579487	0.909405	1.06896	2.57078			1.07475	1.63742	1.65393	1.62346	2.14224	1.99819			2.81493	2.81879	0.970892	1.03402	1.95892
Cer(d18:1_16:0)	1.08942	1.27114	0.878501	0.945447	0.896879	0.918618			0.910073	0.578935	0.695954	1.04694	1.11504	1.20914			1.35284	1.34188	1.28168	1.31415	2.52609	1.60422			2.7774	2.51735	1.33464	1.153	0.466672
Cer(d18:1_18:0)	0.96922	1.42621	1.02779	0.694966	1.06118	0.820629			1.17562	0.503319	0.748063	1.03779	0.956247	1.03086			0.95239	0.624453	0.738239	0.948828	2.06959	0.849399			1.25724	1.18611	0.899166	0.648274	2.44204
Cer(d18:1_20:0)	0.777149	1.1715	1.10419	1.10138	1.08754	0.758245			0.775963	1.04329	0.724101	1.12357	1.14082	0.683204			0.529477	0.430876	0.569691	0.769457	1.02122	0.357546			0.558627	0.535749	0.245516	0.502732	0.723908
Cer(d18:1_22:0)	1.10072	1.39471	0.931262	0.645406	0.937865	0.990036			1.59713	0.280762	0.648071	0.824887	0.872692	2.0047			0.319335	0.219851	0.361116	0.525935	0.804299	0.410437			0.508703	0.511775	0.399937	0.209875	1.21022
Cer(d18:1_22:1)	1.22243	1.13581	0.751917	1.11474	0.739152	1.03594			1.14712	0.646561	0.60476	0.883861	0.839358	2.1795			0.353349	0.374269	0.551291	0.601639	0.724363	0.389118			0.570039	0.559322	0.295489	0.401446	0.786602
Cer(d18:1_24:0)	1.35643	0.744194	0.392995	1.81641	0.330947	1.35903			0.806143	0.270126	0.305169	0.50226	0.647142	4.14997			0.584733	0.922065	1.26136	1.21499	1.19611	1.07429			1.9999	1.63526	0.577337	0.71507	0.941047
Cer(d18:1_24:1)	0.896391	1.3546	0.99958	0.994494	0.951359	0.803572			1.08345	0.988925	0.785157	1.29562	1.31455	0.960198			1.61511	1.42197	1.29077	1.80648	3.34626	1.45992			2.74455	2.34826	1.00936	1.67372	2.70808
Cer(d18:1_24:4)	0.753823	1.23219	1.15496	1.03841	1.08627	0.734349			0.964476	1.12855	0.773472	1.30999	1.15432	0.925013			0.635047	0.461443	0.515035	0.879875	1.33694	0.391425			0.664972	0.654219	0.296371	0.59895	0.977818
Cer(d18:2_20:0)	1.18943	1.13188	0.771918	1.15508	0.715131	1.03656			1.30141	0.69546	0.613559	0.900075	0.887663	2.29017			0.413127	0.402027	0.549391	0.714147	0.915824	0.423616			0.62937	0.620102	0.31762	0.471516	0.929815
Cer(d18:2_22:1)	1.15364	1.07771	0.775844	1.26015	0.690395	1.04227			1.24022	0.657044	0.574134	0.88399	0.869974	2.9262			0.437346	0.410896	0.333102	0.621227	0.882002	0.441821			0.709212	0.65183	0.339288	0.50676	1.03254
Cer(d18:2_24:1)	1.20245	0.868805	0.746256	1.38591	0.999072	0.797512			0.178858	0.669227	0.377576	0.47929	0.264592	0.395689			0.386469	0.692336	1.13171	0.801959	0.978977	0.807585			0.179776	0.160776	0.0461407	0.147493	0.166241
Cer(d18:2_24:2)	0.957987	1.23165	0.849028	1.03152	1.18692	0.742895			0.309147	0.601205	0.311369	0.497365	0.39413	0.525495			0.906783	0.432198	0.507397	1.27437	1.68721	0.893222			0.524633	0.414991	0.18527	0.419936	0.4197
Hex1Cer(d18:1_16:0)	1.37532	1.10478	0.700853	1.26672	0.749976	1.26533	0.588414	0.948608	0.854178	0.715262	0.652157	0.849543	0.82008	1.66856	0.87999	0.984209	0.94325	1.42403	2.2651	1.52673	1.31357	1.13941	1.54363	2.25641	1.39398	1.61379	0.691908	0.791095	1.099	0.936802	1.20506
Hex1Cer(d18:1_20:0)	1.17811	1.19343	0.811417	0.922374	0.924487	1.1221	0.747147	1.10093	1.17183	0.463876	1.23505	1.55779	1.66872	1.20017	1.42776	1.68867	2.20142	3.26205	3.13987	2.13245	3.34983	2.41283	3.2867	4.38045	4.30668	5.59857	1.44	0.564165	2.23772	1.70978	2.90274
Hex1Cer(d18:1_22:0)	0.938365	1.2669	0.912572	0.497359	1.23806	1.13135	0.854263	1.16113	1.52485	0.340338	1.30951	1.61133	1.56317	1.09144	1.15049	1.65296	1.54448	1.35713	1.69973	1.40206	2.1462	1.07131	1.85558	2.01324	1.81166	2.14812	0.865561	0.184514	2.06301	1.21134	1.718
Hex1Cer(d18:1_22:1)	0.954232	1.18322	0.916522	1.59804	1.03563	0.865722	0.6239	0.822736	0.898563	1.34655	1.09011	1.47932	1.3827	0.583019	0.870198	1.31528	0.724645	0.868007	0.986483	0.972917	0.922491	0.353854	0.881799	0.834218	0.569699	0.677954	0.178382	0.448603	0.446371	0.28574	0.416051
Hex1Cer(d18:1_24:0)	1.0721	1.30527	0.879203	0.346043	1.12298	1.31729	0.784217	1.1729	1.69179	0.159107	1.1499	1.297	1.28033	1.88355	0.935743	1.29624	0.725539	0.682783	1.61911	1.00042	0.993892	0.63843	0.764673	0.925073	0.919374	1.04655	0.492411	0.0270004	1.2017	0.65949	0.782787
Hex1Cer(d18:1_24:1)	1.23385	1.11801	0.696152	1.20762	0.893382	1.39698	0.53931	0.914696	1.19678	0.82888	0.910848	1.13174	1.08538	1.91363	0.857193	1.14695	0.506868	0.697192	1.35618	0.78515	0.691606	0.479012	0.846117	1.12712	0.683626	0.824626	0.311743	0.532641	0.707475	0.52359	0.613502
Hex1Cer(d18:1_24:2)	1.47397	1.28347	0.699247	1.28776	0.717148	1.2242	0.437007	0.877192	1.32704	0.852211	0.783502	0.953294	0.831722	2.23456	0.717926	0.875428	0.557632	0.874481	1.39702	0.85643	0.786266	0.515451	0.665229	0.939656	0.808262	0.861913	0.396166	0.639757	0.887272	0.511601	0.653204
Hex1Cer(t18:0_24:0)	0.69125	0.913708	0.647878	0.288767	0.986484	1.32371	1.45598	1.69222	1.43949	0.157671	1.0023	1.20305	1.14597	2.19269	1.8657	2.20061	1.3136	1.11092	2.30196	2.02249	1.64565	1.20074	2.09453	1.85399	2.08549	2.06253	1.15234	0.0595561	2.84694	3.27399	4.14804
LPC(14:0)	1.15469	1.05946	0.813912	1.38694	0.720036	1.27957	0.658201	0.927198	0.69213	0.912516	0.484151	0.749704	0.756095	1.23768	0.613038	0.985096	0.37497	0.463978	0.568886	0.685081	0.64626	0.426472	0.437314	0.524872	0.507536	0.526892	0.245597	0.424574	0.510048	0.30123	0.528721
LPC(16:0)	0.974359	1.07619	0.819178	1.12146	0.788369	1.03545	0.882109	1.30289	0.789814	0.993229	0.582327	0.806896	0.744566	1.01332	0.804688	1.3589	0.579892	0.745522	0.743767	0.793024	1.00029	0.691636	0.813261	0.938028	0.866306	0.94676	0.311255	0.683767	0.74721	0.46239	0.72894
LPC(16:0e)	1.07085	1.2254	0.883351	1.23472	0.838154	1.07804	0.823124	0.84637	0.932132	0.886904	0.572195	0.727703	0.810752	1.46092	0.7399	1.07277	0.549757	0.559108	1.11223	0.864824	0.880776	0.490132	0.549031	0.755042	0.751701	0.92148	0.415042	0.827192	0.795603	0.496805	0.635035
LPC(16:1)	0.866371	1.22247	0.923863	1.37803	1.00728	0.931802	0.796003	0.874176	0.60983	1.16798	0.607338	0.912091	0.872814	1.08962	0.569974	0.93831	0.167398	0.187991	0.325416	0.294649	0.277494	0.177207	0.21064	0.21307	0.170485	0.15771	0.0602082	0.125542	0.193353	0.10437	0.156199
LPC(16:1e)	1.21147	1.20983	0.829367	1.12476	0.694897	1.21655	0.76909	0.944035	1.18604	0.978905	0.623196	0.86569	0.844602	1.94241	0.777929	1.21403	0.575585	0.719434	0.896765	0.998691	0.93867	0.531626	0.730753	0.746638	0.775641	0.925543	0.385576	0.673928	0.877779	0.551785	0.680128
LPC(16:2e)	0.852903	1.08072	1.13751	1.08431	0.784758	1.03728	0.752407	1.27011	0.722157	1.00273	0.451232	0.753652	0.649147	0.96302	0.742997	1.26214	0.534837	1.5795	0.737272	0.616415	1.11014	0.576372	0.793281	0.912982	0.804563	1.00041	0.31648	0.589738	0.73706	0.416406	0.796253
LPC(18:0)	1.0188	1.09218	0.74996	1.20116	0.787895	1.00409	0.910438	1.23547	0.756712	1.03893	0.571941	0.87785	0.844885	0.972149	0.930227	1.5158	1.0333	1.30868	1.19431	1.31643	1.60027	1.28698	1.36296	1.58267	1.35165	1.41825	0.470376	0.980577	1.0851	0.750695	1.27407
LPC(18:0e)	1.22451	1.18995	0.732619	1.20176	0.788087	1.07824	0.813966	0.970868	1.00253	0.891149	0.554062	0.70385	0.764837	1.81238	0.776871	1.14335	0.726712	0.686696	1.36914	1.10812	1.22215	0.656692	0.827365	1.0918	1.08846	1.18754	0.556597	1.07711	1.27875	0.851108	1.04072
LPC(18:1)	0.832878	1.33085	0.91523	1.19003	0.967638	0.933579	0.826981	1.00282	0.839677	1.2289	0.746222	1.07126	1.05332	1.28684	0.812642	1.22891	0.444915	0.59686	0.864179	0.745201	0.671939	0.473433	0.532874	0.631234	0.533233	0.499143	0.195141	0.418461	0.628151	0.345259	0.413494
LPC(18:1e)_a	0.989293	1.32915	0.977502	1.56463	0.720344	1.01886	0.687614	0.712609	1.05309	0.869107	0.595321	0.854578	1.19503	2.00651	0.826437	1.21976	0.617503	0.729014	2.58164	1.17814	1.02878	0.646669	0.70524	1.01437	1.03153	1.05141	0.710785	1.05305	0.985178	0.624019	0.900409
LPC(18:1e)_b	1.4661	1.30839	0.632852	1.20741	0.64663	1.12663	0.709301	0.902693	1.15752	0.885333	0.555495	0.667868	0.627036	2.34081	0.731658	1.05492	0.73199	0.877857	1.0699	1.18016	1.27259	0.645669	1.0048	1.04693	1.43274	1.32218	0.544844	1.04551	1.38282	1.01535	1.12768
LPC(18:2)	0.959964	1.16871	1.00313	1.04267	0.758836	1.03692	0.932183	1.09758	0.993998	1.07353	0.647375	0.915413	0.851222	1.449	0.952589	1.3727	0.278812	0.296582	0.498272	0.621862	0.494767	0.376606	0.410236	0.525052	0.39447	0.412867	0.159833	0.420876	0.560765	0.379176	0.454325
LPC(18:2e)	1.05745	1.15739	0.763532	1.20447	0.797401	1.02549	0.847853	1.14641	0.799938	0.994238	0.553047	0.822211	0.737865	0.880733	0.946684	1.50927	0.992425	1.34973	1.23698	1.35705	1.44448	1.30976	1.14567	1.44772	1.24388	1.25986	0.465599	0.993811	1.0081	0.68923	1.12918
LPC(18:3)	1.11713	1.20195	0.915669	1.12477	0.890934	1.13993	0.515869	1.09376	0.974698	1.09267	0.67531	0.879598	0.840819	1.08421	0.641546	1.16317	0.701524	0.835361	0.855648	0.878662	1.0529	0.750135	0.66686	0.829303	0.969909	1.03684	0.370391	0.764118	0.83655	0.380969	0.654422
LPC(20:0)	0.915264	1.17838	0.899081	0.782252	0.865304	0.826126	1.12607	1.40752	0.925036	1.04894	0.602044	0.74076	0.699883	0.529619	0.768775	1.06928	0.646997	0.462004	0.566455	0.71025	0.952304	0.383831	0.752198	0.612573	0.428113	0.393323	0.244357	0.555749	0.783342	0.382788	0.511153
LPC(20:0e)	1.38257	1.19597	0.736601	1.40103	0.635933	1.04578	0.709983	0.892132	1.2165	0.985184	0.65047	0.841367	0.847188	2.63276	0.674504	1.24432	0.640252	0.837232	0.99357	1.22757	1.04363	0.608533	0.755124	0.912836	1.33127	1.17592	0.620526	1.0826	1.28941	1.09642	1.36262
LPC(20:1)	0.71089	1.21033	0.901352	1.27232	1.07883	0.819891	0.97941	1.02696	0.776465	1.49474	0.731108	1.17315	1.01987	0.966033	1.06662	1.83019	0.357324	0.345385	0.631393	0.633606	0.532513	0.319633	0.445257	0.509002	0.399355	0.423585	0.148482	0.34894	0.511648	0.366498	0.471054
LPC(20:2)	0.744139	1.30328	0.994769	1.10551	1.12575	0.795836	0.934206	0.996512	0.986783	1.55143	0.795633	1.27468	1.20157	1.81037	1.11968	1.66538	0.490404	0.460497	0.914985	0.806705	0.704549	0.430588	0.543884	0.697481	0.591997	0.606093	0.258692	0.585962	1.10802	0.635275	0.594993
LPC(20:3)_a	0.736249	1.27445	0.940919	1.136	1.17734	0.814986	0.968325	0.951729	0.765496	1.62418	0.843553	1.27723	1.41418	1.04326	0.993766	1.71493	0.703	0.732481	0.905175	0.725358	0.834766	0.665877	0.658497	0.747923	0.896275	0.714457	0.21829	0.525676	0.793788	0.519389	0.743032
LPC(20:3)_b	1.17251	1.16664	0.810407	1.23231	0.833156	1.03921	0.617882	1.12789	0.898049	1.11665	0.621422	0.921537	0.941381	1.00433	0.751902	1.36095	1.1238	1.31628	1.24809	1.31538	1.51471	1.22458	1.14959	1.36915	1.39137	1.43588	0.515728	1.00283	1.11067	0.65836	1.10419
LPC(20:4)_a	1.08805	1.20503	0.743596	1.40977	0.743014	1.17453	0.776299	0.859717	0.783086	0.813929	0.558461	0.869643	1.01163	1.37734	0.748028	1.33371	0.738342	0.860824	1.35386	1.1804	1.17358	0.991863	0.935099	1.02441	1.28493	0.98054	0.38358	0.73132	1.02755	0.657465	0.859283
LPC(20:4)_b	1.02556	1.31919	1.06483	1.3538	0.983368	1.18977	0.443056	0.620424	0.961158	1.26968	0.756691	1.12801	1.17674	1.2695	0.59894	1.04094	0.52385	0.699462	0.801894	0.959941	0.807705	0.663956	0.380093	0.452145	0.793172	0.672519	0.282363	0.570286	0.664238	0.251378	0.406158
LPC(20:5)	0.914905	1.2578	0.950911	1.14334	1.06401	0.887647	0.891107	0.890284	0.740377	1.70067	0.870625	1.19023	1.20641	1.00066	0.592874	1.08177	0.354345	0.43217	0.269101	0.481131	0.464013	0.490894	0.360704	0.4073	0.567219	0.385531	0.17575	0.336009	0.622098	0.279168	0.285856
LPC(22:0)	1.02767	1.13449	0.823997	0.995151	0.785789	0.98419	0.980126	1.26859	1.01815	0.93267	0.559383	0.721517	0.703631	1.18565	0.762015	1.1132	0.490726	0.464857	0.576786	0.659749	0.787621	0.450454	0.595915	0.652384	0.548849	0.617069	0.283404	0.570166	0.689282	0.435459	0.534158
LPC(22:1)	1.09276	1.19517	0.954962	1.01532	0.757526	0.935288	1.04191	1.00706	0.797544	0.964089	0.526066	0.72784	0.743096	0.848689	0.693874	1.07699	0.345545	0.270459	0.438817	0.558333	0.510233	0.201933	0.39321	0.382066	0.314104	0.327004	0.16277	0.30938	0.434094	0.271107	0.327035
LPC(22:4)	0.711223	1.7707	1.05236	1.49959	0.471565	1.06189	0.389374	1.04331	1.27129	0.739627	0.729561	1.3076	1.14306	2.8504	0.913443	1.13086	0.313093	0.498226	1.85793	1.2989	0.879993	0.339899	0.698536	1.0092	0.651281	0.792059	0.395703	0.848574	1.21069	0.765491	0.466714
LPC(22:5)_a	0.60395	1.66313	1.08607	0.977353	0.953067	0.729991	0.838461	1.14798	1.24747	1.42301	0.895874	1.45678	1.44339	1.6159	1.09948	1.82513	0.388281	0.482843	0.831873	0.736559	0.81523	0.497689	0.535688	0.777186	0.737131	0.704708	0.293043	0.580233	1.03847	0.620441	0.56795
LPC(22:5)_b	1.38025	0.92068	0.560275	1.60714	0.658464	1.34917	0.58793	0.936092	0.696744	0.709247	0.375557	0.639297	0.665646	1.81039	0.649606	1.26319	0.390029	0.39268	1.46449	0.974794	0.649407	0.500978	0.696197	0.74519	0.722026	0.662185	0.233459	0.401977	0.849484	0.59582	0.902973
LPC(22:6)_a	0.885441	1.2953	0.863154	1.08389	0.986798	0.904046	0.992651	0.98872	1.05182	1.1247	0.605794	0.987294	1.27986	1.26835	0.841128	1.65822	0.743193	0.889421	1.12325	0.829178	1.18632	1.07583	0.781667	0.952089	1.70059	1.04953	0.473258	0.676747	1.16851	0.685444	0.86736
LPC(22:6)_b	0.698983	1.22928	1.40193	1.07341	1.24655	0.196003	1.17016	0.983679	1.06117	1.97016	0.937324	1.58455	1.40227	0.349349	1.71978	2.37479	0.394063	0.228622	0.896436	0.824789	0.425337	0.368331	0.159505	0.911945	0.416451	0.146618	0.169214	0.521348	0.443554	0.484254	0.791565
LPC(24:0)	1.08318	1.14402	0.832864	1.05116	0.80196	1.00986	0.918888	1.15806	0.997519	0.884452	0.578377	0.743943	0.728785	1.23949	0.748009	1.11522	0.512048	0.505279	0.681726	0.693063	0.848215	0.576696	0.641984	0.822948	0.669146	0.728835	0.262556	0.58785	0.644002	0.415644	0.579897
LPC(24:1)	1.11796	1.08558	0.806814	1.10368	0.762705	1.04927	0.937337	1.13665	1.04735	0.88388	0.570239	0.721049	0.698388	1.28325	0.786274	1.10527	0.304278	0.330889	0.507446	0.528861	0.468764	0.295284	0.440717	0.494298	0.368843	0.408989	0.169903	0.349334	0.420698	0.329059	0.367983
LPE(16:0)	1.01109	1.18649	0.875698	0.739756	0.983128	1.03739	0.88818	1.27827	1.08245	1.0428	0.593828	0.717777	1.01389	1.26208	0.787304	1.20212	0.665887	0.733587	0.540141	0.834178	1.16734	0.719818	0.69764	0.895383	0.790476	0.62947	0.315378	0.446999	0.901733	0.453345	0.521783
LPE(18:0)	1.09208	1.30328	0.867998	0.645572	0.963994	0.941895	0.934786	1.2504	0.986128	0.942406	0.6628	0.64729	1.14441	1.43339	0.77603	1.27672	0.96299	1.12596	0.762722	1.00317	1.36871	1.17388	0.812222	1.0714	1.10742	0.899274	0.507766	0.50943	1.18482	0.667256	0.835818
LPE(18:1)	0.907979	1.34044	0.937756	0.953702	0.97065	0.917593	0.841775	1.13011	0.926266	1.11189	0.605314	0.804774	1.42911	1.276	0.841871	1.67744	0.713248	0.948548	0.648046	1.07441	1.19784	0.929489	0.710891	0.935139	1.13712	0.809814	0.435539	0.629045	0.967239	0.534837	0.837832
LPE(18:2)	0.904307	1.6301	0.973828	0.827073	0.826808	0.907113	0.700275	1.23049	1.08345	0.726048	0.411269	0.700662	1.07578	2.33348	0.695923	1.04725	0.331251	0.312236	0.315418	0.593372	0.564177	0.42175	0.296379	0.539628	0.443774	0.294679	0.143552	0.155581	0.694669	0.341494	0.390278
LPE(20:4)	0.676899	1.48937	0.876546	0.80572	0.916963	1.01496	0.976456	1.24309	0.760731	0.561782	0.414648	0.705102	1.78042	1.76555	0.902349	1.34428	0.658738	0.712507	0.886462	0.929366	1.2045	1.40296	0.969734	1.45799	1.32018	0.771823	0.392591	0.289748	1.43541	0.984815	1.34545
LPE(22:6)	0.703328	1.64804	0.977447	0.770555	0.895172	0.780712	0.877075	1.34767	1.04339	0.61785	0.406528	0.787776	1.19581	1.36628	0.905276	1.378	0.62711	0.684618	0.697794	0.827744	1.32432	1.03898	0.869243	1.37851	1.30073	0.781323	0.368164	0.288693	1.1331	0.829654	0.926889
PG(16:0_16:1)	1.32262	0.867581	0.785795	1.41052	0.924553	0.688926			0.228787	0.633432	0.365552	0.441151	0.273966	0.430993			0.335162	0.631936	0.933216	0.655159	1.11482	0.700945	0.173752	0.152469	0.0454714	0.138477	0.171721
PG(16:0_18:1)	1.05944	1.23659	0.898862	1.05554	1.10435	0.645227			0.397593	0.572135	0.303088	0.460272	0.410306	0.575485			0.790665	0.396633	0.420672	1.04674	1.93174	0.779479			0.509804	0.395684	0.183572	0.396405	0.435886
PG(16:0_18:2)	1.46415	1.08368	0.83641	1.0537	0.88842	0.673638			0.522576	0.64991	0.448607	0.552455	0.400476	0.579929			0.836055	1.1651	1.17233	1.05162	2.4175	1.21682			0.750172	0.603798	0.257876	0.528291	0.708576
PG(16:0_20:4)	1.64953	1.03438	0.642779	1.20294	0.713456	0.756911			1.09206	1.19153	0.698793	1.16264	1.25195	3.03156			0.375562	0.81734	1.22538	1.02985	2.40341	1.22506			1.03487	1.10823	0.417231	1.17839	2.10424
PG(16:1_18:1)	1.46081	1.42733	0.974454	1.07265	0.790871	0.273883			1.91681	1.52308	0.937417	1.14813	0.935004	1.05075			0.671899	0.850106	1.21302	0.88505	1.28536	0.442939			0.849596	0.597588	0.102635	0.378403	0.267986
PG(16:1_18:2)	1.11021	1.37736	0.962884	1.17162	0.821453	0.55647			1.66343	1.12042	0.880706	1.05131	0.907527	2.03346			0.358149	0.499611	0.595072	0.640743	1.03976	0.552612			0.543059	0.499002	0.120313	0.350236	0.572628
PG(16:1_20:4)	1.32748	1.09799	0.762237	1.45874	0.695301	0.658254			1.49124	0.916008	0.698517	0.775092	0.741582	2.34834			0.580232	0.824072	1.47831	1.20327	1.78235	1.00666			1.02286	0.899483	0.21879	0.529306	0.771337
PG(16:1_22:6)	0.977626	1.32086	0.961857	1.31171	0.859305	0.568638			1.39575	0.933856	0.6557	0.934721	0.962318	1.58536			0.564347	1.00021	0.921568	0.821722	1.71814	0.895909			0.932136	0.685821	0.173762	0.36324	0.553358
PG(18:0_18:2)	1.6419	1.20449	0.692605	1.00293	0.728671	0.7294			0.8364	0.827612	0.576879	0.759618	0.69375	1.25122			1.44086	2.509	1.94758	2.01243	4.13081	2.63552			3.11056	1.93459	0.891179	1.73052	2.08154
PG(18:0_20:4)	1.24248	1.17028	0.760736	1.31345	0.817929	0.695127			0.807077	0.900909	0.640093	0.967562	0.646627	1.19986			1.63949	3.92422	4.12654	2.62687	6.23518	4.8659			3.72611	2.64858	1.12401	2.07085	2.10202
PG(18:1_18:1)	0.797859	1.40419	1.10771	1.07011	1.17611	0.444028			1.38578	1.60248	1.27862	1.49245	1.57958	2.00991			0.74503	1.44039	2.71873	1.52338	2.0731	1.37425			1.13134	1.21759	0.385018	0.928474	1.30583
PG(18:1_18:2)_a	1.14747	1.43236	0.975994	1.03976	0.892046	0.512371			1.86387	1.13952	0.976551	1.22926	1.18842	2.43862			0.602124	0.916302	1.20629	1.12376	1.80536	0.97615			1.17988	1.20178	0.382334	0.900154	1.5153
PG(18:1_18:2)_b	1.52102	1.02943	0.701104	1.21842	0.699023	0.830997			0.526011	0.671602	0.574786	0.701591	0.547285	0.981786			0.825247	2.00109	2.13425	1.42279	3.05518	2.01393			0.598692	0.621432	0.253598	0.517363	0.703543
PG(18:1_18:3)	1.65541	1.03674	0.630405	1.20572	0.715401	0.756321			1.09457	1.19425	0.696585	1.16762	1.25471	3.02811			0.364172	0.836616	1.20246	1.0363	2.42759	1.22438			1.02579	1.11277	0.418149	1.1807	2.10873
PG(18:1_20:3)	1.01684	1.33782	0.986837	1.21285	0.945324	0.500323			1.30587	1.13848	0.872839	1.06243	1.00787	1.73252			0.917073	1.32026	1.9783	1.47124	2.14688	1.2991			1.63104	1.48574	0.410426	1.03974	1.46287
PG(18:1_20:4)	1.38579	1.05104	0.732924	1.16217	0.713098	0.954977			1.64065	0.775746	0.628617	0.76504	0.834161	5.50886			0.919131	1.44406	3.35589	2.36788	3.33241	2.12767			2.0932	2.06333	0.66352	1.41785	2.49789
PG(18:1_22:4)	1.34346	1.13277	0.845024	1.19658	0.858766	0.623408			1.27785	0.829395	0.629416	0.780303	0.873654	2.87241			0.702021	1.00747	2.87817	1.41508	1.91136	0.965354			1.33738	1.26412	0.59806	1.06533	1.45566
PG(18:1_22:5)	1.49823	0.868508	0.624305	1.45015	0.740202	0.818603			1.13643	0.602383	0.519921	0.632772	0.696248	3.05016			0.553924	0.880558	2.06385	1.70751	1.74602	1.03547			1.27822	1.14092	0.446726	0.823557	1.55093
PG(18:1_22:6)	1.97159	1.11086	0.742092	1.039	0.645451	0.491001			2.06216	0.753036	0.5583	0.815613	0.911039	1.85745			1.26025	1.40807	1.28253	1.15798	2.10544	1.18423			2.51819	1.2855	0.380791	0.715134	1.08681
PG(18:2_18:2)	1.49614	1.34473	0.796916	1.04728	0.633934	0.681			2.23921	0.795617	0.733282	0.893579	0.835581	3.56574			0.429882	0.565818	0.544546	0.790502	1.30136	0.0928248			1.0227	0.980617	0.334643	0.691866	1.33144
PG(18:2_22:6)	1.36768	1.35718	0.748729	1.13729	0.63909	0.75003			2.11978	0.643293	0.590347	0.848763	0.907716	3.0676			0.763948	1.20986	0.801165	1.14604	2.33296	1.43241			1.97966	1.46179	0.514623	0.793368	1.54665
PG(18:3_18:2)	1.53189	1.34001	0.790927	1.03252	0.596646	0.708007			2.4278	0.77919	0.685268	0.850429	0.773156	4.05747			0.254363	0.270377	0.224123	0.461926	0.732468	0.513422			0.573914	0.482994	0.192119	0.361709	0.876798
PG(18:3_22:6)	1.34544	1.33438	0.820679	1.15512	0.621196	0.723184			2.12085	0.687554	0.564736	0.828649	0.838132	3.30232			0.465678	0.68625	0.424876	0.766073	1.45313	1.05202			1.28703	0.822675	0.33409	0.421236	1.08196
PG(20:1_22:6)	1.04435	1.19495	0.996991	1.19164	0.9679	0.604169			1.32968	0.884762	0.674633	0.973864	1.06361	2.08731			0.631714	1.02957	1.84518	1.22522	1.78362	0.946818			1.06396	0.941456	0.408802	0.748725	1.18086
PG(20:3_22:6)	1.19342	1.28812	0.789458	1.2281	0.772258	0.728638			1.70176	0.725873	0.579863	0.826024	0.887103	2.39162			1.35447	2.06823	1.62159	1.69566	3.61987	2.3043			3.23035	2.04788	0.680797	1.0668	1.92845
PG(20:4_22:6)	1.5329	1.01069	0.591149	1.39462	0.584601	0.886052			2.26539	0.556065	0.482342	0.66809	0.774821	3.34545			1.33212	2.14447	2.15568	2.38171	4.16668	2.90434	4.1795	2.76451	0.923616	1.28279	2.45029
PG(20:5_22:6)	1.12989	1.4783	0.894084	1.19448	0.683344	0.619901			2.29044	0.82055	0.634134	1.06558	1.0313	2.15152			1.30363	2.08397	1.1763	1.54103	3.86244	2.86982			3.24806	1.99786	0.604682	0.785058	1.55804
PG(22:4_20:4)	0.743277	1.04051	0.671777	1.78051	0.727217	1.0367			0.690893	0.568332	0.413736	0.803674	0.84647	5.52278			0.503082	1.13186	2.77813	2.28117	3.60181	1.79518			1.4495	1.59663	0.572119	1.29522	2.57705
PG(22:4_22:6)	1.75072	0.962838	0.649276	1.22735	0.663647	0.74617			1.78091	0.538921	0.450167	0.647395	0.723942	3.1444			1.10129	1.83574	1.82211	1.83469	3.03787	1.8387			2.8438	1.90775	0.729312	1.03501	1.91735
PG(22:5_18:2)	1.357	1.34392	0.766545	1.13442	0.653813	0.744303			2.15641	0.626701	0.568612	0.848644	0.92792	3.07103			0.786573	1.24522	0.816895	1.1462	2.41378	1.48007			2.09345	1.46908	0.537292	0.799319	1.56573
PG(22:5_20:4)	1.87458	0.672108	0.417381	1.54002	0.447382	1.04854			1.16678	0.318875	0.296738	0.380326	0.425389	3.93198			0.613392	0.82504	2.29761	2.12239	1.89668	1.14868			1.72364	1.34782	0.541112	0.879188	1.72367
PG(22:5_22:5)	2.18485	0.482253	0.278277	1.49313	0.357731	1.20376			0.687956	0.156511	0.156809	0.190631	0.227406	4.19708			0.275509	0.352755	1.32836	1.47171	0.860599	0.49462			0.820268	0.629627	0.338097	0.458805	1.10891
PG(22:5_22:6)_a	1.05564	1.50718	0.917298	1.11661	0.784444	0.618823			2.09701	0.812421	0.613576	1.06171	1.19577	2.45399			1.11457	1.89092	0.928397	1.38906	3.33595	2.29236			2.64932	1.67253	0.607788	0.772048	1.56855
PG(22:5_22:6)_b	1.72622	0.786046	0.463164	1.43701	0.530514	1.05705			1.19993	0.330167	0.29205	0.414471	0.511942	3.76469			0.640747	1.04884	1.43102	1.68601	2.04643	1.24159			1.87545	1.25966	0.545859	0.670943	1.50379
PG(22:6_22:6)	1.23655	1.2751	0.746771	1.2786	0.665279	0.797705			1.72247	0.538224	0.440185	0.763699	0.985029	2.57726			1.2425	2.44566	1.36519	1.60361	3.84204	2.40574			3.3537	1.93936	0.704214	0.786501	1.45417
PI(16:0_18:2)	0.680314	1.37999	0.906764	0.305793	1.38744	1.33969			2.00429	0.663927	1.16487	1.05255	0.999188	2.45558			0.582916	0.452781	0.384468	0.626113	1.03832	0.448405			0.497621	0.259187	0.479024	0.475724	1.22102
PI(16:0_20:3)	0.585951	1.39986	0.976854	0.321518	1.57354	1.14228			1.57036	0.783777	1.28783	1.41128	1.24743	1.81202			0.757333	0.543829	0.559737	0.737913	1.19495	0.389431			0.445582	0.302575	0.324389	0.463806	0.871682
PI(16:0_20:4)	0.654469	1.3648	1.01487	0.443825	1.5454	0.976639			1.59131	0.940552	1.06423	1.24201	1.01687	1.71445			0.804885	0.59446	0.906287	1.0677	1.54174	0.64751			0.700737	0.446912	0.442967	0.613914	1.09694
PI(16:0_22:6)	0.641469	1.54726	0.995237	0.48798	1.37464	0.953412			1.22898	1.06191	1.0554	1.44813	0.972666	1.66948			1.49685	1.58803	2.07858	1.47862	3.79395	1.24342			2.15649	1.05796	0.777603	1.4272	1.49787
PI(18:0_18:0)	1.23141	1.14674	0.979261	0.867502	0.891774	0.883317			1.82358	0.809936	0.762264	0.843956	1.04414	1.54303			0.614866	0.661511	0.611335	0.711606	1.56256	0.648357			1.29223	1.16216	0.799234	0.885426	1.58639
PI(18:0_18:2)	0.65439	1.25252	0.779091	0.209371	1.30919	1.79543			2.46373	0.318324	1.33136	1.14917	1.29744	2.54996			0.646757	0.638118	0.679873	0.680501	0.87291	0.408177			0.509248	0.252368	0.461335	0.296417	1.07178
PI(18:0_20:3)	0.470366	1.52752	1.03583	0.190546	1.7753	1.00044			2.62635	0.648932	1.94927	1.79034	2.2294	1.22945			1.76064	1.11728	1.14603	0.911976	1.20227	0.60012			1.12669	0.407121	0.506618	0.357434	0.981517
PI(18:0_20:4)	0.651994	1.22642	0.897868	0.32735	1.66091	1.23546			2.05527	0.626892	1.36779	1.58316	1.7862	2.22872			1.64773	1.65211	2.04357	1.86246	2.86347	1.61405			2.01863	1.12208	1.31907	1.16095	2.38661
PI(18:0_22:5)	0.424891	1.49415	1.12809	0.290065	1.86549	0.797309			2.26048	1.0281	1.95933	2.40565	2.52587	1.00682			1.96978	1.69751	2.20339	1.33339	3.276	0.443575			2.15099	1.04236	1.14157	1.13711	0.540869
PI(18:0_22:6)	0.491702	1.36304	1.05631	0.281735	1.63413	1.17309			1.63778	0.718039	1.43992	1.6184	1.54409	1.76969			1.5572	1.86773	2.73269	1.44353	3.34402	1.75075			2.35519	1.1903	1.4279	1.51397	2.34019
PI(18:1_18:1)	0.563531	1.47538	0.96664	0.380828	1.41549	1.19813			1.54822	0.782561	1.23743	1.4076	1.29632	1.8104			0.77483	0.553365	0.584232	0.779854	1.32173	0.424021			0.523655	0.392495	0.349277	0.494133	0.94056
PI(18:1_20:3)	0.398602	1.4613	1.1449	0.371645	1.80674	0.816812			1.19885	1.08049	1.49412	2.00751	1.77412	1.32575			0.989986	0.862669	0.916649	1.05371	1.62187	0.492077			0.468808	0.439151	0.259534	0.568174	0.805556
PI(18:1_20:4)	0.779821	1.31799	0.889411	0.640859	1.27413	1.0978			1.46601	0.890809	0.931629	1.36607	1.19334	1.92333			1.12258	0.917066	1.59348	1.78435	2.1989	0.797189			0.992464	0.788967	0.472238	0.962171	1.07868
PI(18:2_20:4)	0.620809	1.35659	0.957638	0.940662	1.09846	1.02584			1.06232	1.03465	0.761363	1.16903	0.996715	1.85419			0.600588	0.394011	0.853517	1.07689	1.18673	0.352841			0.519084	0.373447	0.186177	0.588867	0.118222
PC(14:0_20:4)	1.30448	1.03757	0.683018	1.68008	0.731786	1.38032	0.446749	0.735983	0.71294	0.969241	0.437501	0.805318	0.643417	0.574409	0.483269	0.897849	0.918524	0.767301	0.781728	1.04815	1.18351	0.510724	0.626834	0.760262	1.06574	1.03607	0.362342	0.985037	0.98696	0.576626	0.972748
PC(14:0_22:6)	0.965034	1.61371	1.06568	1.20519	0.996974	0.864353	0.557367	0.731698	1.04922	1.83367	0.768053	1.2601	0.831152	0.762573	0.524027	0.645463	0.359685	0.242688	0.173702	0.295355	0.422868	0.157374	0.037833	0.15593	0.386281	0.263945	0.108175	0.299634	0.389867	0.131645	0.225753
PC(16:0_16:0)	1.18856	1.14083	0.784449	1.19517	0.8385	1.14889	0.74238	0.961217	1.00768	1.02936	0.620321	0.890077	0.837538	1.55446	0.805545	1.24886	0.622386	0.795228	1.13641	0.748572	0.754431	0.575289	0.615874	0.840172	0.799706	0.811684	0.342739	0.778879	0.740068	0.483765	0.726798
PC(16:0_16:1)	0.842859	1.24209	0.911476	1.07561	1.00537	0.9762	0.822492	1.12391	0.869968	1.26635	0.71234	0.922342	0.830052	1.16519	0.78854	1.17337	0.301589	0.331614	0.335685	0.362066	0.395545	0.207775	0.335777	0.362208	0.249592	0.273593	0.112492	0.305373	0.361375	0.227986	0.368546
PC(16:0_18:1)	0.897369	1.15036	0.80682	0.993072	0.952592	0.96416	0.961707	1.27392	0.936301	1.23545	0.735723	1.00134	0.916774	1.21205	1.05297	1.47209	0.615761	0.731221	0.630724	0.688203	0.764758	0.46949	0.796831	0.895362	0.689098	0.718334	0.337795	0.757317	0.898009	0.676345	0.903811
PC(16:0_18:2)	0.910853	1.25622	0.832557	0.849635	0.933868	1.02626	1.04221	1.1484	1.18919	1.15543	0.746427	0.955773	0.952719	1.36285	1.05213	1.30575	0.568998	0.560923	0.426161	0.557115	0.709633	0.431985	0.570144	0.64646	0.630388	0.625196	0.381874	0.783541	1.01466	0.618144	0.680059
PC(16:0_20:3)	0.860333	1.21345	0.890246	1.03882	1.0417	0.990202	1.02428	0.940973	0.940567	1.39492	0.747316	1.14713	1.06954	1.20098	0.908419	1.57396	0.732995	0.706617	0.525542	0.653957	0.815592	0.464573	0.764591	0.795438	0.762055	0.745967	0.30953	0.803237	0.855671	0.680944	0.973293
PC(16:0_20:4)	1.1566	1.05638	0.701681	1.06324	0.874967	1.23825	0.959759	0.949135	0.9375	0.9582	0.550459	0.795957	0.819298	0.987184	0.874429	1.15401	1.19219	1.07179	1.02937	1.09632	1.33777	0.873974	1.10842	1.20338	1.36696	1.132	0.544423	1.22868	1.21747	0.917406	1.15296
PC(16:0_20:5)	0.959779	1.27132	1.12285	0.801654	1.39183	1.56203	0.566438	0.324092	1.50616	1.24493	1.17305	1.10848	1.43855	1.29878	0.4696	0.390865	0.796799	0.944699	0.948285	0.82941	0.785894	0.807937	0.225613	0.270787	0.782216	0.912919	0.796268	1.08174	1.38518	0.312863	0.269992
PC(16:0_22:6)	1.01951	1.04975	0.759491	0.99633	0.897025	1.0907	0.992692	1.1945	1.004	1.13644	0.617575	0.934081	0.882361	1.12157	1.00275	1.52186	1.0069	1.05517	0.716698	0.820128	1.26696	0.769982	1.14395	1.23979	1.52418	1.2386	0.638923	1.40241	1.36966	1.11884	1.33049
PC(16:0e_20:4)	1.13286	1.28895	0.760448	1.18583	0.803902	1.14175	0.668639	1.01762	1.04676	0.989464	0.664739	0.820599	0.865648	1.79989	0.760154	1.15602	0.697769	0.7484	1.70034	0.938019	0.953899	0.555221	0.676767	1.0544	0.939236	0.948998	0.426206	1.01464	0.981274	0.677518	0.774771
PC(16:0e_20:5)	1.16894	1.24939	0.752008	1.08615	0.826983	1.11174	0.773422	1.03136	1.1023	1.09007	0.682336	0.968613	0.935029	1.70972	0.831927	1.32009	0.883061	1.07165	1.18165	1.1226	1.16351	0.753922	0.815692	0.947867	1.25202	1.19944	0.464451	1.13992	1.23418	0.710808	0.991709
PC(16:0e_22:5)	1.01765	1.17546	0.722129	0.980543	0.729111	0.999685	0.959411	1.41601	1.05382	1.03352	0.621462	0.825873	0.91605	1.6846	1.12545	1.65134	0.745084	0.922913	1.24775	0.856938	0.988139	0.642457	0.967491	1.17521	0.921711	0.972774	0.46445	1.12417	1.02629	0.86534	1.08824
PC(16:1_16:1)	0.940126	1.35175	0.983454	1.36908	0.952854	0.976642	0.597704	0.828388	0.858351	1.38527	0.635079	1.04955	0.912241	1.33989	0.619376	1.03438	0.347302	0.354809	0.268945	0.395605	0.470443	0.205751	0.229265	0.255657	0.335186	0.378865	0.178116	0.419942	0.505469	0.217508	0.343201
PC(16:1_18:2)_a	0.889505	1.32771	0.928262	1.0452	0.921704	1.00406	0.803415	1.08014	1.21735	1.17625	0.713764	1.07574	1.01316	1.49933	0.847587	1.32969	0.419007	0.399417	0.27814	0.437069	0.520091	0.223837	0.291187	0.342188	0.409529	0.46874	0.215214	0.554203	0.62773	0.340799	0.402535
PC(16:1_18:2)_b	1.31478	1.14576	0.656027	1.0432	0.746395	1.36681	0.702855	1.02417	0.843741	0.926521	0.499865	0.657541	0.519991	0.814309	0.550276	0.841637	0.676543	0.545226	0.358427	0.693914	0.856323	0.446512	0.566398	0.509197	0.779773	0.692826	0.277538	0.742525	0.92122	0.47878	0.772257
PC(16:1_18:3)	1.359	0.866625	0.636722	1.41065	0.950655	1.19619	0.662203	0.917949	0.891918	0.838623	0.428276	0.505533	0.579818	2.28308	0.671042	0.631858	0.421704	0.331857	0.00934734	0.347095	0.448099	0.170674	0.411851	0.414655	0.431683	0.253611	0.270104	0.654783	0.826138	0.228533	0.652138
PC(16:1_20:4)	1.11518	1.12356	0.764165	1.61966	0.815694	1.22742	0.602437	0.73189	0.884167	0.92273	0.477122	0.86255	0.824666	1.0608	0.727391	0.904167	0.676321	0.531379	0.596928	0.871111	0.881639	0.347544	0.409705	0.484588	0.631585	0.644998	0.208233	0.687094	0.604236	0.28305	0.572307
PC(16:1_22:6)	1.04451	1.37969	0.892138	1.42592	0.882443	1.03796	0.595608	0.741731	1.12298	1.25591	0.552121	1.15424	0.887431	1.06093	0.598103	1.0842	0.587217	0.471154	0.376685	0.555153	0.82183	0.297565	0.354163	0.418953	0.781627	0.694337	0.229345	0.746072	0.637966	0.309117	0.481523
PC(16:1e_18:2)	1.17592	1.25929	0.756157	1.04153	0.786343	1.10853	0.743155	1.12907	1.19142	1.18487	0.740928	0.974906	0.865405	1.87185	0.863601	1.16262	0.371402	0.420178	0.357068	0.663478	0.520582	0.308888	0.399965	0.416941	0.465916	0.590285	0.183803	0.471618	0.612202	0.380493	0.595099
PC(16:1e_22:6)	1.29332	1.09281	0.639612	0.861637	0.814749	1.16374	0.931256	1.20287	1.12412	1.05534	0.64975	0.812956	0.777013	1.61439	0.990332	1.38403	0.747098	0.935064	0.732571	0.738692	0.999333	0.6523	0.804155	1.03362	1.48171	1.22835	0.605669	1.21882	1.39728	1.00941	1.28397
PC(16:2e_18:0)	1.10271	1.25865	0.75261	1.16217	0.813534	1.07534	0.814521	1.02045	1.18178	1.02027	0.657513	0.893329	0.959979	1.96319	0.90125	1.36691	0.457805	0.555653	0.659122	0.678446	0.620913	0.419268	0.536108	0.663419	0.519073	0.700088	0.264013	0.679394	0.771006	0.449078	0.578465
PC(17:1_20:3)	1.38978	1.07575	0.615036	1.25315	0.677005	1.43774	0.713871	0.83767	0.846204	0.737121	0.450993	0.657253	0.744823	1.28993	0.635924	1.14632	1.28245	1.1009	0.754485	1.21627	1.46038	1.03192	0.96274	1.10792	1.70397	1.38675	0.62443	1.44021	1.41702	0.876136	1.20399
PC(18:0_16:0)	1.31242	1.27821	0.74448	1.38462	0.72923	1.0595	0.62337	0.868163	1.01259	0.986454	0.515349	0.932373	0.807097	1.69672	0.788915	1.16979	1.10314	1.41914	1.63931	1.23289	1.25334	0.903439	1.09413	1.39535	1.44236	1.34637	0.441694	1.23151	1.23479	0.750996	1.28481
PC(18:0_18:1)	0.903281	1.25501	0.83665	1.19413	0.943355	0.931195	0.757895	1.17849	0.844644	1.47939	0.818967	1.19676	1.05991	1.02278	1.02526	1.43597	0.749152	0.903478	0.663982	0.850786	0.824556	0.590975	0.784581	0.900176	0.761734	0.686925	0.294212	0.698378	0.802855	0.513016	0.854323
PC(18:0_18:2)	0.929447	1.13002	0.75831	0.800462	0.837026	0.993384	1.17431	1.37704	0.890382	1.16528	0.684012	1.1471	0.92701	1.10482	1.33582	1.67532	0.676469	0.683952	0.481268	0.642913	0.776425	0.541029	0.815226	0.918143	0.738484	0.649123	0.386847	0.814781	1.02849	0.873345	1.05521
PC(18:0_18:3)	1.33914	1.41597	0.869922	1.25306	0.849549	1.20628	0.451195	0.614879	1.2798	1.03132	0.586332	0.966069	0.903875	1.79321	0.582506	1.39857	0.829057	0.850581	1.16268	1.13702	1.04274	0.635331	0.504239	0.539999	1.21068	1.24333	0.520628	1.25581	1.33957	0.519544	0.835555
PC(18:0_20:2)	0.865983	1.36414	0.932123	1.38936	1.07648	0.816637	0.64906	0.906219	0.834127	1.83973	0.794245	1.4137	1.19761	1.16765	1.01938	1.55163	0.811364	0.835477	0.55128	0.877466	0.779394	0.463245	0.62598	0.665383	0.777633	0.638389	0.284198	0.742903	0.963054	0.5499	0.816297
PC(18:0_20:3)_a	0.808201	1.23566	0.885208	1.08037	1.11898	0.903451	0.889987	1.07815	0.869246	1.67118	0.851435	1.31386	1.29656	0.648384	1.14341	1.86991	1.3987	1.51781	0.792726	1.04652	1.35047	0.902824	1.2009	1.24836	1.40166	1.24568	0.510652	1.24671	1.20061	0.921793	1.6699
PC(18:0_20:3)_b	0.976828	1.02935	0.742626	1.64371	1.02143	1.04862	0.685638	0.851806	0.604329	1.68326	0.741093	1.31028	1.12859	0.876238	1.19255	1.60237	0.612618	0.629259	0.582313	0.984315	0.580377	0.386992	0.682134	0.668677	0.697306	0.557283	0.177018	0.490436	0.537564	0.524741	1.10783
PC(18:0_20:4)	1.06894	1.03681	0.643946	1.08228	0.76669	1.12696	1.05957	1.21481	0.823667	0.937953	0.503485	0.850124	0.841672	0.940923	1.07422	1.54332	1.48622	1.47473	1.10921	1.35569	1.65753	1.22461	1.66997	1.77842	1.78063	1.37049	0.683676	1.42374	1.39037	1.33946	1.76557
PC(18:0_20:5)	1.02951	1.31135	1.10543	0.815407	1.33568	1.40825	0.555572	0.438794	1.50362	1.28526	1.14036	1.02936	1.30163	1.3417	0.440847	0.504997	0.6896	0.753417	0.793516	0.742795	0.707171	0.674069	0.246374	0.314249	0.699444	0.754221	0.670934	0.925694	1.15493	0.322505	0.307936
PC(18:0_22:5)	1.67554	0.890421	0.543079	1.40563	0.705257	1.38134	0.575022	0.823714	0.739808	0.8834	0.487303	0.752407	0.668288	1.11864	0.751311	1.12353	0.914163	0.861043	0.93112	1.26329	0.98894	0.686501	0.986585	0.8916	1.06025	0.883894	0.510983	0.997965	1.34579	0.959896	1.62519
PC(18:0_22:6)	0.948487	1.13186	0.728285	0.951397	0.942164	1.04509	1.01232	1.24039	0.922276	1.23326	0.64225	1.03751	0.959498	0.906116	1.10312	1.70646	1.19296	1.35617	0.694661	0.98456	1.42388	1.09207	1.2655	1.38366	1.77247	1.34081	0.729844	1.39302	1.53422	1.30245	1.80516
PC(18:0e_20:4)	1.37529	1.41354	0.675126	1.36005	0.719774	1.02346	0.529357	0.90341	1.10414	0.958511	0.52521	0.802726	0.757618	2.37589	0.707014	1.04213	1.11412	1.14956	2.06496	1.42182	1.45082	0.738296	0.959741	1.45271	1.68876	1.51062	0.54839	1.59281	1.60066	1.06107	1.46498
PC(18:1_18:1)	0.942357	1.14585	0.767484	0.809779	0.849015	0.898956	1.19024	1.39632	0.90288	1.18049	0.69048	1.00746	0.938016	1.12036	1.35414	1.55361	0.685891	0.692913	0.485244	0.651886	0.787411	0.548629	0.826716	0.926337	0.748749	0.658151	0.392287	0.826249	1.04293	0.885645	1.00206
PC(18:1_18:2)	0.837871	1.18651	0.869587	1.0151	1.0157	0.968039	1.00229	1.10492	0.917909	1.36088	0.731249	1.12015	1.04491	1.17387	1.08765	1.53861	0.714038	0.690205	0.514233	0.638265	0.796468	0.454966	0.750004	0.778188	0.74562	0.729988	0.302932	0.785313	0.835432	0.667215	0.954791
PC(18:1_20:3)	0.735026	0.861445	1.131	1.34481	1.61081	0.923598	0.936794	0.456521	0.910375	2.19271	0.999168	1.62679	1.68417	0.916738	1.20599	2.06385	0.988654	0.950086	0.631174	0.865985	1.0362	0.495411	0.730728	0.731627	0.854337	0.782033	0.293256	0.872672	0.76386	0.579	0.964509
PC(18:1_20:4)	1.01472	1.0537	0.755805	1.32294	0.832808	1.23472	0.90171	0.883602	0.817595	0.90261	0.493287	0.859308	0.904703	1.14748	0.994128	1.54577	1.00313	0.963099	0.894456	1.22726	1.20879	0.755457	1.10323	1.15719	1.14911	1.00863	0.431781	1.05855	1.03161	0.945975	1.30131
PC(18:1_22:1)	1.04602	1.30776	0.890689	1.21057	1.09634	0.940629	0.706049	0.801941	0.989339	1.55369	0.707732	1.07476	0.911866	0.927284	0.590236	1.08381	0.626354	0.566916	0.519696	0.680981	0.614784	0.322094	0.359934	0.376319	0.467172	0.398422	0.174467	0.553443	0.665164	0.293107	0.389283
PC(18:1_22:6)	0.929966	1.14367	0.783445	1.08349	0.962772	1.05194	1.04673	0.997985	1.03287	1.24403	0.63807	1.0945	1.1629	1.32776	1.18036	1.83186	0.920033	0.904358	0.66316	0.872343	1.10696	0.672333	0.991628	1.15085	1.17376	1.02049	0.524409	1.18197	1.1498	0.987363	1.22392
PC(18:1e_16:0)	1.18309	1.2443	0.781456	1.36228	0.760483	1.09027	0.652798	0.925323	1.09642	0.960539	0.670155	0.847378	0.903723	1.91563	0.831473	1.15537	0.414195	0.554473	1.50613	0.691298	0.61062	0.387196	0.519126	0.848036	0.497806	0.639314	0.269825	0.743019	0.665895	0.482513	0.56004
PC(18:1e_18:1)	1.24174	1.44035	0.714369	1.48248	0.711973	0.942574	0.567381	0.899135	1.24348	1.12448	0.675884	0.879365	0.786455	2.05782	0.764229	0.96508	0.415666	0.53199	0.827693	0.543355	0.55111	0.303687	0.398608	0.506285	0.580639	0.600489	0.213365	0.677527	0.657354	0.498741	0.518154
PC(18:1e_20:4)	1.73004	1.34144	0.550654	1.23037	0.534745	1.22735	0.507564	0.877839	1.00363	1.10014	0.479073	0.737909	0.586391	2.17146	0.546318	1.23133	1.23429	1.42712	1.22041	1.39393	1.43566	0.909398	0.991183	1.18669	2.63295	1.97978	0.734791	1.91909	2.05206	1.28056	1.90914
PC(18:1e_22:6)	1.5184	1.11657	0.641017	1.01086	0.721233	1.12883	0.78841	1.07467	1.25424	1.03965	0.631216	0.792216	0.691217	1.89545	0.778927	1.28295	0.696722	0.860846	0.650269	0.707602	0.930692	0.600835	0.715516	0.795582	1.98299	1.53193	0.830171	1.68948	1.84581	1.56344	2.17897
PC(18:2_18:2)	0.865037	1.39535	0.901366	0.978565	1.00387	1.00976	0.861299	0.984762	1.22824	1.54865	0.735198	1.15596	0.998169	1.54082	0.870331	1.22836	0.507289	0.410683	0.271669	0.472756	0.581946	0.320185	0.341308	0.41286	0.53927	0.544579	0.268033	0.703346	0.929489	0.440229	0.509459
PC(18:2_20:4)	0.992887	1.18435	0.785299	1.16787	0.914061	1.17596	0.880083	0.899501	1.08149	1.08923	0.592367	0.957858	0.85495	1.12868	0.853524	1.31182	1.09985	0.822173	0.835148	1.15266	1.19575	0.812187	0.834541	0.996548	1.2882	1.147	0.495147	1.3024	1.47	0.847488	1.34371
PC(18:2_22:6)	0.949355	1.41139	0.93151	1.11698	0.952533	0.999442	0.784555	0.854228	1.23898	1.30905	0.615132	1.13498	0.913762	1.06215	0.714659	1.21281	1.0019	0.914151	0.585599	0.851072	1.26002	0.698655	0.718847	0.866323	1.27647	1.115	0.467852	1.19709	1.27003	0.640766	0.834277
PC(18:2e_20:4)_a	1.09369	1.20941	0.736173	0.999522	0.84534	1.06727	0.858515	1.19008	1.17944	1.04209	0.691022	0.821846	0.935828	1.77589	0.944326	1.46771	0.774806	0.849609	1.31902	0.836765	1.11034	0.667437	0.825226	1.22083	1.24478	1.16042	0.537052	1.25426	1.17006	0.851865	1.10275
PC(18:2e_20:4)_b	1.14829	1.14049	0.701845	1.33071	0.609115	1.2003	0.864318	1.00493	1.16078	1.03155	0.7164	0.879541	0.846463	1.96902	0.924235	1.40026	0.476282	0.664324	0.65902	0.695737	0.622457	0.351711	0.578325	0.746152	0.883749	0.824414	0.321542	0.79188	0.72176	0.626016	0.826385
PC(18:3_18:2)	1.00498	1.82416	1.00565	0.913746	0.784224	0.938646	0.508524	1.02008	2.85387	1.19356	0.693169	1.23529	1.04766	3.02885	0.85853	1.53002	0.39037	0.224193	0.096766	0.295237	0.320354	0.223886	0.112046	0.147048	0.481583	0.343547	0.288379	0.552632	0.853547	0.155104	0.202365
PC(18:4_20:4)	1.26803	1.16906	0.8604	1.32743	0.967875	1.42249	0.518964	0.465745	1.03701	1.0132	0.571343	0.915723	0.96658	1.09697	0.485477	0.597588	0.788316	0.661929	0.781048	0.92892	1.01919	0.436744	0.307054	0.364506	0.721415	0.792722	0.290467	0.793445	0.72781	0.287158	0.494661
PC(18:4_22:6)	1.13299	1.3837	1.13609	1.32568	1.05368	1.01705	0.435346	0.515465	1.24119	1.1923	0.562062	1.06701	1.07428	0.946402	0.481962	0.808584	0.658595	0.468384	0.353438	0.530912	0.783168	0.264815	0.20448	0.223913	0.847361	0.727381	0.236869	0.760872	0.621032	0.228957	0.3591
PC(20:0_18:1)	0.918082	1.34655	0.878082	1.23232	1.02232	0.813559	1.12358	0.665515	0.939597	1.74106	0.775507	1.33428	1.14864	0.90651	0.354386	1.20867	0.78616	0.70114	0.53772	0.795698	0.743407	0.493245	0.281178	0.406407	0.702649	0.477149	0.239258	0.620651	0.761606	0.370684	0.616534
PC(20:0_20:4)	1.14789	1.20259	0.78764	1.06903	0.935518	0.970708	0.830383	1.05624	0.815241	1.25089	0.484998	0.848687	0.656132	0.395426	0.458502	0.975245	1.60006	0.963954	0.50791	1.19034	1.68115	0.611012	0.623931	0.510395	1.06466	0.63424	0.396306	1.32326	1.50671	0.518057	0.914595
PC(20:0_22:6)	0.966319	1.29109	0.919049	0.687011	1.11438	0.792725	0.996443	1.23298	0.990549	1.59559	0.630068	0.965639	0.769398	0.385108	0.577069	1.20171	1.0422	0.594559	0.235563	0.573645	1.04477	0.406646	0.408611	0.349311	0.9599	0.594211	0.407629	1.03909	1.28145	0.419374	0.753536
PC(20:1_20:4)	0.673372	1.37016	0.922316	0.647697	1.09585	0.66457	1.13869	1.48734	1.23383	1.88119	0.842269	1.38361	1.25054	0.879061	1.35583	1.89311	0.882118	0.74023	0.413052	0.609405	0.916671	0.682716	0.737652	0.964393	1.02417	0.847151	0.456879	0.539233	1.2002	0.944015	1.5732
PC(20:1_20:5)	0.921684	1.32377	1.03315	1.07021	1.24954	1.00648	0.729808	0.665367	1.14834	1.5951	1.02355	1.26636	1.37158	0.684085	0.759568	0.979056	1.26964	1.38642	0.827438	1.0547	1.25805	0.938483	0.613433	0.681973	1.30898	1.32099	0.659245	1.27159	1.26178	0.53919	0.528423
PC(20:1_22:6)	0.93305	1.05309	0.754161	1.01025	0.941466	1.00289	1.20628	1.09881	0.87529	1.0949	0.542147	0.951776	0.958652	0.861889	0.952837	1.67121	0.710598	0.611507	0.465152	0.657073	0.807073	0.386183	0.721652	0.691838	0.684122	0.561798	0.321126	0.780211	0.778443	0.710165	0.82171
PC(20:4e_18:0)	1.1988	1.25997	0.716584	1.27101	0.745504	1.01996	0.690473	1.0977	1.16255	1.04045	0.632639	0.860254	0.799036	2.04753	0.818184	1.22984	0.815303	0.856333	1.77506	0.934649	1.01814	0.581635	0.783463	1.19908	1.02921	1.03274	0.432146	1.15406	1.09761	0.7459	0.890132
PC(20:4e_18:1)	1.20739	1.27977	0.752045	1.30314	0.400267	1.21409	0.813939	1.02936	1.09823	0.915257	0.61168	0.883146	0.937604	2.10527	1.04587	1.38531	0.664678	0.723003	2.17912	1.06227	0.930792	0.553885	0.861835	1.41709	0.942998	0.983532	0.447588	1.10399	1.0656	0.912426	0.994336
PC(20:4e_18:2)	1.37056	1.30116	0.777206	1.30324	0.723398	1.03693	0.552475	0.93503	1.20946	0.846289	0.618857	0.864379	0.916241	3.01575	0.71136	1.06488	0.594495	0.511851	1.67935	0.795619	0.683517	0.344058	0.268375	0.595344	0.720883	0.649757	0.346399	0.770678	0.742077	0.477358	0.507035
PC(20:5_18:2)	0.904702	1.39213	1.02423	1.01724	1.06952	1.23764	0.66753	0.687013	1.30518	1.47588	0.849708	1.25818	1.3188	1.58321	0.669577	0.928637	0.3993	0.416323	0.304111	0.512816	0.626699	0.390576	0.280734	0.264348	0.396966	0.632567	0.340334	0.782348	1.10601	0.385324	0.260063
PC(20:5_20:4)_a	1.06926	1.58301	0.976994	1.0838	0.889414	1.13008	0.607177	0.660259	2.27492	1.66072	0.802447	1.39777	1.18811	1.76452	0.794438	1.13409	0.895934	0.802852	0.491015	0.52161	1.09143	0.672235	0.392361	0.601573	2.0249	1.15444	0.689279	1.49634	1.93355	0.566112	0.78632
PC(20:5_20:4)_b	1.31639	1.14461	0.863565	1.12524	0.909615	1.21375	0.782713	0.644127	1.42104	1.14777	0.64	0.823762	0.920422	1.01955	0.711817	0.850166	1.04864	0.649061	0.648328	0.837984	0.894163	0.725344	0.650443	0.768704	1.09854	1.05807	0.519067	1.09158	1.38034	0.652187	0.793578
PC(22:5_20:4)	0.656783	1.31393	0.964216	0.87496	1.20385	0.850631	1.16957	0.966059	1.16706	1.87916	0.957985	1.56278	1.32477	0.799752	1.25819	1.87676	1.04428	0.898926	0.75247	0.772596	1.21862	0.701131	0.872243	1.06359	1.26495	1.23739	0.494349	1.40217	1.39662	0.952687	1.49895
PE(14:0_20:4)	1.30191	1.16787	0.789031	1.44611	0.67511	1.04892	0.48331	1.08775	0.951777	0.875129	0.45656	0.628678	0.653016	1.60845	0.656101	1.45765	0.398781	0.350223	0.356024	0.706637	0.666384	0.267981	0.315951	0.40332	0.450631	0.456149	0.219522	0.413304	0.612853	0.326258	0.592791
PE(16:0_18:1)	1.12063	0.858277	0.618814	1.03886	0.671367	1.04816	1.01257	1.63132	0.809086	0.675846	0.447462	0.558903	0.663416	2.96633	0.959297	1.97631	0.176766	0.198748	0.241979	0.446454	0.268173	0.183834	0.319629	0.483205	0.186447	0.18727	0.108061	0.190855	0.340013	0.27833	0.377079
PE(16:0_18:2)	0.957633	1.03345	0.712121	0.747776	0.702766	0.773449	1.05541	2.0174	0.976173	0.754948	0.504001	0.593319	0.688767	1.93586	1.22603	2.54072	0.216631	0.213294	0.119887	0.361684	0.375912	0.201025	0.354069	0.479895	0.231004	0.2398	0.152149	0.240619	0.43621	0.350954	0.458135
PE(16:0_18:3)	1.55471	0.834391	0.57079	1.03421	0.452585	0.972987	0.797709	1.78262	0.592183	0.559408	0.280466	0.268225	0.35467	1.10458	0.845485	1.73373	0.177971	0.0956186	0.0650706	0.426462	0.252071	0.153134	0.238391	0.399598	0.0972669	0.131839	0.0367376	0.143599	0.158056	0.136219	0.352625
PE(16:0_20:4)	0.933543	0.964858	0.71325	0.854196	0.749285	0.738895	1.08854	1.95743	0.84986	0.792523	0.510333	0.663719	0.672144	1.15779	1.32234	2.56588	0.464305	0.43981	0.384037	0.578694	0.740472	0.365139	0.859946	1.18727	0.601163	0.564373	0.283284	0.489783	0.644714	0.741013	1.12459
PE(16:0_20:5)	1.01256	1.10792	0.669958	1.32037	0.699219	0.987457	0.793473	1.40905	0.988569	0.830312	0.469492	0.714338	0.702885	2.14231	1.03037	1.69522	0.272867	0.304566	0.384488	0.480002	0.868846	0.647242	1.0298	1.56825	0.539721	0.497593	0.266237	0.413202	0.770273	0.558265	1.05463
PE(16:0_22:5)	0.924636	1.02378	0.737097	1.02568	0.7319	0.757351	1.05729	1.74226	0.886888	0.788863	0.478233	0.719323	0.860995	1.34602	1.44538	2.94273	0.532785	0.520988	0.427913	0.801249	0.872867	0.483813	0.990167	1.42275	0.735324	0.704465	0.329727	0.56286	0.701771	0.933102	1.44578
PE(16:0_22:6)	0.928935	0.984465	0.663106	0.904651	0.672816	0.731899	1.09865	2.01548	0.863345	0.746431	0.455601	0.69634	0.761575	1.2948	1.47752	3.13579	0.580744	0.57161	0.347384	0.678671	0.996071	0.515552	1.18496	1.75638	0.907781	0.776416	0.397362	0.61235	0.814473	1.01095	1.69838
PE(16:0p_20:4)	1.16525	1.07213	0.714861	1.08304	0.751782	0.865128	0.860271	1.48754	0.916361	0.808719	0.55799	0.78721	0.797064	1.64044	0.00150214	2.03838	0.450946	0.52662	0.967738	0.698689	0.710639	0.44235	0.000643498	1.18767	0.646102	0.694885	0.288887	0.57928	0.627285	0.646213	1.00029
PE(16:0p_22:5)	1.43691	0.597105	0.479158	1.23456	0.516308	1.2175	0.977409	1.54104	0.450405	0.203262	0.220986	0.308964	0.31268	2.08719	1.18905	1.8302	0.14317	0.228458	1.07915	0.469783	0.161237	0.166202	0.613122	1.15731	0.197385	0.224393	0.102767	0.22432	0.14953	0.092233	0.724628
PE(16:1_16:1)	1.07623	1.23811	0.910417	1.76378	0.731166	0.884715	0.496242	0.899342	0.611136	0.881879	0.406465	0.536795	0.616153	1.56148	0.418014	0.88789	0.097337	0.0768262	0.0816338	0.236248	0.189396	0.0646052	0.0499189	0.0783137	0.0591751	0.0409167	0.0348282	0.0589631	0.11406	0.022337	0.0807034
PE(16:1_18:2)	1.27775	1.11463	0.773673	1.31047	0.57371	0.864644	0.682379	1.40274	1.04844	0.814155	0.420275	0.552757	0.616732	2.35746	0.80733	1.76883	0.14569	0.0963909	0.076619	0.25063	0.202125	0.100801	0.147624	0.222279	0.131202	0.134719	0.0634837	0.133748	0.23308	0.152667	0.260093
PE(16:1_20:4)	1.10836	1.20116	0.863802	1.21781	0.724838	0.731986	0.75032	1.40172	0.961844	0.921124	0.465522	0.674386	0.731805	1.08056	0.906397	1.88166	0.286239	0.216424	0.180809	0.410309	0.430791	0.181524	0.301452	0.434419	0.313815	0.289547	0.12121	0.257361	0.302124	0.247348	0.458019
PE(16:1_20:5)	0.831802	1.62374	1.15759	1.13336	0.917113	0.560951	0.616365	1.15907	1.14461	1.40287	0.610055	1.01068	0.912969	1.06768	0.831342	1.69976	0.190072	0.129814	0.0704981	0.225121	0.297735	0.120201	0.0936512	0.131542	0.216274	0.156886	0.0788029	0.169587	0.231893	0.0926808	0.163583
PE(16:1_22:6)_a	1.1154	1.21583	0.805208	1.37883	0.707943	0.773247	0.642283	1.36125	0.948998	0.8524	0.416873	0.738006	0.71948	1.40887	0.89874	2.06149	0.313424	0.245318	0.149355	0.424534	0.589454	0.231523	0.274765	0.388703	0.373202	0.320052	0.126962	0.272502	0.323962	0.174183	0.326557
PE(16:1_22:6)_b	1.04955	1.04861	0.789465	1.34061	0.705968	0.840476	0.71012	1.5152	0.911115	1.15201	0.537423	0.937619	0.947527	1.41585	0.866063	2.53945	1.39727	1.64678	1.15846	1.34663	2.6143	1.25819	1.4741	2.23012	3.19454	2.59363	0.889116	1.7466	1.78203	1.17739	2.3192
PE(16:1e_20:4)	1.16525	1.07213	0.714861	1.08304	0.751782	0.865128	0.860271	1.48754	0.916361	0.808719	0.55799	0.78721	0.797064	1.64044	1.13208	2.03838	0.450946	0.52662	0.967738	0.698689	0.710639	0.44235	0.000643498	1.18767	0.646102	0.694885	0.288887	0.57928	0.627285	0.646213	1.00029
PE(16:1e_22:4)	1.12578	1.04971	0.726709	1.03914	0.756943	0.920799	0.845158	1.53575	0.965707	0.684991	0.539901	0.715609	0.821387	2.05319	1.16882	2.16857	0.369353	0.43795	1.22878	0.63376	0.62252	0.417162	0.738628	1.25179	0.507077	0.604852	0.270735	0.56848	0.58108	0.561175	0.852137
PE(16:1e_22:6)	1.05199	0.963635	0.708948	0.890248	0.66877	0.783345	1.0706	1.86246	0.904478	0.776622	0.51145	0.729045	0.754328	1.47952	1.3316	2.33652	0.481169	0.571444	0.994925	0.549393	0.736574	0.477834	0.95841	1.57168	0.777087	0.769708	0.369832	0.627781	0.726103	0.895045	1.40678
PE(18:0_18:1)	0.635298	1.19898	0.896524	1.05169	1.07089	0.997803	0.950777	1.19803	1.11083	0.832439	0.55844	0.739783	1.15904	2.26491	0.932754	1.7496	0.298875	0.326207	0.289466	0.355495	0.320691	0.184575	0.487384	0.417559	0.305275	0.223528	0.129709	0.189434	0.36109	0.24813	0.362347
PE(18:0_18:2)	0.862537	1.02958	0.676604	0.699053	0.75453	0.826568	1.04368	2.10745	0.890404	0.681585	0.52927	0.647533	0.815419	1.72524	1.31921	2.32947	0.498836	0.444944	0.274216	0.639322	0.680895	0.428214	0.628833	0.918138	0.584813	0.490702	0.340346	0.480213	0.89253	0.799548	1.22685
PE(18:0_20:1)	0.59922	1.01409	0.831197	0.505318	1.16712	0.775137	1.18123	1.92669	0.986991	0.739112	0.594782	0.86463	1.29099	1.28797	1.4177	2.75194	0.668156	0.518399	0.276951	0.701553	0.620155	0.445622	0.642806	0.872521	0.553555	0.375553	0.294631	0.52296	0.96347	0.644577	1.0652
PE(18:0_20:3)_a	0.80115	1.18053	0.847504	0.742523	1.03457	0.723931	0.928102	1.74169	0.999343	1.0876	0.682826	0.893731	1.18837	1.26322	1.38307	2.81175	0.680449	0.642126	0.298156	0.66175	0.805638	0.475784	0.555344	0.863655	0.723214	0.600251	0.368837	0.571116	0.81692	0.599556	1.10758
PE(18:0_20:3)_b	1.11352	0.869184	0.607978	1.32164	0.895286	1.15941	0.781701	1.25127	0.680158	0.625061	0.462801	0.608143	0.903146	2.27324	1.03551	2.30638	0.149114	0.140181	0.240979	0.509254	0.229539	0.141821	0.24732	0.394644	0.125785	0.151554	0.092937	0.179754	0.278207	0.239809	0.417235
PE(18:0_20:4)	0.805993	0.924179	0.643291	0.74137	0.699463	0.710321	1.2268	2.24858	0.832579	0.669836	0.489377	0.646234	0.747874	1.05026	1.55227	2.87543	0.625602	0.593494	0.489998	0.6392	0.910046	0.52374	1.3404	1.65107	0.824098	0.75846	0.408457	0.655816	0.859232	1.2948	1.96075
PE(18:0_22:4)	1.20933	0.961517	0.688501	0.873336	0.739385	0.862484	0.901756	1.76369	1.07252	0.646976	0.54882	0.630998	0.793424	1.87551	1.18282	1.98298	0.708828	0.685923	1.21933	0.798568	1.04721	0.674151	1.14413	1.74261	0.911755	0.93181	0.532929	0.958709	1.13863	0.984506	1.61705
PE(18:0_22:5)	1.72083	0.765468	0.507989	1.12274	0.62469	1.19593	0.554706	1.50765	0.698868	0.522007	0.361176	0.503618	0.549393	1.85888	0.825309	1.85953	0.480757	0.563587	0.667303	0.90541	0.674544	0.51295	0.838886	1.32269	0.665484	0.62323	0.360749	0.547192	0.891508	0.664756	1.3263
PE(18:0_22:6)	0.916506	0.92966	0.595209	0.683969	0.642594	0.668514	1.21713	2.34642	0.772543	0.695834	0.41551	0.60701	0.717977	0.988721	1.33781	2.78236	0.707794	0.751293	0.35673	0.69289	1.08766	0.680753	1.12526	1.73761	1.07068	0.881617	0.490388	0.723144	0.895174	1.07002	1.62733
PE(18:0e_20:4)	1.33575	1.16098	0.697737	1.07856	0.749681	0.986484	0.605285	1.38552	1.10402	0.753548	0.570175	0.769869	0.792681	2.35233	0.820111	1.63336	1.01241	1.02285	1.58185	1.33146	1.65851	0.893287	1.25217	1.61228	1.53812	1.49836	0.694759	1.34382	1.80334	1.22897	1.77297
PE(18:0p_18:2)	1.11439	0.995139	0.624751	1.09345	0.722797	1.12969	0.765134	1.55466	0.990173	0.666671	0.57198	0.666727	0.892764	2.65587	1.10827	1.56669	0.207899	0.245547	0.382841	0.424282	0.320204	0.194126	0.356916	0.485229	0.300471	0.340179	0.178576	0.347067	0.651134	0.439855	0.527273
PE(18:0p_20:3)	1.12107	1.03986	0.691529	1.32832	0.760896	1.04026	0.645646	1.37241	0.928079	0.809785	0.572526	0.835495	0.990117	2.04839	1.23813	1.70764	0.364966	0.465063	0.687529	0.60494	0.559851	0.348368	0.537591	0.748614	0.445304	0.426017	0.177774	0.476877	0.599711	0.409264	0.712475
PE(18:0p_22:5)	1.78417	0.806952	0.459544	1.29577	0.523608	1.26787	0.544157	1.31792	0.728683	0.434541	0.324855	0.458954	0.499262	2.29256	0.647575	1.18848	0.601359	0.628692	1.48104	1.24561	0.86426	0.573318	1.01531	1.06822	0.632573	0.627774	0.328673	0.783524	1.11297	0.807438	1.09425
PE(18:0p_22:6)	1.21715	1.06469	0.683539	0.89865	0.672815	0.923755	0.84182	1.69758	1.03251	0.641495	0.509737	0.630251	0.705188	1.92848	1.08493	2.15765	0.596734	0.674843	1.11177	0.802035	1.0655	0.629753	1.17162	1.64218	1.17375	1.18512	0.685152	1.17172	1.4579	1.37367	2.03916
PE(18:1_18:1)	0.977169	1.19069	0.794224	0.931908	0.804462	0.886809	0.902845	1.51189	1.0158	0.886663	0.568241	0.738326	0.922407	2.10534	1.27197	2.41906	0.353902	0.31584	0.21346	0.560769	0.505204	0.275915	0	0.578653	0.417227	0.388026	0.224336	0.388206	0.632811	0.524974	0.759851
PE(18:1_18:2)	0.966929	1.16996	0.801056	0.920369	0.773958	0.872068	0.914221	1.58144	0.980458	0.874688	0.567661	0.757654	0.90773	2.13085	1.24527	2.48428	0.345135	0.307863	0.210497	0.544107	0.494752	0.260975	0.426432	0.566952	0.396478	0.376704	0.216186	0.365766	0.624139	0.47839	0.744679
PE(18:1_20:3)	0.68645	1.28245	0.767465	0.769502	1.05279	0.664243	1.0341	1.743	0.937888	1.03853	0.563954	1.05929	1.10201	1.38715	1.62347	3.32062	0.553668	0.498813	0.254085	0.654275	0.668128	0.309435	0.695398	0.875985	0.520153	0.511931	0.225287	0.462	0.527666	0.576224	1.2
PE(18:1_22:6)	0.861966	0.943641	0.651874	0.926262	0.648578	0.673871	1.27139	2.02241	0.827981	0.793547	0.442976	0.711678	0.839034	1.03955	1.76673	3.5938	0.618167	0.717236	0.421654	0.812956	1.07812	0.578723	1.41475	2.1631	0.95717	0.899236	0.418819	0.72416	0.745794	1.17078	1.67732
PE(18:1e_20:4)	1.29291	1.13241	0.677322	1.02389	0.741038	0.985765	0.64829	1.49838	1.03865	0.743371	0.552509	0.775308	0.791515	2.25861	0.957865	1.72224	0.947222	0.914288	1.42281	1.25043	1.52477	0.819765	1.27784	1.71171	1.45454	1.41555	0.656959	1.26942	1.69651	1.27216	1.87744
PE(18:1e_22:4)	1.30068	1.21719	0.700351	0.981289	0.773481	0.973575	0.716619	1.33681	1.20621	0.677156	0.557684	0.740706	0.798658	2.47216	1.00165	1.48379	1.04271	0.895531	1.75847	1.30883	1.57623	0.811815	1.40875	1.69476	1.22095	1.15985	0.619609	1.36888	1.85414	1.16662	1.57013
PE(18:1p_22:4)	1.11726	1.13561	0.823558	1.24659	0.701006	0.877307	0.719291	1.37938	1.12533	0.839183	0.58387	0.837423	0.874448	2.12979	1.1552	1.97507	0.456543	0.57022	1.07022	0.656498	0.752299	0.503296	0.794243	1.38526	0.762432	0.786677	0.34716	0.721609	0.801312	0.658438	1.00358
PE(18:2_18:2)	1.13511	1.30853	0.744769	1.1853	0.560079	1.03547	0.73804	1.2927	1.23135	0.661074	0.445044	0.604805	0.720092	3.18667	0.896206	1.9143	0.198247	0.142077	0.0902597	0.435887	0.329253	0.169683	0.150384	0.184845	0.214585	0.220775	0.12753	0.226201	0.433055	0.236532	0.316555
PE(18:2_20:4)	0.952411	1.41153	0.9066	1.20812	0.794385	0.819523	0.704966	1.20246	1.1186	1.01645	0.550244	0.896196	0.881721	1.92335	0.9941	2.04555	0.449558	0.375108	0.32399	0.78516	0.773525	0.411258	0.433637	0.689381	0.721336	0.688946	0.295752	0.572087	0.82931	0.525386	0.873521
PE(18:2_22:6)	1.08606	1.25141	0.796901	1.11333	0.711188	0.830175	0.757594	1.45334	1.20909	0.723635	0.455765	0.736658	0.742062	1.37994	0.898688	2.06127	0.631162	0.498944	0.358592	0.710375	1.06072	0.520614	0.5553	0.910478	0.87896	0.800058	0.354662	0.637699	0.789899	0.480125	0.676033
PE(18:2e_20:4)	0.750717	1.26747	0.904206	0.834853	0.920712	0.630769	1.02148	1.6698	1.0428	1.20382	0.673336	1.07471	1.10021	1.31142	1.43192	2.778	0.559203	0.627384	0.960261	0.695245	0.881454	0.467478	0.801963	1.35255	0.597646	0.680273	0.254172	0.604762	0.550815	0.620494	0.972479
PE(18:2e_22:6)	0.987806	1.1694	0.818039	1.2372	0.667942	0.802096	0.744509	1.573	0.97556	0.974241	0.594653	0.892613	0.879007	1.69101	1.17352	2.1732	0.495659	0.697987	1.22141	0.552985	0.821043	0.526501	0.741281	1.37008	0.825277	0.787725	0.374212	0.756486	0.681057	0.611114	1.01767
PE(18:3_18:2)	1.18184	1.50458	0.90594	1.34495	0.589577	0.950804	0.538447	0.983863	2.01285	0.853445	0.485192	0.80987	0.852416	4.09291	0.78388	2.02314	0.120536	0.0777932	0.0369008	0.331462	0.202399	0.118694	0.0573413	0.0990699	0.14832	0.130658	0.0927385	0.178147	0.408745	0.113862	0.128309
PE(18:3_22:6)	1.03465	1.4288	0.862489	1.13137	0.572574	0.627391	0.916051	1.42667	1.86797	0.907803	0.457539	0.943986	0.859351	1.63319	1.78109	3.58139	0.350518	0.194812	0.123046	0.441325	0.663951	0.343623	0.253562	0.489813	0.813439	0.562861	0.33075	0.538357	0.833969	0.390546	0.564145
PE(20:0_18:2)	0.870798	1.13453	0.958668	0.93133	1.05575	0.688974	0.95343	1.40652	1.09373	1.09346	0.733833	1.03889	1.39002	1.9462	1.16249	2.68415	0.490015	0.459571	0.317474	0.679396	0.542503	0.328399	0.410753	0.587779	0.456798	0.356402	0.223264	0.436201	0.743169	0.509495	0.781561
PE(20:0_20:3)	1.21428	0.701636	0.694019	0.880279	0.647973	0.796057	1.00584	2.05992	1.14884	0.577398	0.530991	0.702365	0.859163	2.1016	1.50346	2.13391	0.631161	0.694167	1.32194	0.916725	1.03207	0.763809	1.1983	2.18436	0.881735	0.994269	0.518089	0.982159	1.12727	1.08709	1.55384
PE(20:0_20:4)	1.00202	1.18893	0.887027	0.63977	1.06678	0.864458	0.825725	1.52529	1.19719	0.779566	0.525198	0.686611	0.656446	0.633812	0.533307	1.32313	0.593405	0.326311	0.231979	0.591153	0.797189	0.244673	0.429402	0.395591	0.368255	0.259195	0.255267	0.535511	0.803742	0.2773	0.438813
PE(20:0p_20:4)	1.48786	1.05292	0.6311	1.0821	0.648554	1.06708	0.678708	1.35168	1.22409	0.690463	0.609483	0.906381	0.998594	2.99965	1.04388	2.22051	0.740047	0.88156	0.797056	0.965935	1.24417	0.708213	1.19616	1.44878	1.45651	1.06874	0.706528	1.21024	1.63908	1.50682	2.12474
PE(20:0p_22:6)	1.44801	1.19177	0.69866	0.937238	0.68177	1.00908	0.702154	1.33132	1.25672	0.828506	0.639019	0.85987	0.993482	3.06719	0.938305	2.15444	0.492856	0.593333	0.441406	0.702528	0.893182	0.42397	0.560291	0.684959	1.70344	1.09295	0.9066	1.34926	1.66144	1.30367	2.00977
PE(20:1_20:4)	0.897343	1.11772	0.831378	0.987659	0.882118	0.798241	0.858682	1.62686	0.888919	0.751689	0.494717	0.733103	0.790174	0.910226	1.00781	2.14147	0.446692	0.435593	0.359149	0.660233	0.66889	0.271177	0.616529	0.784746	0.416898	0.38456	0.212968	0.413766	0.529535	0.402062	0.644611
PE(20:1_22:6)	0.789085	0.916962	0.800151	0.724368	0.781375	0.519535	1.39599	2.07253	0.892956	0.800351	0.44929	0.690485	0.805055	0.839423	1.09875	2.79014	0.403327	0.448092	0.294056	0.481268	0.647326	0.180803	0.608252	0.949224	0.378054	0.552303	0.283266	0.471275	0.499611	0.577254	0.670275
PE(20:2_20:4)	1.04569	1.41507	0.789553	0.99579	0.781294	0.655333	0.719102	1.59816	0.904832	0.683015	0.383091	0.696518	0.821459	1.64643	0.925686	2.2981	0.459046	0.380761	0.252032	0.685804	0.712917	0.265853	0.496075	0.688412	0.458911	0.510401	0.226816	0.400958	0.636079	0.564668	0.785556
PE(20:4_22:6)	0.886978	1.39269	0.893034	1.25284	0.786389	0.753787	0.852287	1.182	1.2368	1.03073	0.631205	0.987936	0.853181	1.43883	1.1243	2.48878	0.582253	0.556605	0.517024	0.793185	1.12039	0.599998	0.658589	1.04001	1.2113	1.24234	0.450283	0.868104	1.30331	0.857465	1.48823
PE(22:1_20:4)	1.00871	1.2125	0.806159	0.944899	1.00758	0.843624	0.89108	1.28545	0.924175	0.739705	0.519046	0.689993	0.528894	1.19579	0.659106	1.4656	0.317756	0.286649	0.298041	0.463581	0.340856	0.221026	0.332875	0.416313	0.304622	0.260374	0.155805	0.233948	0.412677	0.232448	0.390134
PS(16:0_20:4)	0.36489	1.00215	0.444439	0.260966	1.277	1.55255	1.50452	1.59349	1.26001	1.32827	1.07041	0.874592	0.993859	1.27075	0.890009	2.29251	0.97805	1.10693	1.32867	0.669792	0.92055	0.684753	0.710671	0.670702	0.539086	0.249139	0.520456	1.12478	1.05192	0.542419	0.844607
PS(16:0_22:6)	0.533732	1.02979	0.508933	0.2882	1.16608	1.49991	1.32553	1.64783	1.37819	1.42266	0.820599	0.784075	0.85614	1.6322	0.739499	2.26702	0.805057	0.898893	0.679656	0.47445	0.727406	0.482389	0.45489	0.472115	0.566944	0.240493	0.590233	1.21735	1.10223	0.532808	0.753605
PS(18:0_20:4)	0.0880998	0.652373	0.285474	0.153656	1.18121	1.38967	2.36805	1.88147	0.802834	0.847236	1.01189	0.8614	1.20084	1.2038	1.35394	2.85092	1.00347	1.36989	1.1901	0.712803	0.938269	0.905702	0.976009	0.932957	0.540332	0.275417	0.77015	1.12243	1.37996	1.07529	1.58516
PS(18:0_22:6)	0.379316	0.67546	0.32655	0.158369	1.07913	1.26346	2.07689	2.04083	1.20157	0.797815	0.709319	0.574758	0.792939	1.53114	0.965288	2.32202	0.66312	0.860991	0.547736	0.448158	0.528253	0.516125	0.563101	0.565589	0.396813	0.16869	0.555502	0.815661	1.06584	0.824515	1.08041
PS(18:2_18:2)	0.370487	0.964161	0.451999	0.265283	1.27043	1.52432	1.53267	1.62065	1.22112	1.35036	1.07171	0.860083	0.956515	1.23645	0.770579	2.00436	0.995032	1.11321	1.33255	0.649897	0.927113	0.689956	0.722168	0.667026	0.510226	0.252821	0.517679	1.14322	1.03129	0.452539	0.737364
SM(d18:1_18:3)	1.40963	1.05824	0.830977	0.907346	0.897279	1.09742	0.976776	0.822328	1.13101	0.791025	0.73269	0.691271	0.933354	1.61667	0.855702	0.861537	1.02349	1.23839	1.3517	1.04029	1.11061	0.91196	0.787716	1.02726	1.44333	1.38442	0.866683	1.01562	1.02706	0.742112	0.785876
SM(d18:1_20:0)	1.09307	1.17596	0.819127	0.857627	0.989711	0.925981	0.975645	1.16288	0.907441	0.580177	0.66753	0.93014	1.12397	1.39736	1.08972	1.53585	1.66686	1.9226	1.52142	1.50226	2.73528	2.18142	1.48244	2.13413	3.26939	3.32448	1.58582	1.61079	2.71381	1.63988	2.22909
SM(d18:1_22:0)	0.802928	1.11269	0.857434	0.55484	0.990983	0.833165	1.33773	1.51023	0.921967	0.457085	0.642422	0.795346	0.911993	0.802819	1.023	1.48262	1.01779	0.865122	0.721086	0.865403	1.61747	0.871276	1.07643	1.02288	1.17279	1.18527	0.926358	0.808014	1.83558	1.06514	1.49169
SM(d18:1_22:3)	1.14149	1.30141	0.916111	0.763401	1.07922	0.961137	0.881339	0.955887	1.07257	0.607148	0.762575	0.975191	1.15205	1.3996	1.04507	1.26432	1.76195	2.0168	1.52276	1.51582	2.69167	1.90911	1.05346	1.35745	3.48981	3.69098	1.91277	1.75271	2.65832	1.36175	1.81964
SM(d18:1_24:0)	0.927155	1.39208	0.861043	0.544658	0.920264	0.889241	1.01945	1.44611	1.23732	0.219121	0.627359	0.823949	0.814091	1.25997	0.744437	1.28319	0.429932	0.364234	0.384401	0.526521	0.724458	0.372619	0.462764	0.460992	0.563913	0.553161	0.330712	0.173423	0.83866	0.436042	0.577295
SM(d18:1_24:1)_a	1.10367	0.998792	0.67259	1.02521	0.799502	1.15353	1.00768	1.23903	0.905143	0.767647	0.557396	0.685269	0.86288	1.87399	1.03356	1.46234	0.435322	0.56675	0.671908	0.596461	0.637392	0.488334	0.667403	0.800736	0.628199	0.625397	0.350993	0.590207	0.641107	0.56189	0.736744
SM(d18:1_24:1)_b	0.993254	1.35344	0.843425	0.857496	0.873769	0.283888	1.33591	1.45882	1.34328	1.0043	0.553042	0.902082	0.815371	1.46248	1.10952	0.391496	0.665192	0.698459	0.619064	0.65181	1.02706	0.135886	0.894166	1.01432	0.715985	0.604622	0.291056	0.640991	0.990827	0.710819	0.867457
SM(d18:1_24:2)	1.17968	1.16322	0.748574	1.09431	0.779284	1.10061	0.858607	1.07571	1.03459	0.737795	0.552223	0.727324	0.892496	2.60425	0.892368	1.28391	0.478691	0.596085	0.687361	0.705578	0.751106	0.498093	0.60751	0.784022	0.786132	0.776029	0.333695	0.665644	0.754137	0.523393	0.731908
SM(d18:1_24:3)	0.859228	1.15921	0.957634	0.52726	1.12765	0.897612	1.315	1.15641	1.13014	0.53873	0.779976	0.83783	1.00973	0.767543	0.938001	1.13399	1.07364	0.891599	0.731138	0.858648	1.48934	0.807523	0.760604	0.70056	1.20362	1.20956	1.11198	0.93111	1.93601	0.905428	1.05597
SM(d18:1_24:4)	0.848596	1.30128	1.07819	0.862783	1.23726	0.828827	1.01147	0.831595	0.898084	0.91016	0.650158	0.856999	1.2423	0.861037	0.812739	1.31196	0.482793	0.385454	0.382743	0.666341	0.718744	0.290336	0.205458	0.227226	0.520202	0.533513	0.290654	0.539204	0.521883	0.306001	0.425166
SM(d18:2_22:0)	0.866019	1.22133	0.923259	1.04188	1.07407	0.833595	1.03196	1.00789	0.689612	0.875819	0.552256	0.826417	1.06982	0.854399	0.857893	1.53797	0.567978	0.55142	0.508664	0.731677	0.906263	0.445964	0.56481	0.637733	0.593658	0.533017	0.232533	0.535472	0.492224	0.355092	0.574705
