# Supplementary material for: Inhibition of mammalian mtDNA transcription acts paradoxically to reverse diet-induced hepatosteatosis and obesity
Source: Nat Metab. 2024 Apr 30;6(6):1024–35. doi: 10.1038/s42255-024-01038-3 (PMC11199148; doi:10.1038/s42255-024-01038-3)
Supplement: Supplementary file 10 — Statistical source data. [file 42255_2024_1038_MOESM10_ESM.xlsx]

## Sheet: EDFig5a
	Liver mtDNA copy number
	cv Nd1	cv Cox1	cv Cytb	cimt Nd1	cimt Cox1	cimt Cytb	hv Nd1	hv Cox1	hv Cytb	himt Nd1	himt Cox1	himt Cytb
1	0.717241	0.870393	1.03606	0.333216	0.360214	0.366966	0.64619	0.643098	0.67292	0.248988	0.295764	0.286322
2	0.719375	0.767313	1.01208	0.190479	0.203855	0.218462	1.14077	1.09716	1.24306	0.13496	0.15122	0.157366
3	1.09808	1.03076	0.633244	0.160949	0.176282	0.181124	2.66757	3.05083	2.90079	0.119326	0.177744	0.0961165
4	0.495443	0.445322	0.584499	0.173489	0.188382	0.200679	1.01569	1.13384	0.642189	0.093697	0.181097	0.545567
5	1.88721	1.94554	1.20756	0.159408	0.184064	0.216421	0.921746	1.00197	1.15909	0.156661	0.0791597	0.123443
6	0.974256	0.975638	1.27302	0.229816	0.221306	0.34229	0.859246	1.01205	1.50921	0.35963	0.273447	0.446443
7	1.31135	1.1699	0.110196	0.171896	0.187563	0.272044	1.03701	0.209892	0.639299	0.299249	0.211623	0.296913
8	1.64957	1.18515	1.7657	0.132938	0.182355	0.240862	2.18373	1.5799	1.03004	0.263984	0.199841	0.272574
9	0.583119	0.609599	1.00588	0.166531	0.213197	0.331097	2.1711	1.08389	1.31446	0.300857	0.218532	0.278377
10	0.859136	0.974754	0.523652	0.0650848	0.0824856	0.129495	2.07567	1.18558	2.69913	0.143978	0.104793	0.13627
11	0.680969	0.857024	1.18628	0.105987	0.153549	0.249089	2.52913	1.26761	2.70146	0.343947	0.205266	0.266644
12	1.02425	1.1686	1.66183	0.216123	0.126918	0.179759	0.862487	1.02381	1.69972	0.276083	0.258841	0.364908
	Chow Vehicle -- Chow IMT								HFD Vehicle -- HFD IMT											Chow vehicle -- HFD vehicle

## Sheet: EDFig5b
	WAT mtRNA transcirpts
	cv Nd1	cv Cox1	cv Cytb	cimt Nd1	cimt Cox1	cimt Cytb	hv Nd1	hv Cox1	hv Cytb	himt Nd1	himt Cox1	himt Cytb
1	0.662777	0.789672	0.626609	1.68019	1.01395	1.58694	1.10584	0.940445	0.78903	0.191449	0.198832	0.0931925
2	1.57444	1.26649	1.63486	1.05388	1.05447	0.358569	1.29547	0.903694	0.786367	0.559759	0.3317	0.331943
3	1.44407	1.46721	1.46179	0.465858	0.588014	0.378095	1.53068	1.10158	1.17689	0.210593	0.164908	0.107393
4	0.848756	0.822654	0.951451	1.23213	0.929279	1.23205	1.46139	1.01018	0.74909	0.102106	0.126272	0.0559155
5	0.678896	0.775192	0.553725	1.12517	0.871136	1.22381	1.13539	0.933592	0.586571	0.339138	0.405202	0.219224
6	0.703787	0.715719	0.540101	0.928154	0.832848	1.11153	1.14382	0.85044	0.898238	0.507911	0.328878	0.377007
7	1.27382	1.26206	1.12278	0.681339	0.598586	0.614689	1.05386	1.03026	1.40867	0.415155	0.376602	0.439781
8	0.72377	0.88068	0.79861	0.853536	0.617123	0.875702	1.31562	1.05278	1.10631	0.235349	0.212017	0.192622
9	1.03402	1.03083	1.07752	0.602088	0.373469	0.39809	0.886984	0.736538	0.688651	0.366233	0.307492	0.338662
10	1.05567	0.989495	1.23256	0.485915	0.832077	0.32928	0.987389	0.956942	0.885456	0.415345	0.309947	0.300417
	Normally distributed based on Kolmogorow-Smirnow-Test with Lillifors correction
	two-way ANOVA with Tukey’s test for multiple comparisons

## Sheet: EDFig5c
	WAT mtDNA copy number
	cv Nd1	cv Cox1	cv Cytb	cimt Nd1	cimt Cox1	cimt Cytb	hv Nd1	hv Cox1	hv Cytb	himt Nd1	himt Cox1	himt Cytb
1	1.2035	1.1728	1.24691	0.480306	0.70937	0.445657	1.03465	1.36449	0.851732	0.672192	0.795225	0.584404
2	1.04444	1.00144	1.05842	0.732093	0.777563	0.86471	0.790081	1.32987	0.323573	0.422922	0.518581	0.459357
3	0.591754	0.501004	0.527356	0.736504	0.908514	0.82617	0.505762	0.58587	0.620766	0.393823	0.567614	0.426929
4	0.782144	0.969264	0.632041	1.01595	1.25507	1.24333	0.858683	1.09018	1.05668	0.253104	0.476891	0.380675
5	0.987983	0.956018	1.15144	0.924172	1.17871	0.922865	0.730757	1.10698	0.981968	0.524589	0.436403	0.806698
6	0.906982	1.05634	0.605721	0.972542	1.32924	0.915346	0.951888	0.899649	0.96828	1.04818	0.467235	1.51138
7	1.22446	1.32277	1.3223	0.851452	0.818694	1.10442	0.279139	0.24825	0.378653	0.228267	0.213715	0.30049
8	1.1479	1.13523	1.13301	0.953102	1.04701	0.842946	0.48892	0.64799	0.561241	0.450321	0.366055	0.503109
9	1.0951	1.01292	1.30756	0.796533	0.686263	0.873887	0.817266	0.811239	1.28541	0.177339	0.245124	0.0619333
10	1.01574	0.872205	1.01524	0.550542	0.731508	0.498112	0.43559	0.39757	0.473517	0.333294	0.284952	0.32419
	Normally distributed based on Kolmogorow-Smirnow-Test with Lillifors correction
	two-way ANOVA with Tukey’s test for multiple comparisons

## Sheet: EDFig5e
	Skeletal muscle mtRNA transcript
	cv Nd1	cv Cox1	cv Cytb	cimt Nd1	cimt Cox1	cimt Cytb	hv Nd1	hv Cox1	hv Cytb	himt Nd1	himt Cox1	himt Cytb
1	1.20493	1.03035	1.15342	1.11038	0.93009	0.944183	0.934932	0.801282	0.97738	1.3521	1.32585	1.25442
2	0.857783	0.688654	0.67335	1.11239	0.975932	1.04301	1.10192	0.915381	1.05325	1.19698	0.946298	0.875951
3	0.957994	1.34679	1.31179	0.921423	0.850445	0.856348	1.80441	1.99575	1.88623	0.852223	1.4364	1.01355
4	1.76653	1.65424	1.70908	1.70619	1.682	1.68119	1.40762	1.47599	1.26501	0.932126	0.739823	1.13243
5	0.973592	0.956554	0.923133	1.1265	0.870414	0.945256	0.788601	0.757675	0.761692	2.56096	1.13161	2.68458
6	1.38613	1.22143	1.29239	1.15173	1.02985	0.923561	1.27323	1.41327	1.18762	1.61628	1.59631	1.16444
7	0.656589	0.707515	0.711885	0.991831	0.972394	0.881914	1.45214	1.42559	1.35765	0.700882	0.667916	0.589946
8	0.595793	0.628316	0.62086	0.734754	0.788475	0.637176	1.13948	1.09999	0.962634	0.509811	0.430317	0.454267
9	0.684381	0.734795	0.620002	0.809445	0.726875	0.614849	0.964907	1.11847	1.03477	0.534998	0.489277	0.412189
10	0.916271	1.03135	0.984102	0.976198	0.889674	0.726484	1.19593	1.11231	1.08973	1.38874	1.51447	1.2005
	Chow vehicle -- Chow IMT											HFD Vehicle -- HFD IMT										Chow vehicle -- HFD vehicle

## Sheet: EDFig5f
	skeletal muscle mtDNA copy number
		cv Nd1	cv Cox1	cv Cytb	cimt Nd1	cimt Cox1	cimt Cytb	hv Nd1	hv Cox1	hv Cytb	himt Nd1	himt Cox1	himt Cytb
		0.771277	0.963139	0.961865	0.114534	0.397876	0.00590928	0.447698	0.430104	0.509792	0.629893	0.542513	0.721092
		1.00323	1.10276	1.22315	0.468154	0.540672	0.406209	0.641558	0.570514	0.562546	0.357382	0.283654	0.381487
		1.06903	0.87144	1.02936	0.50911	0.818648	0.171256	1.69524	1.46653	1.37009	0.310109	0.383083	0.262185
		0.807739	0.716811	0.694926	0.449948	0.417416	0.545726	1.82824	1.69149	2.10261	0.639987	1.08562	1.15352
		1.27716	1.36567	0.742625	1.33585	1.5665	1.17824	0.882899	0.800855	1.05929	0.738097	0.593797	1.28595
		1.07157	0.980176	1.34807	1.51337	1.54413	1.60694	0.309727	0.261324	0.39155	3,39587312*	1,24711978*	4,78869816*
		Normally distributed based on Kolmogorow-Smirnow-Test with Lillifors correction
		two-way ANOVA with Tukey’s test for multiple comparisons										outliers

## Sheet: EDFig5g
	heart mtRNA transcripts
	cv Nd1	cv Cox1	cv Cytb	cimt Nd1	cimt Cox1	cimt Cytb	hv Nd1	hv Cox1	hv Cytb	himt Nd1	himt Cox1	himt Cytb
	0.765	0.725	0.751	0.862	0.788	0.651	0.454	0.515	0.392	0.493	0.433	0.404
	0.902	0.927	0.979	0.954	0.952	0.818	0.522	0.61	0.624	0.612	0.601	0.499
	1.057	1.221	1.16	0.773	0.726	0.672	0.701	0.802	0.775	0.479	0.481	0.4
	1.369	1.088	1.19	0.73	0.722	0.591	0.748	0.779	0.863	0.608	0.543	0.412
	1.024	1.061	1.028	0.979	0.8	0.689	0.412	0.529	0.324	0.63	0.699	0.517
	0.883	0.978	0.893	0.679	0.629	0.552	0.399	0.437	0.34	0.776	0.811	0.61
	Normally distributed based on Kolmogorow-Smirnow-Test with Lillifors correction
	two-way ANOVA with Tukey’s test for multiple comparisons

## Sheet: EDFig5h
	BAT mtRNA transcripts
	cv Nd1	cv Cox1	cv Cytb	cimt Nd1	cimt Cox1	cimt Cytb	hv Nd1	hv Cox1	hv Cytb	himt Nd1	himt Cox1	himt Cytb
	1.176	0.989	1.36	0.56	0.641	0.417	2.518	1.633	2.866	0.565	0.849	0.252
	1.39	1.347	1.333	1.281	1.078	1.263	2.388	1.915	2.913	1.819	1.343	1.003
	0.747	0.725	0.709	1.275	1.107	1.113	2.533	1.939	2.062	1.654	1.81	1.356
	0.742	1.077	0.541	1.266	1.299	0.866	3.274	2.128	4.022	3.686	2.37	3.099
	0.858	0.952	0.732	0.598	0.625	0.305	3.045	1.907	3.71	3.009	2.093	3.213
	1.087	0.911	1.325	0.235	0.573	0.155	2.888	2.101	4.052	2.919	2.205	3.755
	Normally distributed based on Kolmogorow-Smirnow-Test with Lillifors correction
	two-way ANOVA with Tukey’s test for multiple comparisons
