# Supplementary material for: Inhibition of mammalian mtDNA transcription acts paradoxically to reverse diet-induced hepatosteatosis and obesity
Source: Nat Metab. 2024 Apr 30;6(6):1024–35. doi: 10.1038/s42255-024-01038-3 (PMC11199148; doi:10.1038/s42255-024-01038-3)
Supplement: Supplementary file 15 — Statistical source data. [file 42255_2024_1038_MOESM15_ESM.xlsx]

## Sheet: EDFig8b
mtRNA 12s & 16s transcripts:
	cv 12S rRNA	cv 16S rRNA	cimt 12S rRNA	cimt 16S rRNA	hv 12S rRNA	hv 16S rRNA	himt 12S rRNA	himt 16S rRNA
	1.043	0.942	0.135	0.116	1.035	1.052	0.368	0.314
	0.767	0.883	0.148	0.118	0.897	0.954	0.355	0.317
	1.096	1.182	0.238	0.203	1.329	1.332	0.214	0.195
	0.95	0.927	0.277	0.291	1.049	0.935	0.202	0.179
	1.15	1.21	0.135	0.15	0.499	0.454	0.174	0.173
	0.731	0.712	0.196	0.197	1.196	1.218	0.152	0.12
	0.828	0.734	0.127	0.11	1.273	1.244	0.135	0.174
	1.435	1.41	0.12	0.088	1.003	0.965	0.213	0.234
	Normally distributed based on Kolmogorow-Smirnow-Test with Lillifors correction
	two-way ANOVA with Tukey’s test for multiple comparisons
