# Supplementary material for: Inhibition of mammalian mtDNA transcription acts paradoxically to reverse diet-induced hepatosteatosis and obesity
Source: Nat Metab. 2024 Apr 30;6(6):1024–35. doi: 10.1038/s42255-024-01038-3 (PMC11199148; doi:10.1038/s42255-024-01038-3)
Supplement: Supplementary file 16 — Statistical source data. [file 42255_2024_1038_MOESM16_ESM.xlsx]

## Sheet: EDFig9a
Enzyme activities:
		Chow Vehicle			Chow IMT			HFD Vehicle			HFD IMT
	CI	0.718	0.906	1.376	0.22	0.226	0.279	1.257	0.793	1.437	0.293	0.292	0.292
	CI/III	0.7	1.069	1.231	0.288	0.28	0.318	1.205	0.948	1.402	0.502	0.453	0.378
	CII	1.055	0.872	1.073	0.961	1.093	1.081	1.122	0.731	1.058	1.475	1.433	1.28
	CII/III	1.092	0.875	1.033	0.678	0.802	0.736	1.208	0.761	1.032	1.309	1.29	1.169
	CIV	0.939	1.008	1.053	0.164	0.183	0.173	1.238	0.844	1.157	0.224	0.196	0.228
		sample N too small
		two-way ANOVA with Tukey’s test for multiple comparisons

## Sheet: EDFig9c
	MultiSubstrate
		Chow Vehicle	Chow IMT	HFD Vehicle	HFD IMT
		2642.99	578.521	2417.45	776.147
		2589.97	641.038	2909.37	1144.75
		2531.13	328.984	2578.94	466.723
		2813.06	951.929	2615.13	536.527
		2557.37	940.051	2908.99	1271.9
				2715.81	1376.21
	Normally distributed based on Kolmogorow-Smirnow-Test with Lillifors correction
	two-way ANOVA with Tukey’s test for multiple comparisons

## Sheet: EDFig9d
	Palmitoylcarnitine
	Chow Vehicle	Chow IMT	HFD Vehicle	HFD IMT
	667.465	725.417	701.875	703.52
	733.988	732.002	793.404	946.801
	650.159	486.893	792.961	750.231
	754.701	914.003	977.077	784.63
	660.95	763.211	1089.55	1119.85
			1005.85	1076.08
	Normally distributed based on Kolmogorow-Smirnow-Test with Lillifors correction
	two-way ANOVA with Tukey’s test for multiple comparisons
