# Supplementary material for: Inhibition of mammalian mtDNA transcription acts paradoxically to reverse diet-induced hepatosteatosis and obesity
Source: Nat Metab. 2024 Apr 30;6(6):1024–35. doi: 10.1038/s42255-024-01038-3 (PMC11199148; doi:10.1038/s42255-024-01038-3)
Supplement: Supplementary file 17 — Statistical source data. [file 42255_2024_1038_MOESM17_ESM.xlsx]

## Sheet: EDFig10c
Metabolomics: Q10, Q9
		Chow Vehicle								Chow IMT								HFD Vehicle								HFD IMT
	Co(Q09)	0.809079	1.18206	0.721742	0.717795	0.880901	1.00201	1.09055	1.59587	1.59677	1.09762	0.815004	1.035	1.336	2.46837	1.54574	2.51177	0.74359	0.587536	0.636881	0.874726	0.926557	0.527827	0.955526	0.984025	1.68685	1.68229	0.893193	0.939703	2.1683	1.96718	2.51482
	Co(Q10)	0.768372	1.0317	0.801032	0.705202	1.20061	1.17692	1.116	1.20016	1.49818	1.03823	0.869251	1.12916	1.637	3.61872	1.25375	2.03862	1.266	0.96742	1.81147	1.62655	1.75904	0.979245	1.25934	1.56265	3.18065	3.28501	1.90521	1.88861	4.6494	3.82115	4.22978
	Normally distributed based on Kolmogorow-Smirnow-Test with Lillifors correction
	two-way ANOVA with Tukey’s test for multiple comparisons

## Sheet: EDFig10d
Metabolomics: nucleotide
		Chow Vehicle								Chow IMT								HFD Vehicle								HFD IMT
	AMP	1.00768	1.23167	0.820169	1.14829	0.864203	0.928736	1.20843	0.790812	0.924109	1.34461	0.773812	1.33759	2.01859	2.25157	0.997522	1.25088	0.696491	0.584987	1.10004	0.856954	0.915419	1.83116	0.662343	1.19674	1.6954	1.23556	0.867757	1.30503	0.12225	2.16778	1.06897	1.0936
	ADP	0.969362	1.13603	0.939537	1.0074	1.04416	0.900659	1.17258	0.830284	1.11409	1.52705	0.792373	1.26482	1.37705	1.74148	1.02618	1.24553	0.676352	0.558672	0.784685	0.857015	0.950096	1.31397	0.633615	1.14858	1.33361	1.06118	0.667474	1.21906	0.155637	2.17199	1.02926	1.14326
	ATP	0.93958	1.11089	0.815042	0.915904	1.04883	1.02264	1.04346	1.10365	1.08833	1.17202	0.66755	1.1004	0.794587	1.22243	0.900042	1.21412	0.580426	0.675821	0.554138	0.732956	1.07929	0.63545	0.767701	1.13429	0.860809	0.765225	0.449327	1.06761	0.166408	1.38859	0.841866	0.856209
	CMP	1.19896	1.05545	0.835766	1.11565	0.859907	1.03423	0.979116	0.920921	0.884671	1.35851	0.729796	1.01755	1.47203	1.71001	0.787779	1.08185	0.582894	0.50706	0.870412	0.779608	0.781404	1.06356	0.658758	1.06396	1.07091	0.871627	0.473402	0.948166	0.113711	1.28667	0.776545	0.756206
	CDP	1.29135	0.995193	0.782248	0.799426	0.995888	1.12878	0.880132	1.12699	0.948357	1.61552	0.696553	0.969765	0.696926	1.10443	0.704338	1.08531	0.598794	0.496598	0.550984	0.649863	0.828325	0.691562	0.604779	1.12781	0.768166	0.757251	0.269801	0.809504	0.0801253	1.57675	0.835169	0.665115
	CTP	1.02256	0.811738	0.710502	0.557825	1.18172	1.31854	0.926168	1.47094	0.816714	1.11692	0.604937	0.609302	0.506102	0.803692	0.629957	0.95143	0.504313	0.478051	0.255048	0.352641	1.10825	0.355409	0.767591	0.902222	0.389035	0.392402	0.181979	0.737195	0.108703	1.09953	0.631828	0.542794
	GMP	1.08109	1.35126	0.924645	1.40547	0.75894	0.817942	1.01952	0.641129	0.770848	0.899253	0.732885	1.18465	2.62834	1.77155	0.811612	1.02614	0.786233	0.707629	1.26427	0.839823	0.842517	1.7164	0.635761	1.01474	1.90175	1.2749	1.09762	1.25097	0.166233	1.62538	0.759583	1.06452
	GDP	0.928351	1.23514	1.06077	1.24359	1.20749	0.994087	0.766311	0.564267	0.802517	1.05714	0.885486	1.47351	1.05629	1.64272	0.596428	0.725898	0.636586	0.505859	0.922956	1.0653	1.30473	1.07963	0.411529	0.732958	1.26504	1.10547	0.592759	1.39501	0.218143	1.55173	0.538425	0.590645
	GTP	0.938766	1.06957	0.7435	0.930569	1.05286	1.14935	0.961937	1.15344	0.809033	0.737691	0.569213	0.999191	0.491455	1.18485	0.782317	1.0683	0.526544	0.599165	0.508381	0.697449	1.25761	0.564012	0.792913	1.0755	0.795557	0.667572	0.328601	0.986598	0.193613	1.14099	0.668063	0.702801
	UMP	1.03502	1.17331	0.786377	1.13482	0.777644	1.11141	1.06312	0.918292	0.730231	1.05811	0.603887	0.994238	1.71929	1.75299	0.758305	0.977623	0.641604	0.534373	0.881874	0.76276	1.04979	1.39727	0.703798	0.998335	1.50877	0.888116	0.546762	1.05876	0.0867818	1.62327	0.780002	0.834784
	UDP	0.926154	1.24087	0.92885	0.957342	0.907545	1.02794	1.06125	0.950049	0.991419	1.17351	0.742203	1.07353	0.806631	1.20656	0.842572	1.09803	0.623754	0.575007	0.912214	0.939232	1.0143	1.05375	0.706493	1.05545	1.17533	0.84699	0.430334	1.09091	0.104596	1.70359	0.817409	0.811315
	UTP	0.9735	1.34344	1.06875	1.1094	1.27485	1.23529	0.458011	0.536768	0.986008	1.22957	0.745341	1.15399	0.621661	0.749593	0.326287	0.432587	0.610541	0.950379	0.71428	0.897528	1.50214	0.440724	0.392184	0.409206	0.90461	0.789781	0.356658	1.238	0.139316	0.83622	0.259949	0.24131
	IMP	1.83269	0.793504	0.625215	1.62132	0.704995	0.963616	0.912603	0.546056	0.455701	1.28862	0.522534	1.06517	1.16894	1.29294	0.843516	1.56076	1.92205	1.39955	1.14985	1.52124	3.21281	3.80549	2.14556	2.53629	5.56765	3.88961	0.82947	3.15557	0.206135	3.11598	2.06274	4.91676
	cAMP	1.13449	0.890679	0.763505	1.02192	0.674671	1.4857	0.676911	1.35212	1.37237	1.11849	0.471636	0.912692	0.903863	2.52069	0.962607	0.933627	0.576696	0.781395	1.86126	0.961808	0.938892	0.777168	0.814991	2.90982	1.04918	0.906603	0.40949	1.49787	0.0620537	1.58874	1.18524	0.640693
		Mann–Whitney U-test
		Chow vehicle -- Chow IMT										HFD vehicle --- HFD IMT										Chow vehicle -- HFD vehicle

## Sheet: EDFig10e
Metabolomics: Amino Acid
		Chow Vehicle								Chow IMT								HFD Vehicle								HFD IMT
	Alanine	1.02478	0.928764	0.816875	0.846936	1.37955	0.893949	1.10914	1.13726	0.777432	1.62796	0.842897	0.755724	1.13517	0.9226	0.967845	1.73469	0.959442	1.04607	0.553052	0.577568	1.17283	1.06919	0.760647	0.678257	1.18241	0.906432	0.681755	0.854879	0.67207	1.22078
	Arginine	0.671457	0.972463	1.10795	0.650779	1.22281	0.771526	1.60302	0.966281	1.82425	2.69367	1.3671	1.12996	1.8284	3.83035	1.65976	1.76813	0.973703	1.66092	5.24902	0.817356	2.18479	0.927076	0.673234	1.4643	3.44803	3.61286	2.04298	1.90219	3.44586	2.21264
	Asparagine	1.31275	1.06708	0.674542	0.952625	1.02558	1.00616	0.961265	1.21192	0.882723	1.21726	0.566935	0.766609	0.830386	1.32166	0.667852	1.20563	0.886564	0.836129	0.817198	0.679318	1.30684	0.968327	0.765728	0.844176	1.28693	1.09228	0.828951	1.07928	0.671268	1.17649
	Aspartic Acid	1.02092	1.06971	0.921031	0.808289	1.22605	0.977395	0.976615	1.63996	1.16906	1.61477	0.706625	0.807701	1.35381	1.44957	1.08234	1.93556	0.709459	1.0221	0.792696	0.597839	1.15604	0.622266	0.751244	0.908465	0.907981	1.08448	0.928685	1.04283	0.948343	1.12969
	Glutamic Acid	1.01823	1.10134	0.960155	1.05102	0.758859	1.25596	0.854448	1.13739	0.718498	1.21495	0.822171	0.96029	1.19439	1.18733	0.985769	1.32684	0.468837	0.841848	0.900619	0.893197	0.817254	0.38035	0.646421	1.50785	0.358273	0.792207	0.916514	1.07815	0.678716	0.600983
	Glutamine	0.94965	1.21829	0.896535	0.945326	1.21438	0.838349	0.937468	1.30324	0.81536	1.49255	0.665641	1.17938	1.08499	0.589699	1.0566	1.3925	1.15832	1.36375	1.08859	0.915417	1.72561	0.935366	1.66134	2.32595	1.32077	1.14145	1.38044	1.9077	0.943857	2.04835
	Glycine	1.27398	1.1396	0.805909	0.982835	0.869907	0.957543	0.970226	0.934243	1.30266	1.20581	0.656971	0.659157	0.741285	1.05235	0.661821	0.965381	0.794945	0.665142	0.664551	0.76079	0.847528	0.546245	0.72046	0.639491	0.946696	0.697004	0.753685	0.762856	0.480487	0.525095
	Histidine	1.02784	1.17232	0.812805	0.841069	0.978453	1.09414	1.07338	1.01766	1.05144	1.30626	0.719054	0.999499	0.92222	1.01248	0.917886	1.37718	0.912755	0.808016	0.840373	0.76065	1.44018	0.834954	0.956017	0.920272	1.44617	1.16737	1.19228	1.38027	1.02256	1.24603
	Isoleucine	1.38945	1.1855	0.672175	0.798864	0.98195	0.981915	0.990142	0.904576	0.958997	1.24207	0.636433	0.640718	0.818375	1.07537	0.593675	0.942589	0.88908	0.785879	0.818286	0.691921	1.11998	0.959394	0.692382	0.68683	1.3996	1.18806	0.704967	1.2969	0.686068	0.829337
	Leucine	1.30328	1.26065	0.721411	0.847719	0.987448	1.03764	0.841861	0.910747	1.02736	1.1474	0.592396	0.658572	0.953048	0.997005	0.613126	1.03986	0.853518	0.943793	0.778101	0.618601	1.11733	0.954656	0.686855	0.729972	1.4535	1.04844	0.663791	1.2358	0.60903	0.819618
	Lysine	1.16341	1.2784	0.689901	0.815219	0.995564	1.0857	0.971815	1.02505	1.47956	1.19454	0.713866	0.791834	1.1928	2.13906	0.817686	1.28798	0.797275	0.728245	0.689048	0.622899	1.13279	0.868184	0.609252	0.676596	1.51283	1.13314	0.833284	1.64706	0.707637	1.11165
	Methionine	1.08341	1.17365	0.839633	0.721339	1.3074	0.790776	1.08379	1.48663	1.05621	1.26237	0.51455	0.681415	1.29629	0.784085	0.659131	1.12354	1.09514	0.905823	0.86164	0.714842	1.56709	1.07106	0.882002	0.834793	1.60333	1.2705	0.861572	1.16646	0.703384	1.1414
	Phenylalanine	1.39488	1.14397	0.628437	0.731993	1.11569	1.02119	0.963832	1.00853	0.892739	1.20642	0.503839	0.633881	1.01174	1.04018	0.704474	1.19832	0.866652	0.815557	0.728937	0.510089	1.20711	1.0259	0.724489	0.751787	1.38292	1.19071	0.640236	1.08818	0.591906	0.928562
	Proline	1.41138	1.09756	0.636588	0.887676	1.04254	1.04461	0.87964	1.11054	0.921259	1.02374	0.478271	0.57703	0.851354	1.03842	0.618196	1.09198	0.928641	0.93641	0.763144	0.635459	1.27771	0.996863	0.734895	0.680022	1.37003	1.1334	0.70711	1.03945	0.623735	0.96943
	Serine	0.902115	1.36515	0.959704	0.7945	1.09633	0.907774	0.974428	1.12901	1.83241	1.56033	0.888887	0.955179	1.33173	1.46499	1.16253	1.75255	0.730544	0.623388	0.983425	0.612534	1.29418	0.856594	0.803298	0.795003	1.30593	1.14166	1.01236	1.48453	1.00805	1.10477
	Tyrosine	1.17787	1.29732	0.715957	1.01096	0.958527	0.982181	0.857185	0.939867	0.850986	1.08268	0.551285	0.699989	1.23236	1.4709	0.76829	1.35843	0.806147	0.891641	0.933994	0.873761	1.34363	0.876655	0.803179	0.768667	1.20192	1.02207	0.706906	1.01947	0.772309	0.767696
	Threonine	1.15418	1.26589	0.830044	0.759652	0.949371	1.03875	1.00211	1.04284	1.6756	1.10081	0.919925	0.706676	0.991145	1.65079	0.900585	1.38549	0.864963	0.746417	0.923366	0.54605	1.19043	0.843652	0.726725	0.723478	1.47573	1.16032	0.861264	1.33741	0.727535	0.922166
	Tryptophan	1.12854	1.28947	0.870063	0.926441	0.954358	0.951744	0.879382	1.09849	0.756143	1.07006	0.491724	0.726355	0.686742	1.17141	0.830034	1.19578	0.862523	1.10074	0.740161	0.682942	1.2667	0.854643	0.295749	0.797823	1.27522	1.22899	0.54745	0.770182	0.516466	0.626077
	Mann–Whitney U-test
	Chow vehicle -- Chow IMT										HFD vehicle --- HFD IMT										Chow vehicle -- HFD vehicle

## Sheet: EDFig10f
Metabolomics:	AMT/ATP ratio
		Chow Vehicle	Chow IMT	HFD Vehicle	HFD IMT
		1.07248	0.849105	1.19997	1.96954
		1.10873	1.14725	0.865595	1.61463
		1.00629	1.15918	1.98514	1.93124
		1.25373	1.21555	1.16917	1.22238
		0.823967	2.54043	0.848164	0.734639
		0.908177	1.84187	2.88167	1.56114
		1.1581	1.10831	0.862761	1.26976
		0.716542	1.03027	1.05506	1.27725
		Mann–Whitney U-test
